# Supplementary material for: Thioparib inhibits homologous recombination repair, activates the type I IFN response, and overcomes olaparib resistance
Source: EMBO Mol Med. 2023 Jan 18;15(3):e16235. doi: 10.15252/emmm.202216235 (PMC9994488; doi:10.15252/emmm.202216235)
Supplement: Supplementary file 3 — Dataset EV1 [file EMMM-15-e16235-s007.xlsx]

## Sheet: Description
Dataset EV1. Results of the MAGeCK analysis of the genome-wide CRISPR screening in Capan-1/TP cells. The data include depletion (neg) score and enrichement (pos) score, p value, FDR, number of sgRNAs analyzed (goods), fold change (fc), and rank in both thioparib and Cpd-391 treated groups.

## Sheet: Thioparib_neg
id	num	neg|score	neg|p-value	neg|fdr	neg|goodsgrna	neg|lfc	neg|rank
CDKN1A	4	2.6326e-07	7.7704e-07	0.007426	4	-1.0014	1
XRCC1	4	2.7314e-07	7.7704e-07	0.007426	3	-0.86123	2
ZSWIM7	4	7.0443e-07	1.8131e-06	0.011551	3	-0.5444	3
AP2S1	4	9.6507e-07	2.8491e-06	0.012376	4	-0.85601	4
HNRNPR	4	1.1148e-06	3.3672e-06	0.012376	4	-0.64625	5
EP300	4	1.1932e-06	3.8852e-06	0.012376	4	-0.899	6
SWSAP1	4	7.7105e-06	2.2534e-05	0.061528	4	-0.67033	7
SMARCD1	4	1.1362e-05	3.6003e-05	0.086015	3	-0.68736	8
C4orf27	4	1.6278e-05	5.7242e-05	0.121562	4	-0.7154	9
PTEN	4	2.225e-05	8.0035e-05	0.144802	4	-0.48975	10
EPB42	4	2.3639e-05	8.5215e-05	0.144802	4	-0.83778	11
OLA1	4	2.5866e-05	9.0913e-05	0.144802	4	-0.37692	12
IRF2BP2	4	3.8773e-05	0.0001422	0.209063	4	-1.0124	13
ASAH1	4	4.6004e-05	0.00016758	0.228784	4	-0.62804	14
CNOT11	4	5.1039e-05	0.00018675	0.237954	4	-0.76818	15
TAP2	4	6.7075e-05	0.00025202	0.301052	4	-0.51851	16
CYGB	4	7.4171e-05	0.00027637	0.310716	3	-0.49525	17
SYNM	4	8.0256e-05	0.00030952	0.328557	4	-0.91894	18
CCER2	4	8.6112e-05	0.00032661	0.328557	4	-0.57414	19
LCOR	4	0.00010167	0.00038826	0.351916	4	-0.46187	20
TMEM35	4	0.00010703	0.00041105	0.351916	3	-0.47699	21
VEZF1	4	0.00010965	0.00041675	0.351916	3	-0.58216	22
ABCC1	4	0.00011164	0.00042348	0.351916	4	-0.52954	23
ZFP64	4	0.00011739	0.00045249	0.360355	4	-0.4844	24
BRCA2	4	0.00012747	0.00049342	0.377228	4	-0.92944	25
MCRS1	4	0.00015963	0.00061308	0.427444	3	-1.2385	26
ATG101	4	0.00016373	0.00063069	0.427444	4	-0.47887	27
G6PD	4	0.00017867	0.00068094	0.427444	3	-0.52447	28
OGFR	4	0.00018105	0.00068819	0.427444	3	-0.81294	29
CREBBP	4	0.00018206	0.00069337	0.427444	4	-0.94294	30
MKL1	4	0.0001839	0.00070063	0.427444	3	-0.51924	31
TXNIP	4	0.00018805	0.00071565	0.427444	3	-0.48013	32
Non_TargetingControl	999	0.00019583	0.0013119	0.482197	387	-0.040553	33
TRIM36	4	0.00019855	0.00075347	0.428037	4	-0.60377	34
CACUL1	4	0.0002091	0.00078973	0.428037	4	-0.41703	35
THOC1	4	0.00022505	0.00084153	0.428037	3	-1.0364	36
L3MBTL3	4	0.00022884	0.00085862	0.428037	3	-0.60073	37
KCNJ18	4	0.00023277	0.00087468	0.428037	3	-0.18378	38
SLC39A7	4	0.00023743	0.00088971	0.428037	3	-0.80233	39
HELQ	4	0.0002393	0.00089592	0.428037	4	-0.5533	40
COX7B2	4	0.00024626	0.00091198	0.428037	3	-0.52881	41
NRXN3	4	0.00024725	0.0009182	0.428037	2	-0.22484	42
AQP4	4	0.0002574	0.0009529	0.43364	3	-0.62595	43
PHEX	4	0.00027349	0.0010202	0.453488	4	-0.62468	44
PALB2	4	0.00028449	0.001056	0.458708	2	-0.33553	45
IRGC	4	0.0002964	0.0011	0.46158	4	-0.33023	46
TMEM127	4	0.00030075	0.0011109	0.46158	4	-0.37988	47
FXR1	4	0.00031711	0.0011674	0.474721	4	-0.82387	48
PMM1	4	0.00033394	0.0012295	0.481485	4	-0.52955	49
PIAS4	4	0.00033621	0.0012383	0.481485	3	-0.36956	50
ZNF324	4	0.00034258	0.0012596	0.481485	4	-0.41819	51
SAA1	4	0.0003546	0.0013052	0.482197	3	-0.98245	52
2022-12-01	4	0.0003677	0.0013637	0.484873	2	-0.24819	53
INTS12	4	0.00036989	0.0013699	0.484873	3	-0.92272	54
TARDBP	4	0.00038793	0.0014228	0.492916	3	-0.41973	55
ODF3	4	0.00040591	0.0014916	0.492916	2	-0.2779	56
SETD1B	4	0.00040635	0.0014937	0.492916	3	-0.43677	57
CYP26B1	4	0.00040668	0.0014958	0.492916	3	-0.52109	58
BRE	4	0.00041735	0.0015284	0.494157	4	-0.70441	59
NFKB1	4	0.00042748	0.0015631	0.494157	3	-0.4082	60
GUF1	4	0.00043186	0.0015771	0.494157	4	-0.34374	61
SPINK14	4	0.00046607	0.0017123	0.505413	4	-0.55909	62
B3GNT4	4	0.00047589	0.0017501	0.505413	3	-0.43644	63
CDK13	4	0.00048077	0.0017693	0.505413	4	-0.69466	64
PLXNA3	4	0.00049136	0.0018076	0.505413	2	-0.0018103	65
SBNO1	4	0.00049641	0.0018258	0.505413	4	-1.4106	66
SH2D1B	4	0.00049763	0.001832	0.505413	3	-0.4871	67
ZNF221	4	0.00050141	0.0018455	0.505413	4	-0.57479	68
NANOS1	4	0.00050233	0.001847	0.505413	3	-0.4157	69
ZNF345	4	0.00051737	0.0019014	0.505413	4	-0.60083	70
PRDX1	4	0.00052737	0.0019346	0.505413	4	-0.74113	71
CWH43	4	0.00053603	0.0019636	0.505413	2	-0.1683	72
NAT14	4	0.00053973	0.0019724	0.505413	4	-0.44381	73
CUL1	4	0.00054249	0.0019817	0.505413	4	-0.53301	74
MED16	4	0.00054307	0.0019833	0.505413	2	-0.43679	75
HNRNPK	4	0.00058185	0.0021413	0.53318	4	-1.4976	76
RNASEH2C	4	0.00058896	0.0021604	0.53318	4	-0.54213	77
ALKBH6	4	0.00059478	0.0021817	0.53318	3	-0.34937	78
TSSK2	4	0.00060656	0.0022283	0.53318	4	-0.46126	79
RSRC2	4	0.00062578	0.0022956	0.53318	4	-0.74461	80
CHRNA9	4	0.00063044	0.0023101	0.53318	3	-0.59053	81
CHMP1B	4	0.00063424	0.0023241	0.53318	2	-0.53167	82
CHEK1	4	0.00063857	0.0023422	0.53318	4	-1.0647	83
SLC16A5	4	0.00063897	0.0023433	0.53318	3	-0.33716	84
TMPRSS3	4	0.00065361	0.0023961	0.538789	3	-0.51589	85
PCDHAC1	4	0.000695	0.0025531	0.552286	3	-0.51144	86
PNPLA4	4	0.0006982	0.002565	0.552286	2	-0.0179	87
KCTD18	4	0.00070011	0.0025691	0.552286	4	-0.65277	88
POLB	4	0.0007012	0.0025717	0.552286	4	-0.60233	89
AGFG1	4	0.00070866	0.0026018	0.55253	2	-0.39075	90
HDLBP	4	0.00073345	0.0026914	0.555341	3	-0.71773	91
C21orf59	4	0.00074875	0.002738	0.555341	4	-0.98702	92
MBD1	4	0.0007499	0.0027411	0.555341	3	-0.37042	93
COX7A1	4	0.00075081	0.0027442	0.555341	3	-0.35336	94
SPR	4	0.00075505	0.0027603	0.555341	3	-0.54361	95
MANEA	4	0.00081215	0.0029685	0.590545	3	-0.55937	96
PTGER1	4	0.00082432	0.0030141	0.590545	3	-0.30754	97
CSH2	4	0.00083656	0.0030504	0.590545	3	-0.52512	98
RNF168	4	0.00084595	0.0030861	0.590545	2	-0.42463	99
GM2A	4	0.00084677	0.0030898	0.590545	4	-0.47731	100
GTF2B	4	0.00086968	0.0031768	0.601167	3	-0.795	101
C7orf72	4	0.000905	0.0033032	0.613433	2	-0.023533	102
USP34	4	0.00090848	0.0033115	0.613433	4	-0.74808	103
CLEC5A	4	0.00091527	0.0033379	0.613433	4	-0.53328	104
PTPN12	4	0.00092607	0.0033855	0.616266	4	-0.40475	105
IFNA4	4	0.00096205	0.0035047	0.631935	2	-0.016821	106
TMEM72	4	0.0010084	0.0036591	0.634389	2	0.0012715	107
DDIT4L	4	0.0010109	0.0036668	0.634389	4	-0.58996	108
MYDGF	4	0.0010143	0.0036803	0.634389	3	-0.81249	109
AP1M2	4	0.0010149	0.0036819	0.634389	3	-0.62681	110
MATR3	4	0.0010322	0.0037466	0.634389	4	-0.7914	111
BAG6	4	0.0010385	0.0037694	0.634389	4	-0.76631	112
DHX38	4	0.0010385	0.0037694	0.634389	4	-0.58134	113
SHKBP1	4	0.0010521	0.0038186	0.634389	3	-0.4661	114
GSPT2	4	0.0010601	0.0038471	0.634389	1	0.055476	115
SUSD1	4	0.0010611	0.0038502	0.634389	4	-0.3793	116
KRTAP12_4	4	0.0010732	0.0038927	0.635906	3	-0.80218	117
ZSCAN16	4	0.001104	0.0040139	0.646283	2	-0.27212	118
SPAG7	4	0.0011116	0.0040388	0.646283	4	-0.54582	119
NTMT1	4	0.0011361	0.004116	0.646283	3	-0.49833	120
GDAP1	4	0.0011387	0.0041253	0.646283	3	-0.55621	121
CPXCR1	4	0.0011635	0.0042175	0.655342	4	-0.2605	122
TAF4	4	0.0011732	0.0042517	0.655342	4	-0.38673	123
CFTR	4	0.0011866	0.0042983	0.657217	4	-0.6458	124
ELAC1	4	0.0012054	0.0043662	0.657217	3	-0.9088	125
C2CD4D	4	0.0012118	0.0043884	0.657217	3	-0.55123	126
C6orf1	4	0.0012151	0.0044014	0.657217	1	0.00023519	127
TPSD1	4	0.0012358	0.0044848	0.664479	3	-0.60795	128
NFIC	4	0.0012526	0.0045459	0.668355	4	-0.50609	129
ZNF227	4	0.0012668	0.0045977	0.670811	2	-0.35576	130
ESRP1	4	0.0012776	0.004634	0.67098	3	-0.37685	131
LIX1	4	0.0013092	0.0047381	0.676164	4	-0.46614	132
NR2E1	4	0.0013179	0.0047744	0.676164	2	-0.35522	133
ADORA1	4	0.0013185	0.0047759	0.676164	4	-0.49737	134
TMEM196	4	0.0013291	0.0048158	0.676798	3	-0.64835	135
DKK1	4	0.0013771	0.0049764	0.677869	3	-0.36415	136
SOD3	4	0.0014007	0.0050639	0.677869	3	-0.40873	137
NR2F1	4	0.0014189	0.0051225	0.677869	3	-0.49565	138
EIF3J	4	0.0014219	0.0051334	0.677869	1	0.010467	139
AMOTL2	4	0.0014344	0.0051831	0.677869	3	-0.67551	140
CCDC28A	4	0.0014353	0.0051883	0.677869	3	-0.45192	141
RAD52	4	0.0014355	0.0051888	0.677869	4	-0.4568	142
CCDC88A	4	0.0014387	0.0052028	0.677869	4	-0.54291	143
USP24	3	0.0014456	0.0040652	0.646283	2	-0.84793	144
NT5C1B_RDH14	4	0.001467	0.0053017	0.677869	3	-0.46784	145
LEMD2	4	0.0014735	0.0053297	0.677869	1	0.11151	146
GHR	4	0.0014755	0.0053359	0.677869	3	-0.55762	147
RBBP4	4	0.0014766	0.0053385	0.677869	3	-0.91923	148
XCL1	4	0.0014766	0.0053385	0.677869	3	-0.7274	149
KRT3	4	0.0014827	0.0053566	0.677869	3	-0.49227	150
TRIM10	4	0.0014979	0.0054178	0.677869	4	-0.41329	151
GPCPD1	4	0.0015038	0.0054442	0.677869	4	-0.38733	152
CARKD	4	0.0015244	0.0055177	0.677869	4	-0.71148	153
ZNF354B	4	0.0015252	0.0055229	0.677869	2	-0.11853	154
MARK4	4	0.0015278	0.0055317	0.677869	4	-0.37863	155
GCM1	4	0.0015597	0.0056436	0.679632	4	-0.67847	156
SLC25A16	4	0.0015607	0.0056483	0.679632	4	-0.40299	157
POGZ	4	0.0015769	0.0057032	0.679632	3	-0.50101	158
MEF2BNB	4	0.0015797	0.0057141	0.679632	3	-0.67341	159
MAGED4B	4	0.0016258	0.0058809	0.690791	3	-0.71084	160
PCGF1	4	0.0016286	0.0058912	0.690791	3	-0.33759	161
BBC3	4	0.0016524	0.0059751	0.69192	4	-0.43535	162
XPA	4	0.0016646	0.0060171	0.69192	3	-0.70455	163
FOXE3	4	0.0016696	0.0060347	0.69192	3	-0.35372	164
IRX1	4	0.0016802	0.0060653	0.69192	1	0.21116	165
RBM5	4	0.0016848	0.0060819	0.69192	4	-0.44052	166
CXCL11	4	0.0017319	0.0062564	0.696621	3	-0.28403	167
PDLIM5	4	0.0017412	0.006286	0.696621	3	-0.33402	168
DPH3P1	4	0.0017438	0.0062968	0.696621	2	-0.30805	169
CPSF4	4	0.0017517	0.0063233	0.696621	4	-0.46834	170
TTC31	4	0.0017645	0.0063699	0.696621	3	-0.62949	171
GSTO2	4	0.0017723	0.0063984	0.696621	3	-0.45117	172
CNTNAP5	4	0.0017802	0.0064336	0.696621	4	-0.25159	173
UTRN	4	0.0017836	0.0064476	0.696621	2	-0.1352	174
C19orf47	4	0.001784	0.0064512	0.696621	3	-0.48891	175
RNF2	4	0.0018064	0.0065191	0.699015	3	-0.51607	176
EXOC2	4	0.0018261	0.0065838	0.699015	4	-0.81485	177
FAM175A	4	0.0018352	0.0066159	0.699015	4	-0.36465	178
BCL3	4	0.0018473	0.0066657	0.699015	3	-0.46966	179
DNAAF5	4	0.001853	0.0066843	0.699015	4	-0.33385	180
PANK2	4	0.001866	0.0067263	0.699015	4	-0.35381	181
PLCB4	4	0.0018665	0.0067294	0.699015	3	-0.75294	182
UBXN2A	4	0.0018869	0.0067973	0.700282	1	0.042091	183
LARP1	4	0.0018912	0.0068149	0.700282	4	-0.61425	184
TMEM59L	4	0.00191	0.0068838	0.703579	4	-0.63409	185
ZNF581	4	0.0019212	0.0069273	0.704261	3	-0.82587	186
TMEM206	4	0.0019385	0.0069801	0.705878	1	0.073317	187
RNASEH2A	4	0.001957	0.00705	0.705895	4	-0.58627	188
ZNF157	3	0.0019581	0.0055328	0.677869	1	0.11313	189
STAP2	4	0.0019902	0.0071697	0.705895	4	-0.29229	190
AVPR1A	4	0.0019902	0.0071697	0.705895	1	0.0018716	191
RAPGEF3	4	0.001998	0.0071966	0.705895	3	-0.44325	192
AMELY	4	0.0019999	0.0072055	0.705895	4	-0.37725	193
COPZ1	4	0.0020107	0.0072464	0.705895	4	-0.65212	194
ZMYND11	3	0.0020344	0.0057249	0.679632	3	-0.64338	195
ZNF410	4	0.0020418	0.0073479	0.705895	3	-0.58338	196
ADNP	4	0.0020442	0.0073557	0.705895	3	-0.50279	197
C4orf32	4	0.0020534	0.0073826	0.705895	3	-0.42081	198
ZNF518B	4	0.0020875	0.0075173	0.705895	4	-0.40104	199
RPRD2	4	0.0020915	0.0075328	0.705895	4	-0.34979	200
ZMYM2	4	0.0020935	0.0075401	0.705895	2	-0.13301	201
FOXK1	4	0.0021108	0.0076002	0.705895	4	-0.6058	202
SLC25A1	4	0.0021221	0.0076432	0.705895	3	-0.93873	203
DCN	4	0.0021254	0.0076499	0.705895	2	-0.5643	204
LOC100133267	4	0.0021309	0.0076737	0.705895	3	-0.48641	205
MEI1	4	0.0021451	0.007725	0.705895	2	-0.27931	206
USP25	4	0.0021554	0.0077571	0.705895	2	-0.52328	207
PDS5B	4	0.0021603	0.0077774	0.705895	3	-0.59058	208
AXIN2	4	0.0021652	0.0077986	0.705895	4	-0.32046	209
RABGGTB	4	0.0021697	0.0078105	0.705895	2	-0.51972	210
KCNJ8	4	0.0021781	0.0078349	0.705895	4	-0.37642	211
KIAA1324	4	0.0021846	0.0078556	0.705895	4	-0.23435	212
ZNF467	4	0.0021968	0.0078944	0.705895	1	0.05283	213
STK4	4	0.0022089	0.0079374	0.705895	3	-0.38187	214
NFAT5	4	0.0022099	0.0079405	0.705895	4	-0.60215	215
MAGEB17	4	0.0022201	0.0079799	0.70611	4	-0.40855	216
NAGK	4	0.0022484	0.0080783	0.711525	1	-0.043523	217
GRPR	4	0.0022837	0.008197	0.718662	4	-0.43519	218
ANKRD35	4	0.002318	0.0083246	0.72174	4	-0.46578	219
USPL1	4	0.0023306	0.0083684	0.72174	4	-0.60433	220
ATAD3C	4	0.0023486	0.0084342	0.72174	2	0.24579	221
FEZ2	4	0.0023509	0.008443	0.72174	4	-0.46905	222
OR51F1	4	0.0023517	0.0084466	0.72174	3	-0.61627	223
ATP2C2	4	0.0023636	0.008485	0.72174	3	-0.34122	224
R3HCC1L	4	0.0023846	0.0085673	0.72174	3	-0.44302	225
ATG12	4	0.0023936	0.0086015	0.72174	4	-0.81085	226
LAMTOR5	4	0.0024034	0.0086279	0.72174	2	-0.22941	227
SUCLA2	4	0.0024241	0.0087051	0.72174	4	-0.52557	228
TLE3	4	0.0024386	0.0087497	0.72174	3	-0.52926	229
CENPN	4	0.0024434	0.0087668	0.72174	4	-0.60251	230
ULK1	4	0.0024482	0.0087818	0.72174	2	-0.53421	231
MLXIP	4	0.002455	0.0088067	0.72174	2	-0.32913	232
QSOX1	4	0.0024668	0.0088486	0.72174	4	-0.34705	233
OR51A4	4	0.0024757	0.008874	0.72174	4	-0.40229	234
COX7A2L	4	0.0025161	0.0089944	0.726219	4	-0.34656	235
DQX1	4	0.0025184	0.0090051	0.726219	4	-0.28413	236
ENDOD1	4	0.0025447	0.0090988	0.72919	4	-0.41723	237
PITHD1	4	0.0025583	0.0091361	0.72919	2	-0.10865	238
CHIC2	4	0.0025786	0.009204	0.72919	3	-0.56537	239
RPA3	4	0.0025964	0.0092605	0.72919	3	-1.4818	240
WDSUB1	4	0.0025967	0.0092615	0.72919	4	-0.24745	241
CHADL	4	0.0025999	0.0092708	0.72919	2	-0.33508	242
MEF2BNB_MEF2B	4	0.0026221	0.009348	0.730458	4	-0.50229	243
HIPK4	4	0.0026348	0.009391	0.730458	3	-0.41544	244
STAG3	4	0.0026516	0.0094444	0.730458	4	-0.53427	245
PRPH2	4	0.0026556	0.0094532	0.730458	3	-0.65148	246
ZNF628	4	0.002663	0.009478	0.730458	3	-0.33667	247
NSMF	4	0.0026972	0.0095998	0.732496	4	-0.61476	248
ACSL1	4	0.0027045	0.0096251	0.732496	2	-0.4935	249
DAZAP2	4	0.0027101	0.0096479	0.732496	4	-0.40872	250
PMP2	4	0.0027132	0.0096578	0.732496	2	0.068737	251
PRR20D	4	0.0027326	0.0097256	0.734728	4	-0.63326	252
CARD11	4	0.0027648	0.0098391	0.739443	1	0.20077	253
AHSA2	4	0.0028078	0.009996	0.739443	2	-0.22362	254
FFAR3	4	0.0028164	0.010033	0.739443	1	0.21	255
MAP3K4	4	0.002817	0.010036	0.739443	3	-0.54214	256
SNRPB2	4	0.0028228	0.010056	0.739443	3	-0.77952	257
BECN1	4	0.0028274	0.010074	0.739443	3	-0.47471	258
KCNA6	4	0.0028322	0.010089	0.739443	3	-0.60286	259
PTPRK	4	0.0028507	0.010156	0.739443	4	-0.47767	260
SLC15A4	4	0.0028629	0.010195	0.739443	3	-0.40593	261
ZNF225	4	0.002868	0.010213	0.739443	3	-0.24411	262
CSMD2	4	0.0028683	0.010214	0.739443	4	-0.33319	263
CNGA1	4	0.0028812	0.010261	0.74009	3	-0.75915	264
PLOD1	4	0.0028985	0.010322	0.7417	3	-0.41689	265
SLC37A2	4	0.002923	0.010422	0.74377	2	-0.47267	266
PSTK	4	0.0029368	0.010468	0.74377	4	-0.38062	267
FAM180A	4	0.0029713	0.010584	0.746799	1	-0.093008	268
S100A5	4	0.0029731	0.010592	0.746799	2	-0.30323	269
SLC22A7	4	0.0029932	0.010657	0.746799	3	-0.71219	270
CTU1	4	0.0029963	0.010667	0.746799	4	-0.55472	271
SH3RF2	4	0.0030426	0.010831	0.751998	3	-0.49132	272
PCDHA8	4	0.0030438	0.010834	0.751998	3	-0.44967	273
RNF17	4	0.0030524	0.010864	0.751998	4	-0.40966	274
ZNF365	4	0.0030745	0.010931	0.751998	3	-0.23122	275
GALM	4	0.0030875	0.010975	0.751998	4	-0.27966	276
WDR81	4	0.0030976	0.011006	0.751998	4	-0.50402	277
WDR91	4	0.0031008	0.011017	0.751998	4	-0.61461	278
RAD18	4	0.003117	0.011077	0.753444	4	-0.39434	279
ARHGEF17	3	0.003132	0.0087025	0.72174	3	-0.60021	280
MYLK2	4	0.0031406	0.011157	0.756179	4	-0.34534	281
ARNTL	4	0.0031636	0.011237	0.75893	2	-0.36442	282
FBXO28	4	0.0031777	0.011282	0.759256	2	-0.29231	283
PDPN	4	0.0031917	0.011331	0.759659	4	-0.61595	284
OR4D2	4	0.0032017	0.011367	0.759659	4	-0.49819	285
IMMP2L	4	0.0032293	0.01147	0.762943	1	0.11042	286
THAP11	4	0.0032365	0.011496	0.762943	3	-0.51829	287
TPPP3	4	0.0032809	0.011651	0.770513	1	-0.04036	288
FAM218A	4	0.0033325	0.011827	0.770931	1	0.1782	289
CORO1A	4	0.0033723	0.011977	0.770931	3	-0.50479	290
SLC2A11	4	0.0033769	0.011993	0.770931	3	-0.58004	291
AHR	4	0.0033784	0.012	0.770931	4	-0.34307	292
GP1BA	4	0.0033893	0.01203	0.770931	4	-0.9243	293
HLA_C	4	0.0033951	0.012048	0.770931	4	-0.38232	294
AAGAB	4	0.003399	0.012062	0.770931	2	-0.11628	295
ARSK	4	0.0034097	0.012092	0.770931	3	-0.43578	296
LCORL	4	0.0034205	0.012135	0.770931	3	-0.50191	297
MAGEA9B	4	0.0034357	0.012187	0.770931	2	-0.032697	298
ETNK2	4	0.0034382	0.012195	0.770931	4	-0.5619	299
RNF40	4	0.0034431	0.012212	0.770931	3	-0.46422	300
ZC2HC1C	4	0.003446	0.012219	0.770931	4	-0.46313	301
C7orf25	4	0.0034673	0.012298	0.770931	2	-0.081459	302
2022-09-10	4	0.0034709	0.012309	0.770931	2	-0.49571	303
PRSS38	4	0.0034788	0.012338	0.770931	4	-0.36128	304
RFWD3	4	0.0034873	0.012373	0.770931	2	-0.1757	305
NBPF9	4	0.0035143	0.012463	0.770931	3	-0.60061	306
SEMA5A	4	0.0035434	0.012547	0.770931	4	-0.2739	307
BPIFB6	4	0.0035435	0.012548	0.770931	4	-0.56231	308
VNN3	4	0.0035563	0.012594	0.770931	4	-0.63727	309
SDCBP2	4	0.0035679	0.012625	0.770931	3	-0.43103	310
CTNND2	4	0.0035727	0.012637	0.770931	3	-0.59485	311
MMEL1	4	0.0035905	0.012699	0.770931	1	0.26254	312
SRCAP	4	0.0036309	0.012856	0.770931	4	-0.34996	313
CYP4F12	4	0.0036421	0.012903	0.770931	1	0.042388	314
UBE3D	4	0.0036486	0.012923	0.770931	4	-0.56839	315
TYR	4	0.0036663	0.012991	0.770931	4	-0.30847	316
CHD4	4	0.0036781	0.013025	0.770931	3	-1.142	317
RAG2	4	0.0036809	0.013033	0.770931	4	-0.25018	318
CALHM2	4	0.0036834	0.013042	0.770931	2	-0.25886	319
GATA6	4	0.0036945	0.013084	0.770931	2	-0.25276	320
CRCT1	4	0.0037144	0.013148	0.770931	4	-0.27085	321
C9orf41	4	0.0037169	0.013158	0.770931	3	-0.6048	322
METRN	4	0.0037342	0.013213	0.770931	4	-0.60124	323
PRKCB	4	0.0037453	0.013253	0.770931	3	-0.38193	324
CCDC172	4	0.0037506	0.013273	0.770931	3	-0.46096	325
STMND1	4	0.0037541	0.013285	0.770931	4	-0.37029	326
ACSS2	4	0.003758	0.013292	0.770931	3	-0.29443	327
ARHGEF16	3	0.0037781	0.010439	0.74377	1	-0.028873	328
ANO8	4	0.0037911	0.01341	0.770931	4	-0.36133	329
GGTLC2	4	0.0038034	0.013451	0.770931	4	-0.45285	330
FBXO24	4	0.0038086	0.013468	0.770931	4	-0.36873	331
ICAM1	4	0.0038297	0.013536	0.770931	2	-0.16731	332
ZNF79	4	0.0038373	0.013569	0.770931	2	-0.35047	333
CD74	4	0.0038486	0.013612	0.770931	3	-0.51258	334
KCNIP2	4	0.0038676	0.013674	0.770931	3	-0.60955	335
TBC1D9	4	0.0039	0.013774	0.770931	2	-0.095039	336
ZNF516	4	0.0039022	0.013779	0.770931	4	-1.0157	337
SSTR3	4	0.0039096	0.0138	0.770931	4	-0.74828	338
DEFB134	4	0.0039283	0.013862	0.770931	3	-0.53825	339
RNF187	4	0.0039326	0.013879	0.770931	2	-0.38295	340
TUSC1	4	0.0039399	0.013907	0.770931	3	-0.42978	341
DHX34	4	0.0039516	0.013946	0.770931	3	-0.41776	342
VSIG10L	4	0.003973	0.014012	0.770931	4	-0.40193	343
SPRR3	4	0.0039766	0.014025	0.770931	4	-0.43672	344
MYLPF	4	0.0039779	0.01403	0.770931	4	-0.39133	345
PIGT	4	0.0040019	0.014112	0.770931	3	-0.40751	346
CYFIP1	4	0.0040032	0.014118	0.770931	1	0.37062	347
TAS2R7	4	0.0040256	0.014203	0.770931	4	-0.51464	348
LRP1B	4	0.0040293	0.014214	0.770931	3	-0.37831	349
PRICKLE3	4	0.0040548	0.014296	0.770931	2	0.028711	350
CPNE4	4	0.0040642	0.014324	0.770931	4	-0.30714	351
LRP10	4	0.0040642	0.014324	0.770931	4	-0.36022	352
LTBP2	4	0.0040757	0.014365	0.770931	2	-0.06929	353
TEAD1	4	0.0040809	0.014386	0.770931	4	-0.65809	354
NXNL2	4	0.0041005	0.014452	0.770931	4	-0.49744	355
DMPK	4	0.004103	0.014463	0.770931	4	-0.36285	356
MAP3K10	4	0.0041063	0.014474	0.770931	1	-0.048844	357
ZNF304	4	0.0041148	0.014498	0.770931	4	-0.63064	358
FAM71E2	4	0.0041418	0.0146	0.770931	3	-0.50721	359
LRRC41	4	0.0041515	0.014627	0.770931	4	-0.51674	360
EFCAB9	4	0.0041579	0.014653	0.770931	3	-0.46649	361
BAIAP2	4	0.0041731	0.014692	0.770931	4	-0.24201	362
FOXN3	4	0.0041772	0.014703	0.770931	3	-0.40286	363
ZNF408	4	0.0041847	0.014735	0.770931	3	-0.53974	364
KCNG1	4	0.0041953	0.014772	0.770931	4	-0.38294	365
KRTAP21_3	4	0.0042046	0.014802	0.770931	4	-0.18929	366
RHOBTB2	4	0.0042095	0.014815	0.770931	1	-0.014147	367
UCP1	4	0.004238	0.014917	0.770931	4	-0.29589	368
HRK	4	0.0042531	0.014962	0.770931	3	-0.39136	369
MYF5	4	0.0042638	0.014998	0.770931	4	-0.38896	370
COPS7A	4	0.0042647	0.015	0.770931	4	-0.36798	371
ADAM32	4	0.0043126	0.015158	0.770931	2	-0.23688	372
SPATA31A1	4	0.0043207	0.015177	0.770931	3	-0.6917	373
CCT8	4	0.0043272	0.0152	0.770931	4	-0.43596	374
ANAPC15	4	0.0043308	0.015209	0.770931	3	-0.4447	375
MDH1	4	0.0043412	0.015252	0.770931	3	-0.31831	376
PABPC1	4	0.0043535	0.015296	0.770931	4	-0.70566	377
SLC6A19	4	0.0043605	0.01532	0.770931	4	-0.38864	378
PLSCR4	4	0.0043642	0.015332	0.770931	2	-0.14218	379
CCDC64B	4	0.0043664	0.015342	0.770931	4	-0.4735	380
MTA1	4	0.0043835	0.015402	0.770931	2	-0.49318	381
AKAP10	4	0.0044015	0.015459	0.770931	3	-0.33327	382
STAG2	4	0.0044157	0.015504	0.770931	3	-0.421	383
GTPBP2	4	0.0044226	0.015525	0.770931	3	-0.53177	384
PAGE2B	4	0.0044307	0.015553	0.770931	4	-0.43954	385
RBFOX2	4	0.0044352	0.015569	0.770931	3	-0.60607	386
CWC15	4	0.0044641	0.015667	0.772596	4	-0.40167	387
OPN1SW	4	0.0044673	0.015684	0.772596	3	-0.32976	388
CLEC4A	4	0.0044912	0.015752	0.773944	2	-0.22848	389
SYNE4	4	0.0045107	0.015832	0.774816	4	-0.25779	390
IER3	4	0.0045188	0.015863	0.774816	2	-0.27339	391
CALB2	4	0.0045281	0.015891	0.774816	3	-0.47533	392
SEPN1	4	0.0045704	0.016031	0.779621	2	-0.14048	393
APOA5	4	0.0045987	0.01612	0.779697	4	-0.3882	394
UTF1	4	0.0046051	0.016136	0.779697	4	-0.47749	395
VCX	4	0.0046188	0.01619	0.779697	3	-0.41781	396
FOXO3	4	0.004622	0.0162	0.779697	1	0.086301	397
TTC22	4	0.0046363	0.016247	0.779697	4	-0.40134	398
SLC35A5	4	0.004669	0.016355	0.779697	4	-0.41895	399
ARRDC3	4	0.0047221	0.016557	0.779697	4	-0.37198	400
DENND4A	4	0.0047224	0.016557	0.779697	4	-0.26704	401
GGT1	4	0.0047251	0.016569	0.779697	2	-0.20198	402
MVB12A	4	0.0047272	0.016575	0.779697	2	-0.28352	403
CD177	4	0.004728	0.016579	0.779697	4	-0.23112	404
PSMG1	4	0.0047392	0.016614	0.779697	4	-0.542	405
RNPEP	4	0.0047401	0.016617	0.779697	3	-0.53519	406
FGFRL1	4	0.0047482	0.016641	0.779697	3	-0.31095	407
ELOF1	4	0.0047639	0.016696	0.779697	3	-0.47773	408
EMX2	4	0.0047766	0.01675	0.779697	1	-0.089999	409
LGALS7	4	0.0047787	0.016755	0.779697	3	-0.58072	410
CAMKK1	4	0.0047832	0.01677	0.779697	4	-0.20377	411
VWA5A	4	0.0048172	0.01688	0.779697	4	-0.44281	412
USP17L11	4	0.0048281	0.016923	0.779697	2	-0.12899	413
S100A4	4	0.0048452	0.016982	0.779697	2	-0.031145	414
LPPR3	4	0.0048475	0.016988	0.779697	4	-0.28199	415
C17orf85	4	0.0048618	0.017037	0.779697	4	-0.71019	416
TOB1	4	0.0048622	0.017038	0.779697	3	-0.67386	417
DAGLB	4	0.0048665	0.017053	0.779697	3	-0.34451	418
ZBP1	4	0.0048899	0.01713	0.779697	3	-0.38139	419
CIC	4	0.0048949	0.017145	0.779697	4	-0.37387	420
ACOX3	4	0.0049029	0.017174	0.779697	4	-0.46653	421
FGF6	4	0.0049184	0.017229	0.780313	3	-0.57356	422
RNF215	4	0.0049352	0.017286	0.781066	3	-0.40374	423
PGPEP1	4	0.0049636	0.017376	0.782283	4	-0.28002	424
ZNF605	4	0.0049808	0.01743	0.782283	3	-0.43259	425
FBN3	4	0.0049828	0.017436	0.782283	2	-0.15296	426
BABAM1	4	0.0049999	0.017489	0.782816	4	-0.36105	427
RGS3	4	0.0050335	0.017601	0.786007	3	-0.38118	428
FAM127A	4	0.0050858	0.017789	0.790483	2	-0.011509	429
DSCR3	4	0.0050898	0.017804	0.790483	3	-0.48802	430
FZD4	4	0.0050969	0.017825	0.790483	4	-0.42017	431
SMTN	4	0.0051346	0.017946	0.791337	3	-0.37642	432
FBXW11	4	0.0051464	0.017981	0.791337	4	-1.9249	433
CENPH	4	0.0051638	0.018037	0.791337	2	-0.3948	434
MTFP1	4	0.0051718	0.018066	0.791337	4	-0.49763	435
GJB4	4	0.0051889	0.018131	0.791337	3	-0.19957	436
C1QTNF1	4	0.00519	0.018135	0.791337	4	-0.51567	437
TMEM191C	4	0.0052077	0.018191	0.791337	2	-0.24809	438
AFTPH	4	0.005212	0.018206	0.791337	2	-0.36483	439
LOC100506422	4	0.0052511	0.018337	0.791337	3	-0.34905	440
C1orf194	4	0.0052592	0.018363	0.791337	4	-0.3504	441
LRIG2	4	0.0052616	0.018372	0.791337	3	-0.35808	442
TOPBP1	4	0.0052649	0.018383	0.791337	2	-0.53189	443
BGLAP	4	0.0052737	0.018414	0.791337	3	-0.29548	444
NRCAM	4	0.0052791	0.018437	0.791337	3	-0.34071	445
OR4C13	4	0.005292	0.018482	0.791337	1	0.18124	446
LRRN4	4	0.0053002	0.018507	0.791337	3	-0.37644	447
KCNIP3	4	0.0053355	0.018626	0.792634	3	-0.33773	448
PITX1	4	0.0053409	0.018642	0.792634	3	-0.64922	449
EBLN1	4	0.005361	0.018706	0.792634	4	-0.48249	450
FKBP6	4	0.005371	0.018736	0.792634	3	-0.58769	451
PNN	4	0.0053846	0.018774	0.792634	3	-0.50047	452
PAWR	4	0.005395	0.018809	0.792634	2	-0.17555	453
ZDHHC8	4	0.0054022	0.018836	0.792634	3	-0.42375	454
EIF4EBP1	4	0.0054114	0.018869	0.792634	2	-0.45269	455
MND1	4	0.0054405	0.01897	0.792911	2	-0.37156	456
IFT20	4	0.0054465	0.018993	0.792911	3	-0.19794	457
KLC3	4	0.0054486	0.019	0.792911	4	-0.50516	458
MKNK2	4	0.0054742	0.019076	0.793123	2	-0.13165	459
HRH3	4	0.0054783	0.019088	0.793123	3	-0.4753	460
FKRP	4	0.0055012	0.019171	0.793857	4	-0.35304	461
SLFN13	4	0.0055216	0.019237	0.793857	3	-0.46837	462
NT5C1A	4	0.0055328	0.019266	0.793857	2	-0.33745	463
MXD1	4	0.0055468	0.019312	0.793857	4	-0.31728	464
HEY2	4	0.0055479	0.019314	0.793857	3	-0.41257	465
UNC45A	4	0.0055641	0.019375	0.794661	4	-0.33731	466
BTBD8	4	0.0055917	0.019467	0.795223	3	-0.29188	467
MON1B	4	0.0055997	0.019492	0.795223	4	-0.29477	468
RBFOX3	4	0.0056326	0.019598	0.795223	2	-0.11723	469
OR10G4	4	0.0056526	0.019663	0.795223	3	-0.49581	470
APOB	4	0.0056691	0.019715	0.795223	2	-0.1442	471
ZNF844	4	0.0056719	0.019721	0.795223	4	-0.25851	472
PALLD	4	0.0056933	0.019805	0.795223	3	-0.4407	473
NFKBIE	4	0.0056966	0.019817	0.795223	2	-0.22269	474
GOT2	4	0.0057195	0.019893	0.795223	3	-0.32228	475
ZNF831	4	0.0057266	0.019918	0.795223	4	-0.53211	476
ANKRD18A	4	0.0057556	0.020009	0.795223	1	0.22119	477
SCN1B	4	0.0057627	0.020032	0.795223	3	-0.52972	478
GPATCH3	4	0.005773	0.020062	0.795223	3	-0.34951	479
DMRTC1B	4	0.0057804	0.020091	0.795223	3	-0.45434	480
CA9	4	0.0058028	0.020166	0.795223	3	-0.43703	481
RXFP1	4	0.0058084	0.020181	0.795223	3	-0.4631	482
OR10A5	4	0.0058149	0.020207	0.795223	4	-0.27622	483
CSTF1	4	0.005822	0.020227	0.795223	4	-0.52676	484
OR2H1	4	0.0058256	0.020239	0.795223	3	-0.49517	485
DBX1	4	0.0058441	0.020303	0.795223	2	-0.36118	486
GLTSCR1	4	0.0058586	0.02035	0.795223	2	-0.19792	487
C4orf26	4	0.005859	0.020352	0.795223	3	-0.29448	488
SIAH3	4	0.0058872	0.020443	0.795223	3	-0.42263	489
RPS6KA3	4	0.0058899	0.020453	0.795223	4	-0.24954	490
TRA2B	4	0.0058992	0.020487	0.795223	4	-0.68334	491
KRT86	4	0.0059051	0.020509	0.795223	3	-0.62167	492
B3GALT1	4	0.0059101	0.020524	0.795223	2	-0.19113	493
ANKRD20A1	4	0.0059401	0.020625	0.795223	3	-0.51476	494
FBXO3	4	0.0059419	0.020632	0.795223	2	-0.29335	495
KCP	4	0.0059439	0.020637	0.795223	3	-0.46649	496
HOXD11	4	0.0059616	0.020691	0.795695	2	-0.27378	497
SPRYD3	4	0.0060131	0.020866	0.796971	3	-0.42209	498
PRRC2A	4	0.0060169	0.020876	0.796971	3	-0.44397	499
ZNF580	4	0.0060375	0.02095	0.796971	4	-0.4032	500
ZFP1	4	0.0060392	0.020956	0.796971	4	-0.28845	501
PDE6G	4	0.0060404	0.020958	0.796971	2	-0.45638	502
CHTF18	4	0.0060475	0.020974	0.796971	2	-0.66374	503
LARP7	4	0.0060646	0.02104	0.797304	2	-0.29127	504
RBP1	4	0.0060738	0.021066	0.797304	3	-0.42188	505
LMNA	4	0.0061018	0.021157	0.798902	3	-0.48316	506
FAHD1	4	0.0061161	0.021203	0.798902	1	0.081684	507
CNNM4	4	0.0061398	0.021274	0.798902	3	-0.30033	508
TFAP2B	4	0.0061413	0.02128	0.798902	4	-0.21945	509
PCSK1N	4	0.0061635	0.021353	0.798902	2	-0.30667	510
ZNF25	4	0.0061676	0.021365	0.798902	2	-0.086017	511
TXLNA	4	0.0061821	0.021416	0.798902	3	-0.55245	512
GADD45G	4	0.0061896	0.021443	0.798902	4	-0.31616	513
TJAP1	4	0.0062191	0.021541	0.801007	3	-0.30832	514
FAN1	4	0.0062543	0.021655	0.802565	4	-0.42607	515
PALMD	4	0.0062578	0.021667	0.802565	4	-0.36281	516
RDH8	4	0.0062706	0.021713	0.802698	1	0.0087695	517
GXYLT1	4	0.0062953	0.021783	0.803748	4	-0.30484	518
UBOX5	4	0.0063736	0.022052	0.810698	3	-0.25347	519
FAM229A	4	0.0063761	0.02206	0.810698	4	-0.38139	520
CSNK2A1	4	0.0063891	0.0221	0.810698	3	-0.57944	521
RBP5	4	0.0064018	0.022142	0.810698	4	-0.46878	522
GHRL	4	0.0064141	0.022184	0.810698	4	-0.6635	523
DEK	4	0.0064442	0.022286	0.812892	3	-0.41382	524
RFFL	4	0.0064765	0.022393	0.814239	2	-0.116	525
CHMP3	4	0.0064823	0.02241	0.814239	3	-0.38276	526
HAUS7	4	0.0064943	0.022451	0.814239	3	-0.38298	527
FAM220A	4	0.006528	0.022554	0.816447	2	-0.06811	528
CTSA	4	0.0065996	0.022776	0.821717	4	-0.37147	529
DDX11	4	0.0066185	0.022838	0.821717	3	-0.76232	530
SENP3	4	0.0066258	0.022857	0.821717	2	-0.48269	531
ZNF124	4	0.006631	0.022872	0.821717	3	-0.16399	532
NWD2	4	0.0066824	0.023041	0.822487	3	-0.40017	533
CLASRP	4	0.006693	0.023074	0.822487	4	-0.70631	534
CPEB4	4	0.0067123	0.023134	0.822487	3	-0.45605	535
IL12RB1	4	0.0067339	0.023209	0.822487	3	-0.26438	536
ZMYM3	4	0.0067433	0.023246	0.822487	4	-0.46472	537
ADRA1D	4	0.0067597	0.023296	0.822487	4	-0.59271	538
GCK	4	0.0067927	0.023391	0.822487	4	-0.29727	539
TMSB10	4	0.0068072	0.023433	0.822487	3	-0.68353	540
INADL	4	0.0068788	0.023656	0.822487	4	-0.3907	541
L3MBTL4	4	0.0068867	0.023684	0.822487	2	-0.31592	542
PNMA2	4	0.0068883	0.023686	0.822487	3	-0.27685	543
NKX1_1	4	0.006937	0.023846	0.822487	2	-0.17191	544
BHMT2	4	0.0069398	0.023855	0.822487	2	-0.23128	545
LOC283710	4	0.006947	0.023876	0.822487	2	-0.21157	546
CCDC180	4	0.0069489	0.023882	0.822487	4	-0.23418	547
SLCO4A1	4	0.0069532	0.023897	0.822487	4	-0.33967	548
KLK6	4	0.0069669	0.023942	0.822487	4	-0.33568	549
PTTG1IP	4	0.0069912	0.024022	0.822487	2	-0.12236	550
GDA	4	0.0070066	0.024074	0.822487	3	-0.38214	551
RBL2	4	0.0070277	0.024129	0.822487	3	-0.49602	552
TFCP2	4	0.0070364	0.024162	0.822487	4	-0.30247	553
FAM69B	4	0.0070427	0.024182	0.822487	3	-0.16957	554
TLR5	4	0.0070481	0.024202	0.822487	2	-0.29897	555
SVEP1	4	0.0070692	0.024263	0.822487	4	-0.3906	556
TAF8	4	0.0070805	0.024299	0.822487	4	-0.29956	557
TRABD	4	0.0070942	0.024337	0.822487	3	-0.15835	558
PTPRQ	4	0.0071274	0.024453	0.822487	3	-0.40704	559
ABRACL	4	0.0071706	0.024604	0.822487	4	-0.46868	560
SPG11	4	0.0071878	0.024666	0.822487	4	-0.61005	561
SFT2D1	4	0.0071971	0.024693	0.822487	1	0.048041	562
SLC30A7	4	0.007223	0.024775	0.822487	4	-0.185	563
SCGB2B2	4	0.0072485	0.024854	0.822487	2	-0.13555	564
DPRX	4	0.0072678	0.024915	0.822487	2	-0.38482	565
CLEC16A	4	0.0073	0.025024	0.822487	1	-0.030709	566
MYH8	4	0.0073067	0.025047	0.822487	4	-0.2883	567
ZBTB7B	4	0.0073242	0.025107	0.822487	4	-0.28103	568
LPO	4	0.0073391	0.025157	0.822487	4	-0.28793	569
REC114	4	0.0073514	0.025193	0.822487	2	-0.16336	570
RASA2	4	0.0073555	0.025212	0.822487	3	-0.42274	571
SSTR4	4	0.0073598	0.025226	0.822487	4	-0.4461	572
SPPL3	4	0.0073866	0.025306	0.822487	2	-0.34242	573
COL8A1	4	0.0073917	0.025321	0.822487	3	-0.55932	574
TXNL1	4	0.0073969	0.025345	0.822487	4	-0.4572	575
STK11	4	0.0074029	0.025372	0.822487	2	-0.17091	576
MXD4	4	0.0074073	0.025389	0.822487	3	-0.30463	577
PIN1	4	0.0074146	0.02541	0.822487	4	-0.28366	578
SPAG11A	4	0.0074251	0.02545	0.822487	4	-0.28707	579
BRCC3	4	0.0074543	0.025547	0.822487	1	-0.021698	580
LRRC58	4	0.0074906	0.025661	0.822487	3	-0.60779	581
CTBP2	4	0.007501	0.025695	0.822487	2	-0.3004	582
BOD1L2	4	0.0075057	0.02571	0.822487	3	-0.20423	583
NEK10	4	0.0075303	0.025797	0.822487	4	-0.33434	584
ZNF784	4	0.0075449	0.025837	0.822487	4	-0.18185	585
KDM7A	4	0.007554	0.025865	0.822487	3	-0.55853	586
SOX12	4	0.0075572	0.025876	0.822487	2	-0.4294	587
ZNF536	4	0.007564	0.025908	0.822487	3	-0.44821	588
HECTD3	4	0.0075953	0.026012	0.822487	3	-0.34739	589
FAM134A	4	0.0076028	0.026042	0.822487	3	-0.39558	590
THOC6	4	0.0076093	0.026053	0.822487	4	-0.29738	591
MSX1	4	0.007614	0.026062	0.822487	4	-0.2987	592
FAM163A	4	0.0076261	0.026095	0.822487	3	-0.45155	593
LETMD1	4	0.0076284	0.026103	0.822487	3	-0.71728	594
OR52N2	4	0.00763	0.026107	0.822487	4	-0.2885	595
SORBS1	4	0.0076306	0.026108	0.822487	3	-0.41673	596
PKP3	4	0.0076601	0.026195	0.822487	1	0.33119	597
RBBP8	4	0.007664	0.026208	0.822487	3	-0.81456	598
OPN5	4	0.0076641	0.026209	0.822487	4	-0.27429	599
COPS5	4	0.0077054	0.02633	0.822487	3	-0.58007	600
RBPJ	4	0.0077113	0.026351	0.822487	3	-0.71655	601
DPEP2	4	0.0077115	0.026352	0.822487	1	0.0003681	602
N4BP1	4	0.0077347	0.026428	0.822487	4	-0.53411	603
BLK	4	0.0077405	0.026452	0.822487	3	-0.56718	604
MAGOH	4	0.0077428	0.026459	0.822487	4	-0.35042	605
ICE1	4	0.0077537	0.02649	0.822487	4	-0.72194	606
GSG1	4	0.0077543	0.026493	0.822487	4	-0.38213	607
CCL27	4	0.0077629	0.026524	0.822487	1	0.20178	608
GPR141	4	0.0077683	0.026542	0.822487	3	-0.53826	609
RBP2	4	0.0078064	0.026654	0.822487	4	-0.2616	610
LIMA1	4	0.0078132	0.026675	0.822487	4	-0.45427	611
LRRN1	4	0.0078144	0.026681	0.822487	2	-0.18938	612
SLX4	4	0.0078568	0.026819	0.822487	4	-0.45788	613
ZFR	4	0.0078609	0.026828	0.822487	4	-0.30193	614
C2orf50	4	0.0078658	0.026845	0.822487	3	-0.26936	615
EPHA5	4	0.0078691	0.026849	0.822487	4	-0.27717	616
MED26	4	0.0078723	0.026862	0.822487	3	-0.42456	617
NONO	4	0.0078889	0.026919	0.822487	4	-0.5662	618
HIST1H2AD	4	0.0079157	0.027008	0.822487	4	-0.25554	619
FAF1	4	0.0079172	0.027011	0.822487	3	-0.47677	620
C6orf89	4	0.0079351	0.027069	0.822487	3	-0.47215	621
EID1	4	0.007939	0.027079	0.822487	4	-0.28841	622
SELM	4	0.00796	0.027142	0.822487	3	-0.50304	623
C14orf178	4	0.0079635	0.027151	0.822487	3	-0.55593	624
SEMA4A	4	0.0079669	0.027162	0.822487	3	-0.37953	625
PCDHGA1	4	0.0079673	0.027164	0.822487	2	-0.2048	626
ATP1B4	4	0.0079686	0.02717	0.822487	2	-0.18303	627
CHST8	4	0.0079852	0.027224	0.822487	3	-0.39315	628
GPR39	4	0.0079944	0.027256	0.822487	3	-0.30887	629
ZNF599	4	0.0080265	0.027347	0.822487	2	-0.25994	630
TMEM80	4	0.0080282	0.027351	0.822487	4	-0.27143	631
MPP1	4	0.0080458	0.027403	0.822487	2	-0.61303	632
CAB39	4	0.0080458	0.027403	0.822487	3	-0.4699	633
RABEPK	4	0.0080601	0.02745	0.822487	4	-0.54928	634
OGT	4	0.0080741	0.027492	0.822487	4	-0.64541	635
GMPPA	4	0.0080749	0.027495	0.822487	3	-0.47773	636
UXS1	4	0.0080752	0.027498	0.822487	3	-0.649	637
OSCP1	4	0.0080914	0.027558	0.822981	3	-0.47853	638
SLC35E4	4	0.0081229	0.027654	0.82457	1	0.0067316	639
ATXN3L	4	0.0081461	0.02773	0.825395	4	-0.31693	640
RIPPLY1	4	0.0081643	0.027791	0.825395	4	-0.22427	641
KCNRG	4	0.0081743	0.027826	0.825395	2	-0.1056	642
L3MBTL1	4	0.0081891	0.027867	0.825395	2	-0.35033	643
PTGER4	4	0.0082257	0.027985	0.825395	2	-0.31811	644
PRICKLE2	4	0.0082327	0.028016	0.825395	3	-0.47989	645
DNPH1	4	0.0082737	0.028144	0.825395	4	-0.52696	646
GRIP2	4	0.0082771	0.028154	0.825395	3	-0.26164	647
BCAS2	4	0.0082879	0.028194	0.825395	3	-0.56146	648
ABLIM2	4	0.0082879	0.028194	0.825395	3	-0.62851	649
IQSEC1	4	0.0083126	0.028273	0.825395	3	-0.40406	650
TMEM178B	4	0.008329	0.028327	0.825395	3	-0.36332	651
UCMA	4	0.0083542	0.028406	0.825395	4	-0.27981	652
RTN4R	4	0.0083799	0.028485	0.825395	2	-0.17075	653
PRDM2	4	0.0084036	0.028557	0.825395	4	-0.20045	654
WBP11	4	0.00842	0.028611	0.825395	3	-0.81923	655
SLN	4	0.0084313	0.028643	0.825395	1	0.39822	656
GCNT7	4	0.0084358	0.02866	0.825395	3	-0.33804	657
GSK3B	4	0.0084425	0.028682	0.825395	4	-0.47127	658
OR2T34	4	0.0084469	0.028695	0.825395	3	-0.45216	659
MAGEA9	4	0.0084579	0.028729	0.825395	3	-0.29541	660
KIF11	4	0.0084592	0.028731	0.825395	3	-1.2314	661
MEIS3	4	0.0084735	0.028783	0.825395	4	-0.23728	662
EEPD1	4	0.0084758	0.028791	0.825395	3	-0.30032	663
DGKK	4	0.0084827	0.028811	0.825395	1	0.20909	664
OXCT1	4	0.0085053	0.028879	0.825395	4	-0.30802	665
MCM8	4	0.0085244	0.028935	0.825395	3	-0.63045	666
RIMBP2	4	0.0085342	0.028965	0.825395	2	-0.12505	667
LSR	4	0.0085355	0.028969	0.825395	3	-0.33299	668
OR6S1	4	0.0085466	0.029003	0.825395	3	-0.4216	669
SPOCK2	4	0.0085802	0.029117	0.825395	4	-0.32896	670
ITPRIPL1	4	0.0085856	0.029133	0.825395	2	0.081747	671
SSX7	4	0.0085858	0.029133	0.825395	3	-0.45968	672
ZNF544	4	0.0086369	0.029299	0.825395	3	-0.2764	673
FAM71F2	4	0.0086453	0.029321	0.825395	4	-0.24594	674
PRKACB	4	0.0086459	0.029324	0.825395	3	-0.47475	675
FSCN1	4	0.0086688	0.029395	0.825395	4	-0.49393	676
PPAPDC2	4	0.0086804	0.029427	0.825395	2	-0.032135	677
FOXA2	4	0.0086997	0.029482	0.825395	4	-0.26255	678
ZDHHC22	4	0.0087355	0.029608	0.825395	3	-0.28838	679
FSTL5	4	0.0087365	0.02961	0.825395	3	-0.55974	680
GABBR1	4	0.0087397	0.029619	0.825395	2	-0.40142	681
MTFR2	4	0.0087647	0.029691	0.825395	4	-0.35777	682
RILP	4	0.0087674	0.0297	0.825395	2	-0.2978	683
USP3	4	0.0087877	0.029758	0.825395	3	-0.5607	684
XRCC2	4	0.0087884	0.029762	0.825395	4	-0.49586	685
NFIA	4	0.0087911	0.029766	0.825395	1	0.08926	686
PYGO2	4	0.0087955	0.029778	0.825395	3	-0.47065	687
RPRML	4	0.0088077	0.02982	0.825395	4	-0.53055	688
CXorf66	4	0.0088211	0.029864	0.825395	4	-0.33669	689
ZP4	4	0.0088278	0.029884	0.825395	4	-0.25839	690
BEND5	4	0.0088425	0.029934	0.82559	1	0.076684	691
CHAT	4	0.0088887	0.030085	0.82753	2	-0.27634	692
PRODH2	4	0.0088906	0.030091	0.82753	4	-0.24327	693
ADGRD1	3	0.0089036	0.023958	0.822487	3	-0.4715	694
TSPAN10	4	0.0089364	0.030226	0.829687	4	-0.21691	695
CHD1L	4	0.0089453	0.030256	0.829687	3	-0.4626	696
PIM1	4	0.0089898	0.030401	0.83191	4	-0.32479	697
HIPK3	4	0.0090481	0.03059	0.83191	3	-0.50108	698
VCPKMT	4	0.0091166	0.030796	0.83191	4	-0.38381	699
VSIG1	4	0.0091221	0.030813	0.83191	2	-0.18501	700
PRKAB1	4	0.0091342	0.030854	0.83191	4	-0.41787	701
ANOS1	4	0.0091393	0.03087	0.83191	2	-0.3345	702
ELOVL6	4	0.0091487	0.030897	0.83191	4	-0.24385	703
CCDC173	4	0.0091508	0.030902	0.83191	3	-0.33819	704
RP9	4	0.0091548	0.030913	0.83191	4	-0.22398	705
PIAS2	4	0.0091565	0.030918	0.83191	3	-0.39333	706
BCAT1	4	0.0091901	0.031031	0.83191	4	-0.32332	707
GNG7	4	0.0092022	0.031074	0.83191	2	-0.22995	708
RIC8B	4	0.0092363	0.031189	0.83191	4	-0.67685	709
PRMT1	4	0.0092459	0.031217	0.83191	3	-0.52762	710
PPP2R5C	4	0.0092459	0.031217	0.83191	3	-0.55493	711
MCM2	4	0.0092486	0.031228	0.83191	3	-0.39059	712
SDF4	4	0.0092509	0.031233	0.83191	3	-0.47144	713
LRRC25	4	0.0092555	0.031246	0.83191	4	-0.49063	714
LXN	4	0.0092601	0.03126	0.83191	2	-0.14966	715
C3	4	0.0092803	0.031319	0.83191	4	-0.24947	716
KDSR	4	0.0092841	0.031332	0.83191	4	-0.61332	717
ERCC4	4	0.0092857	0.031339	0.83191	4	-0.34452	718
MNT	3	0.0093021	0.025013	0.822487	2	-0.53999	719
LUZP1	4	0.0093049	0.031396	0.832267	4	-0.23635	720
ENO3	4	0.0093563	0.03156	0.833578	4	-0.38569	721
XIRP1	4	0.0093664	0.031592	0.833578	4	-0.21365	722
DDAH2	4	0.0093816	0.031639	0.833578	2	-0.2945	723
OR4K15	4	0.0093991	0.031693	0.833578	2	-0.5215	724
PTTG2	4	0.0094041	0.03171	0.833578	3	-0.52104	725
KLHDC3	4	0.0094398	0.031811	0.833578	2	-0.45529	726
ZBTB40	4	0.0094514	0.031847	0.833578	3	-0.35721	727
OR2W3	4	0.009459	0.031864	0.833578	3	-0.28887	728
GGCX	4	0.0094689	0.031897	0.833578	3	-0.73758	729
NPBWR1	4	0.0094712	0.031901	0.833578	4	-0.27397	730
ERCC6_PGBD3	4	0.0094956	0.031974	0.833578	4	-0.27519	731
CYP4F11	4	0.0095042	0.031997	0.833578	4	-0.23373	732
C9orf152	4	0.0095104	0.032012	0.833578	1	0.1297	733
HOXB5	4	0.0095618	0.032186	0.836075	1	-0.013631	734
YWHAH	4	0.0095652	0.032195	0.836075	3	-0.67293	735
C6orf7	4	0.0096131	0.032341	0.83766	1	0.062584	736
TMEM9	4	0.0096152	0.032344	0.83766	2	-0.33722	737
ASB13	4	0.0096452	0.032447	0.837918	3	-0.4998	738
SETBP1	4	0.0096645	0.032504	0.837918	2	-0.17737	739
C19orf40	4	0.009677	0.032545	0.837918	4	-0.30008	740
VIMP	4	0.009684	0.032573	0.837918	3	-0.5176	741
SIRPD	4	0.0096898	0.032591	0.837918	4	-0.33036	742
FAM104B	4	0.009697	0.032617	0.837918	3	-0.32276	743
CAPRIN1	4	0.0097094	0.032668	0.838096	3	-0.46295	744
DSC2	4	0.0097515	0.032804	0.840463	4	-0.26551	745
OR2L5	4	0.0097672	0.032854	0.840623	2	0.25806	746
IQCE	4	0.009804	0.032968	0.841758	2	-0.28787	747
ICAM5	4	0.0098185	0.033019	0.841758	1	0.095179	748
SUPT5H	4	0.0098336	0.033066	0.841758	3	-0.59043	749
PROB1	4	0.0098392	0.033084	0.841758	4	-0.19297	750
ZZZ3	4	0.0098699	0.033183	0.841758	1	-0.032088	751
DNAJB1	4	0.0098941	0.033251	0.841758	3	-0.55581	752
DEFB104B	4	0.0099154	0.03332	0.841758	4	-0.42874	753
DHX15	4	0.0099195	0.033331	0.841758	4	-0.67531	754
PLCD1	4	0.0099212	0.033337	0.841758	2	0.047236	755
IMMP1L	4	0.009927	0.033352	0.841758	4	-0.42155	756
CCNB2	4	0.0099527	0.033424	0.841758	4	-0.39001	757
ZNF579	4	0.0099986	0.033569	0.841758	4	-0.20138	758
THTPA	4	0.010024	0.03364	0.841758	2	-0.24087	759
INHBB	4	0.010028	0.033653	0.841758	4	-0.28714	760
STRADA	4	0.010054	0.033729	0.841758	3	-0.42968	761
FAM102A	4	0.01006	0.033743	0.841758	4	-0.33287	762
SRSF6	4	0.010062	0.033748	0.841758	4	-0.59578	763
PBOV1	4	0.010066	0.033762	0.841758	2	-0.6579	764
CTDSP1	4	0.010075	0.033785	0.841758	1	0.069116	765
PRR22	4	0.010086	0.033816	0.841758	3	-0.29438	766
C11orf40	4	0.01009	0.033824	0.841758	2	-0.23241	767
DDX60L	4	0.010102	0.03387	0.841809	2	-0.20077	768
PPP3CA	4	0.010147	0.034024	0.844535	4	-0.30282	769
SCG3	4	0.010175	0.034108	0.84463	3	-0.36685	770
RUFY1	4	0.010178	0.034116	0.84463	1	0.11541	771
PIK3C3	4	0.010205	0.034193	0.84484	3	-0.66546	772
ISL2	4	0.010211	0.034213	0.84484	3	-0.46788	773
CRH	4	0.010229	0.03427	0.845155	3	-0.39321	774
RFX6	4	0.01026	0.03437	0.846528	4	-0.2517	775
CDH1	4	0.010315	0.034554	0.849982	4	-0.33601	776
HSFX2	4	0.010332	0.034601	0.850041	2	-0.087708	777
PRR7	4	0.010381	0.034748	0.850318	3	-0.49713	778
CSNK2A2	4	0.010381	0.034748	0.850318	3	-0.2618	779
NANOG	4	0.010383	0.034756	0.850318	2	-0.0053192	780
ADAMDEC1	4	0.010405	0.034833	0.850318	4	-0.26772	781
ZNF585B	4	0.010407	0.034836	0.850318	3	-0.35152	782
PRR23D2	4	0.010432	0.034912	0.850318	4	-0.28298	783
ZNF681	4	0.010436	0.034924	0.850318	2	-0.17944	784
GPR174	4	0.010486	0.035098	0.851079	2	-0.24229	785
RNPS1	4	0.010493	0.035118	0.851079	4	-0.52562	786
ATE1	4	0.010534	0.035237	0.851079	4	-0.23887	787
BMP8B	4	0.010539	0.035251	0.851079	3	-0.41227	788
CEACAM8	4	0.010543	0.035259	0.851079	4	-0.26621	789
SRGAP1	4	0.01055	0.035283	0.851079	3	-0.2938	790
IVNS1ABP	4	0.010558	0.035308	0.851079	2	-0.34144	791
EFNA3	4	0.01056	0.035311	0.851079	4	-0.19118	792
PPP1R1B	4	0.010583	0.035383	0.851255	2	-0.15939	793
SSMEM1	4	0.010589	0.035408	0.851255	1	0.2261	794
DYRK1B	4	0.010616	0.035505	0.85129	3	-0.426	795
STK32B	4	0.01064	0.035586	0.85129	2	0.021262	796
PTCHD2	4	0.010644	0.035597	0.85129	3	-0.52843	797
ZNF180	4	0.010659	0.035637	0.85129	4	-0.31672	798
ABHD17C	4	0.01069	0.035722	0.85129	3	-0.36443	799
XPR1	4	0.010691	0.035723	0.85129	3	-0.6055	800
EML4	4	0.010704	0.035768	0.85129	3	-0.35474	801
PTPRCAP	4	0.01071	0.035787	0.85129	4	-0.42214	802
MBD3L5	4	0.010749	0.035916	0.85129	3	-0.48516	803
TM4SF1	4	0.010768	0.035967	0.85129	2	-0.14114	804
STARD6	4	0.010793	0.036059	0.85129	3	-0.34674	805
LDHB	4	0.010825	0.036155	0.85129	4	-0.35186	806
FAM160B1	4	0.010858	0.036259	0.85129	3	-0.47825	807
MAGEA8	4	0.010861	0.036267	0.85129	3	-0.50848	808
GCLM	4	0.010878	0.036325	0.85129	4	-0.16261	809
C12orf49	4	0.010904	0.036407	0.85129	3	-0.33292	810
DDX60	4	0.010917	0.036443	0.85129	3	-0.46691	811
PTGFRN	4	0.010935	0.036501	0.85129	3	-0.66919	812
IGFL4	4	0.010942	0.036517	0.85129	3	-0.29685	813
LOC730183	4	0.010948	0.036534	0.85129	2	-0.45817	814
FTHL17	4	0.010954	0.036551	0.85129	2	-0.1505	815
SLC2A6	4	0.010976	0.036625	0.85129	3	-0.43351	816
ERF	4	0.01099	0.036669	0.85129	4	-0.2393	817
DMBX1	4	0.010999	0.036699	0.85129	2	-0.42328	818
KRTAP21_1	4	0.011	0.036702	0.85129	4	-0.19474	819
LAIR1	4	0.011004	0.036714	0.85129	2	-0.32357	820
CLVS2	4	0.01101	0.036734	0.85129	2	-0.60305	821
PPP2CB	4	0.011011	0.036737	0.85129	4	-0.27068	822
MCM4	4	0.011013	0.036742	0.85129	4	-0.43263	823
KRTAP4_12	4	0.011042	0.036836	0.85129	2	-0.21397	824
TCTEX1D4	4	0.011057	0.036887	0.85129	4	-0.85873	825
TAS2R13	4	0.01107	0.036929	0.85129	3	-0.62006	826
ANKFY1	4	0.011101	0.037026	0.85129	4	-0.43319	827
METTL21A	4	0.011102	0.037031	0.85129	2	-0.22194	828
ITPA	4	0.011108	0.037051	0.85129	2	-0.29748	829
POLR2L	4	0.011115	0.037079	0.85129	4	-0.37666	830
MIER3	4	0.011117	0.037088	0.85129	3	-0.37981	831
PCDHA9	4	0.011142	0.037169	0.85129	2	-0.30778	832
RB1	4	0.011153	0.0372	0.85129	2	-0.29292	833
NCBP1	4	0.011153	0.0372	0.85129	3	-0.55189	834
DOCK6	4	0.011171	0.037251	0.85129	4	-0.34071	835
OR2W5	4	0.01118	0.03728	0.85129	3	-0.42321	836
CHTF8	4	0.011197	0.037333	0.851422	3	-0.38533	837
SEMA6C	4	0.011256	0.037497	0.851422	3	-0.26627	838
ACER2	4	0.011263	0.037521	0.851422	3	-0.58908	839
PPP4R2	4	0.011275	0.037561	0.851422	4	-0.30988	840
KIAA0195	4	0.011284	0.037594	0.851422	2	-0.41562	841
TKFC	4	0.011296	0.037633	0.851422	4	-0.20677	842
SLC30A2	4	0.011307	0.037667	0.851422	1	0.21876	843
SAP30	4	0.011312	0.037683	0.851422	4	-0.24677	844
LOC100505549	4	0.011351	0.037797	0.851422	2	-0.24986	845
OR2AG2	4	0.011358	0.037818	0.851422	2	0.025294	846
LZTR1	4	0.011385	0.037896	0.851422	4	-0.43989	847
MAPK8	4	0.011389	0.037908	0.851422	4	-0.34347	848
H2AFZ	4	0.011392	0.037913	0.851422	4	-0.20176	849
SBK2	4	0.011425	0.038017	0.851422	4	-0.18439	850
PIK3C2A	4	0.011449	0.038088	0.851422	4	-0.33946	851
ADAD2	4	0.011461	0.038124	0.851422	2	-0.2395	852
POU5F2	4	0.011467	0.038143	0.851422	4	-0.35101	853
ZNF268	4	0.011472	0.038156	0.851422	2	-0.26059	854
MORC4	4	0.011486	0.038197	0.851422	4	-0.28157	855
PARD3	4	0.011491	0.038211	0.851422	2	-0.2621	856
CLSTN3	4	0.011512	0.038284	0.851422	2	-0.2251	857
UBE2K	4	0.011512	0.038284	0.851422	4	-0.39595	858
TBL1XR1	4	0.011526	0.038332	0.851422	4	-0.393	859
ZC3H4	4	0.011535	0.038365	0.851422	2	-0.30947	860
LCN15	4	0.011548	0.038405	0.851422	2	-0.22497	861
INO80E	4	0.011563	0.038444	0.851422	3	-0.78595	862
PRSS54	4	0.011605	0.038566	0.851697	4	-0.23228	863
UBE2A	3	0.011612	0.030877	0.83191	3	-0.85049	864
CEP135	4	0.011612	0.038583	0.851697	2	-0.26573	865
CEP44	4	0.011615	0.03859	0.851697	1	0.18969	866
PDE4C	4	0.011661	0.038724	0.852715	4	-0.26776	867
CLDN18	4	0.011666	0.038734	0.852715	1	0.24552	868
GALP	4	0.011717	0.038892	0.852715	2	-0.08513	869
TIAL1	4	0.011722	0.038905	0.852715	2	-0.35635	870
SCAF4	4	0.011768	0.039056	0.852715	3	-0.51874	871
KLK4	4	0.011773	0.039069	0.852715	4	-0.25945	872
C15orf32	4	0.01178	0.03909	0.852715	2	-0.30577	873
TSPY10	4	0.01182	0.039216	0.852715	2	-0.041173	874
PRPF38B	4	0.011825	0.039232	0.852715	3	-0.60805	875
STC1	4	0.011831	0.03925	0.852715	3	-0.42236	876
ARPC5L	4	0.011832	0.039255	0.852715	4	-0.29281	877
FAM122C	4	0.011836	0.039266	0.852715	4	-0.28409	878
SLC17A6	4	0.011851	0.039316	0.852715	2	-0.32828	879
PAMR1	4	0.011871	0.039371	0.852715	1	-0.0090183	880
FAM46C	4	0.011919	0.039516	0.852715	4	-0.34167	881
NCOR2	4	0.011922	0.039524	0.852715	3	-0.31277	882
SEPHS2	4	0.011964	0.039652	0.852715	4	-0.45152	883
ATXN3	4	0.011964	0.039652	0.852715	4	-0.38567	884
DDO	4	0.011968	0.039661	0.852715	3	-0.27567	885
KNOP1	4	0.011973	0.039677	0.852715	3	-0.36431	886
SERPINB9	4	0.011973	0.039678	0.852715	1	-0.0040752	887
C8orf87	4	0.011994	0.039747	0.852715	3	-0.37038	888
ZNF679	4	0.01201	0.039798	0.852715	4	-0.14845	889
SPANXN4	4	0.012033	0.03987	0.852715	2	-0.093635	890
ZSCAN4	4	0.012034	0.039872	0.852715	3	-0.53095	891
GLRX2	4	0.012035	0.039875	0.852715	4	-0.4666	892
CD320	4	0.012062	0.03995	0.852715	3	-0.22184	893
DPP3	4	0.012076	0.039988	0.852715	2	-0.14827	894
STRBP	4	0.012079	0.039997	0.852715	4	-0.3454	895
NPAS1	4	0.012085	0.040018	0.852715	2	-0.36806	896
2022-03-03	4	0.012127	0.040159	0.852715	1	0.10833	897
KRT39	4	0.012143	0.040208	0.852715	3	-0.36703	898
ITGB2	4	0.012159	0.040254	0.852715	4	-0.26808	899
ALPK1	4	0.012179	0.040313	0.852715	2	-0.18356	900
SCARF1	4	0.01219	0.040348	0.852715	2	-0.33739	901
PSMB4	4	0.012204	0.040396	0.852715	4	-0.51671	902
PAQR5	4	0.012209	0.040409	0.852715	3	-0.50761	903
HIST1H4F	4	0.01221	0.040414	0.852715	4	-0.40486	904
YES1	4	0.01223	0.040479	0.852715	2	-0.37758	905
RANBP1	4	0.01224	0.040506	0.852715	4	-0.25264	906
BTRC	4	0.012243	0.040517	0.852715	4	-0.22387	907
NEO1	4	0.012274	0.040607	0.852715	4	-0.28348	908
PRKAG2	4	0.012281	0.040625	0.852715	4	-0.42524	909
CCL15	4	0.012281	0.040626	0.852715	1	0.054808	910
BCL2L1	4	0.012307	0.040702	0.852715	3	-0.92932	911
TRIM11	4	0.012321	0.040741	0.852715	3	-0.45249	912
ABCC10	4	0.012328	0.040766	0.852715	2	-0.35058	913
GAD2	4	0.012332	0.040778	0.852715	2	0.023637	914
KRTAP24_1	4	0.012347	0.040829	0.852773	3	-0.32854	915
AP2A1	4	0.012374	0.040908	0.852773	3	-0.42984	916
POR	4	0.012395	0.040963	0.852773	4	-0.24837	917
TMEM88B	4	0.012396	0.040965	0.852773	3	-0.44228	918
GCAT	4	0.012407	0.041003	0.852773	2	-0.15945	919
C19orf54	4	0.012443	0.04111	0.854063	4	-0.45051	920
DOPEY1	4	0.012469	0.041182	0.854333	4	-0.25446	921
FAM71B	4	0.012486	0.041238	0.854333	1	0.22022	922
AATK	4	0.012491	0.041257	0.854333	4	-0.36181	923
ZC3HC1	4	0.012525	0.041361	0.854409	4	-0.3475	924
IL1A	4	0.012525	0.041361	0.854409	4	-0.18933	925
WDR47	4	0.012537	0.041395	0.854409	4	-0.43286	926
SATB2	4	0.012573	0.041516	0.855886	3	-0.4713	927
ADRBK2	4	0.012589	0.041556	0.855886	3	-0.24821	928
ARPIN	4	0.012603	0.041604	0.855945	2	-0.24693	929
KCTD7	4	0.01264	0.041722	0.856436	2	-0.22722	930
KHDRBS1	4	0.012644	0.041741	0.856436	4	-0.5004	931
ZNF793	4	0.012691	0.041886	0.856436	1	0.15402	932
TMTC1	4	0.012693	0.041892	0.856436	4	-0.28205	933
DEFB119	4	0.012702	0.041923	0.856436	3	-0.37165	934
FAM46D	4	0.012705	0.041928	0.856436	3	-0.48262	935
ZNF541	4	0.012766	0.042112	0.856436	3	-0.39956	936
ZNF705D	4	0.012793	0.042193	0.856436	2	-0.22826	937
MLIP	4	0.012819	0.042285	0.856436	4	-0.22905	938
ABHD16A	4	0.012825	0.042299	0.856436	4	-0.17836	939
CLCN3	4	0.012828	0.04231	0.856436	3	-0.37167	940
SCRN1	4	0.012834	0.042334	0.856436	4	-0.392	941
TNIP1	4	0.012834	0.042338	0.856436	2	-0.17262	942
MCIDAS	4	0.012845	0.042374	0.856436	1	0.02223	943
AIM1L	4	0.012864	0.042425	0.856436	4	-0.31827	944
ANGPTL2	4	0.012886	0.042489	0.856436	4	-0.44834	945
GALNTL6	4	0.012892	0.042508	0.856436	4	-0.37229	946
SBDS	4	0.012901	0.042535	0.856436	4	-0.48046	947
SIGLEC11	4	0.012912	0.042566	0.856436	4	-0.21137	948
CTGF	4	0.01292	0.04259	0.856436	4	-0.1839	949
SPEN	4	0.01294	0.042664	0.856436	3	-0.26211	950
LLGL1	4	0.012941	0.042664	0.856436	4	-0.13385	951
FGF4	4	0.012947	0.042682	0.856436	2	0.056901	952
OR52D1	4	0.012998	0.042843	0.856436	1	-0.040055	953
PKIG	4	0.013009	0.042869	0.856436	3	-0.28874	954
AMH	4	0.013013	0.04288	0.856436	2	-0.18691	955
CRACR2A	4	0.013017	0.042895	0.856436	4	-0.45493	956
C10orf53	4	0.013043	0.042977	0.856436	4	-0.25933	957
TRAIP	4	0.01305	0.043	0.856436	3	-0.84256	958
ACCS	4	0.013064	0.043043	0.856436	2	-0.16642	959
HPR	4	0.013069	0.043056	0.856436	4	-0.26316	960
ATPIF1	4	0.013071	0.043062	0.856436	3	-0.27563	961
EPPIN	4	0.013141	0.043263	0.858419	3	-0.54287	962
KLF2	4	0.013152	0.043293	0.858419	1	0.16034	963
ITM2B	4	0.013187	0.043399	0.858419	4	-0.27339	964
SP110	4	0.013203	0.04345	0.858419	2	-0.25162	965
ABCC11	4	0.01322	0.043498	0.858419	4	-0.21943	966
TMEM67	4	0.013234	0.043547	0.858419	3	-0.46154	967
FAM47A	4	0.013244	0.04358	0.858419	2	-0.15396	968
RUSC1_AS1	4	0.013264	0.043647	0.858419	3	-0.38696	969
PTTG1	4	0.013281	0.043699	0.858419	2	-0.031644	970
MUC22	4	0.013295	0.043748	0.858419	3	-0.38115	971
ZNF534	4	0.013306	0.043781	0.858419	3	-0.25977	972
FGF11	4	0.013357	0.043949	0.858419	2	-0.18948	973
CHRNA7	4	0.013357	0.04395	0.858419	2	0.026346	974
ROCK1	4	0.013362	0.043964	0.858419	4	-0.3059	975
LRRC57	4	0.013384	0.044028	0.858419	3	-0.40654	976
E2F8	4	0.013408	0.044112	0.858419	2	-0.22491	977
ANKRD63	4	0.013415	0.044132	0.858419	4	-0.35529	978
ARID5B	4	0.013418	0.044142	0.858419	3	-0.45737	979
SPO11	4	0.013419	0.044146	0.858419	3	-0.27834	980
ZC3H12D	4	0.013427	0.04417	0.858419	3	-0.31708	981
SLC5A8	4	0.013435	0.044189	0.858419	4	-0.21251	982
SELO	4	0.01346	0.044258	0.858419	3	-0.4163	983
MTMR2	4	0.01346	0.044259	0.858419	4	-0.34491	984
TMEM255B	4	0.013461	0.04426	0.858419	3	-0.41845	985
SPAG16	4	0.01347	0.044284	0.858419	3	-0.60096	986
ZNF451	4	0.013515	0.044425	0.860288	3	-0.3666	987
ZDHHC6	4	0.013562	0.044562	0.860401	1	0.20016	988
VN1R4	4	0.013576	0.044593	0.860401	3	-0.3125	989
EEFSEC	4	0.013605	0.044654	0.860401	3	-0.4563	990
RFC2	4	0.013639	0.044737	0.860401	2	-0.46011	991
ORMDL1	4	0.013653	0.044766	0.860401	2	-0.22659	992
KLHDC7B	4	0.013664	0.044788	0.860401	1	-0.02037	993
GIMAP1_GIMAP5	4	0.01368	0.044827	0.860401	3	-0.36781	994
RCC1	4	0.013715	0.044907	0.860401	2	-0.17577	995
ACOT4	4	0.013725	0.044926	0.860401	2	-0.22255	996
DCT	4	0.013728	0.044932	0.860401	3	-0.2475	997
MSANTD2	4	0.013734	0.044945	0.860401	3	-0.43166	998
FOXS1	4	0.01375	0.04498	0.860401	3	-0.3411	999
SP100	4	0.013767	0.045017	0.860401	3	-0.66348	1000
VIPR2	4	0.013798	0.045084	0.860837	2	-0.47825	1001
FBXO11	4	0.013864	0.045251	0.862205	2	-0.33882	1002
SLC10A6	4	0.013869	0.045261	0.862205	1	0.013768	1003
SLITRK4	4	0.013918	0.045375	0.862205	3	-0.41862	1004
AVPR2	4	0.013939	0.045421	0.862205	3	-0.2757	1005
EIF3CL	4	0.013959	0.045462	0.862205	2	-0.35242	1006
CXCL5	4	0.013971	0.045488	0.862205	3	-0.30211	1007
SPANXA1	4	0.013973	0.045491	0.862205	2	-0.3162	1008
FNIP2	4	0.013983	0.045517	0.862205	3	-0.31268	1009
TYW5	4	0.014074	0.04571	0.862884	1	-0.11029	1010
ZNF354A	4	0.014092	0.045753	0.862884	2	0.11926	1011
AKIRIN1	4	0.014102	0.045772	0.862884	2	-0.075413	1012
SACM1L	4	0.014113	0.045797	0.862884	2	-0.32437	1013
PYCARD	4	0.014113	0.045797	0.862884	3	-0.5748	1014
PIGO	4	0.014125	0.045828	0.862884	2	-0.13362	1015
EXD1	4	0.014159	0.045897	0.862884	3	-0.40176	1016
KIAA1107	4	0.014169	0.045917	0.862884	2	-0.0085971	1017
CTNS	4	0.014204	0.046001	0.862884	2	-0.27175	1018
CRIPT	4	0.014227	0.046051	0.862884	2	-0.24409	1019
HDAC10	4	0.014278	0.046177	0.862884	3	-0.28063	1020
SPRR4	4	0.014303	0.04623	0.862884	3	-0.46075	1021
CD14	4	0.01433	0.046292	0.862884	2	-0.1318	1022
TMEM145	4	0.014338	0.046315	0.862884	3	-0.44992	1023
RAD51B	4	0.014338	0.046315	0.862884	2	-0.28599	1024
GJC3	4	0.014348	0.046335	0.862884	3	-0.4091	1025
FPR1	4	0.014361	0.046362	0.862884	3	-0.51002	1026
ADIRF	4	0.014367	0.046375	0.862884	3	-0.44153	1027
SRRT	4	0.014381	0.046411	0.862884	1	0.09077	1028
TMEM132C	4	0.01443	0.046529	0.863629	2	-0.11582	1029
HECA	4	0.014448	0.046571	0.863629	3	-0.51775	1030
CCNL2	4	0.014455	0.046586	0.863629	3	-0.40134	1031
BMPR2	4	0.01453	0.046767	0.864809	2	-0.21939	1032
NCKAP1L	4	0.014534	0.046779	0.864809	1	-0.25831	1033
ZNF780B	4	0.014537	0.046786	0.864809	2	-0.28208	1034
SNW1	4	0.014559	0.046834	0.864873	3	-0.63713	1035
GTF2IRD1	4	0.014585	0.046889	0.865051	2	-0.15075	1036
FNBP1L	4	0.014637	0.047001	0.865347	2	-0.11338	1037
GJD4	4	0.014658	0.047041	0.865347	2	-0.096046	1038
XPOT	4	0.014663	0.047054	0.865347	3	-0.47454	1039
MRAP2	4	0.014688	0.047111	0.865347	3	-0.3027	1040
CNR2	4	0.014739	0.047224	0.865347	1	0.12896	1041
BTBD2	4	0.014829	0.047427	0.865347	3	-0.27917	1042
HTR3A	4	0.014841	0.047452	0.865347	3	-0.41175	1043
MPP7	4	0.014841	0.047452	0.865347	1	0.23361	1044
TMED1	4	0.014852	0.047479	0.865347	2	-0.24847	1045
BIN2	4	0.014863	0.047508	0.865347	3	-0.53323	1046
CUL7	4	0.014866	0.047522	0.865347	3	-0.4347	1047
EVX2	4	0.014874	0.04754	0.865347	3	-0.40367	1048
TAS1R3	4	0.01488	0.047549	0.865347	3	-0.36794	1049
PRKAG1	4	0.014884	0.047561	0.865347	3	-0.63733	1050
FTMT	4	0.014892	0.047584	0.865347	2	-0.14185	1051
ASPH	4	0.014995	0.047812	0.865638	2	-0.097079	1052
HM13	4	0.015003	0.047826	0.865638	3	-0.65688	1053
PSTPIP1	4	0.015023	0.047869	0.865638	3	-0.22151	1054
TMEM181	4	0.015069	0.047977	0.865638	3	-0.26892	1055
C8orf82	4	0.015148	0.048145	0.865638	2	-0.0054795	1056
COL6A2	4	0.015154	0.048153	0.865638	3	-0.31384	1057
TMEM91	4	0.015174	0.04819	0.865638	3	-0.37819	1058
UBE2B	4	0.015181	0.048203	0.865638	3	-0.40242	1059
HOXB4	4	0.015199	0.048232	0.865638	3	-0.28059	1060
COL10A1	4	0.015219	0.048279	0.865638	3	-0.29073	1061
KIR2DS4	4	0.015223	0.048286	0.865638	3	-0.37982	1062
ATP11C	4	0.015245	0.048331	0.865638	3	-0.41145	1063
SLC4A9	4	0.01525	0.048346	0.865638	1	0.14114	1064
COL2A1	4	0.015252	0.048347	0.865638	3	-0.63903	1065
NLRP2	4	0.015257	0.04836	0.865638	2	-0.30305	1066
SLC26A10	4	0.015301	0.048459	0.865638	2	-0.091354	1067
ABCG5	4	0.015302	0.04846	0.865638	2	-0.28186	1068
SCP2	4	0.015302	0.048461	0.865638	3	-0.44076	1069
FRAT2	4	0.015323	0.04851	0.865699	2	-0.16129	1070
CEP76	4	0.015396	0.048651	0.867029	3	-0.33598	1071
TAGAP	4	0.015404	0.048675	0.867029	3	-0.28419	1072
IBSP	4	0.015452	0.048779	0.86706	3	-0.39548	1073
RSPO2	4	0.015455	0.048789	0.86706	2	-0.026083	1074
FIBP	4	0.015478	0.048844	0.86706	3	-0.4551	1075
PCCA	4	0.015506	0.048903	0.86706	1	0.077381	1076
ARAP3	4	0.015525	0.048943	0.86706	3	-0.50647	1077
FBXL8	4	0.01555	0.049001	0.86706	2	-0.24804	1078
ST6GAL1	4	0.015557	0.04902	0.86706	2	-0.11578	1079
TARSL2	4	0.015583	0.049075	0.86706	3	-0.30264	1080
SLC44A1	4	0.015608	0.049132	0.86706	1	0.026632	1081
TRMT2B	4	0.015648	0.049214	0.86706	3	-0.52388	1082
NAA15	4	0.015682	0.049291	0.86706	2	-0.080915	1083
IQGAP2	4	0.015711	0.049352	0.86706	1	-0.069647	1084
GHRH	4	0.015737	0.049401	0.86706	3	-0.30897	1085
TFF1	4	0.015762	0.049454	0.86706	1	0.068033	1086
SLC7A10	4	0.01578	0.049489	0.86706	3	-0.35216	1087
COMMD10	4	0.015786	0.049498	0.86706	2	-0.12163	1088
TMEM99	4	0.015813	0.049556	0.86706	2	-0.16478	1089
CHEK2	4	0.015845	0.049625	0.86706	3	-0.52133	1090
ADD3	4	0.015864	0.049671	0.86706	2	-0.19045	1091
DRAXIN	4	0.015921	0.049796	0.86706	3	-0.64636	1092
KRTAP10_11	4	0.015934	0.049827	0.86706	2	-0.12065	1093
PAXIP1	4	0.015962	0.0499	0.86706	3	-0.38292	1094
CBLL1	4	0.015966	0.049912	0.86706	2	-0.24628	1095
RAP1GAP	4	0.016017	0.050023	0.86706	2	-0.27981	1096
KPNA6	4	0.016038	0.050074	0.86706	2	-0.30706	1097
LTBP4	4	0.016113	0.050247	0.86706	3	-0.45541	1098
LSMEM1	4	0.016118	0.050254	0.86706	3	-0.34752	1099
ITGB1BP1	4	0.01612	0.050256	0.86706	3	-0.19151	1100
TTC27	4	0.016139	0.050298	0.86706	2	-0.53848	1101
STAMBPL1	4	0.016162	0.050349	0.86706	3	-0.55886	1102
EIF5A2	4	0.01618	0.050383	0.86706	3	-0.52691	1103
PLEKHO1	4	0.016222	0.050486	0.86706	2	0.0080746	1104
MTRR	4	0.016229	0.050498	0.86706	3	-0.48569	1105
OR6V1	4	0.01624	0.05053	0.86706	2	-0.2452	1106
PDLIM1	4	0.016255	0.050571	0.86706	2	0.011909	1107
COMT	4	0.016273	0.050603	0.86706	2	-0.14604	1108
ANAPC4	4	0.016274	0.050604	0.86706	3	-0.61812	1109
NXN	4	0.016292	0.050648	0.86706	3	-0.32736	1110
NGB	4	0.0163	0.050668	0.86706	2	-0.25706	1111
C9orf84	4	0.016324	0.050712	0.86706	1	-0.10405	1112
FXYD1	4	0.016359	0.050785	0.86706	3	-0.33203	1113
PSG5	4	0.01636	0.050788	0.86706	2	-0.38155	1114
C2orf78	4	0.016375	0.050823	0.86706	2	0.056277	1115
CSRP1	4	0.016375	0.050825	0.86706	2	-0.3082	1116
CNTNAP3B	4	0.016405	0.050886	0.86706	2	-0.43177	1117
POLE4	4	0.016407	0.05089	0.86706	3	-0.41282	1118
NUGGC	4	0.016415	0.050902	0.86706	3	-0.41618	1119
RFT1	4	0.01642	0.050914	0.86706	2	-0.33797	1120
THAP8	4	0.016426	0.050932	0.86706	3	-0.32411	1121
PAGE2	4	0.016433	0.050945	0.86706	3	-0.34854	1122
TMEM155	4	0.016528	0.051149	0.867504	1	0.25294	1123
FAM83F	4	0.016535	0.051161	0.867504	3	-0.41583	1124
TMBIM4	4	0.016571	0.051242	0.867504	2	-0.30503	1125
BMP10	4	0.016602	0.051306	0.867504	2	-0.25469	1126
SREK1	4	0.016604	0.051311	0.867504	3	-0.36191	1127
MYO1D	4	0.01663	0.051371	0.867504	2	0.038301	1128
NR2C2	4	0.016632	0.051373	0.867504	2	-0.2588	1129
AIMP2	4	0.016635	0.051379	0.867504	3	-0.79703	1130
TAT	4	0.016682	0.051477	0.868078	1	-0.10305	1131
RLIM	4	0.016695	0.051504	0.868078	3	-0.34396	1132
PTPRS	4	0.016719	0.051552	0.868125	3	-0.40191	1133
B4GALT4	4	0.016743	0.051607	0.868285	3	-0.34907	1134
KRTAP13_2	4	0.016886	0.05192	0.872781	3	-0.28788	1135
PELI1	4	0.016986	0.052158	0.876007	3	-0.56546	1136
TNIP2	4	0.01709	0.052391	0.876664	1	0.094548	1137
ST8SIA6	4	0.017097	0.052406	0.876664	3	-0.31254	1138
SMIM12	4	0.017145	0.052522	0.876664	3	-0.36956	1139
DMBT1	4	0.017242	0.052726	0.876664	3	-0.4212	1140
KRTCAP3	4	0.017243	0.052728	0.876664	3	-0.31807	1141
FAM173A	4	0.017259	0.052762	0.876664	2	-0.21865	1142
POU3F1	4	0.017299	0.052842	0.876664	3	-0.38957	1143
ATP10A	4	0.017344	0.05295	0.876664	3	-0.39294	1144
CMPK1	4	0.017345	0.052952	0.876664	3	-0.57681	1145
CHST3	4	0.017397	0.05306	0.876664	3	-0.16207	1146
ADAMTS4	4	0.017398	0.053064	0.876664	2	-0.32657	1147
TIMM23B	4	0.017429	0.053131	0.876664	3	-0.3677	1148
SEL1L3	4	0.017434	0.05314	0.876664	3	-0.4213	1149
OGFOD1	4	0.017448	0.053163	0.876664	2	-0.18058	1150
POC5	4	0.017499	0.05327	0.876664	2	-0.15514	1151
TRPM4	4	0.017509	0.053294	0.876664	3	-0.48172	1152
TRO	4	0.017526	0.053332	0.876664	3	-0.30503	1153
F2R	4	0.017535	0.053353	0.876664	3	-0.54747	1154
BTBD1	4	0.01755	0.053378	0.876664	2	-0.24805	1155
YIPF2	4	0.017599	0.053492	0.876664	2	-0.20819	1156
NPRL3	4	0.0176	0.053492	0.876664	3	-0.48004	1157
TRNT1	4	0.017601	0.053497	0.876664	1	0.29216	1158
H2AFV	4	0.017615	0.053522	0.876664	2	-0.2344	1159
HLA_A	4	0.017623	0.053538	0.876664	3	-0.41006	1160
EBI3	4	0.017631	0.053551	0.876664	2	-0.28497	1161
CCDC155	4	0.017646	0.053578	0.876664	2	-0.25449	1162
CDCP2	4	0.017649	0.053582	0.876664	3	-0.33156	1163
CSRNP3	4	0.017652	0.053586	0.876664	3	-0.48387	1164
C19orf84	4	0.017694	0.053674	0.876664	3	-0.54883	1165
PAFAH1B1	4	0.017697	0.053683	0.876664	3	-0.82832	1166
ZNF529	4	0.017725	0.053746	0.876664	3	-0.33109	1167
COX7A2	4	0.017728	0.053757	0.876664	2	-0.26201	1168
TMPRSS11A	4	0.017728	0.053757	0.876664	1	0.2769	1169
EBF3	4	0.017769	0.053849	0.876777	3	-0.46262	1170
SQRDL	4	0.017787	0.053883	0.876777	3	-0.41214	1171
AFM	4	0.017793	0.053901	0.876777	3	-0.38165	1172
PTF1A	4	0.017877	0.054084	0.877662	3	-0.40804	1173
LEKR1	4	0.017881	0.054093	0.877662	1	-0.032944	1174
FAM216A	4	0.017881	0.054093	0.877662	1	0.017933	1175
PVRIG	4	0.01795	0.054247	0.878944	3	-0.347	1176
MED23	4	0.017958	0.054264	0.878944	2	-0.30617	1177
ADARB1	4	0.018009	0.054376	0.880002	2	-0.11576	1178
CAPZA2	4	0.01806	0.054485	0.880322	3	-0.6514	1179
PSMA7	4	0.018061	0.054488	0.880322	3	-1.0946	1180
KSR2	4	0.018111	0.054597	0.881351	1	0.096395	1181
KRT7	4	0.018162	0.054707	0.882379	2	-0.41296	1182
SREBF1	4	0.018213	0.054819	0.883289	2	-0.20499	1183
PSMB10	4	0.018243	0.054886	0.883289	3	-0.29649	1184
CDK2AP1	4	0.018264	0.054935	0.883289	1	0.0968	1185
PTK6	4	0.018274	0.054958	0.883289	3	-0.66857	1186
EPHA2	4	0.018289	0.054995	0.883289	3	-0.24793	1187
HIST1H4J	4	0.018361	0.055143	0.8842	3	-0.37509	1188
LYSMD2	4	0.018369	0.055162	0.8842	3	-0.45716	1189
ELMO2	4	0.018401	0.055234	0.8842	3	-0.25917	1190
UGGT2	4	0.018417	0.055268	0.8842	3	-0.38973	1191
MYPN	4	0.018425	0.055283	0.8842	2	-0.28206	1192
SIRT5	3	0.018427	0.047741	0.865638	2	-0.53154	1193
TMCO6	4	0.018468	0.05538	0.884979	3	-0.35499	1194
EPCAM	4	0.018504	0.055465	0.884979	2	-0.21203	1195
ASTE1	4	0.018519	0.055496	0.884979	2	-0.22073	1196
PPAP2A	4	0.018552	0.055563	0.884979	3	-0.45861	1197
GRAMD1C	4	0.018552	0.055563	0.884979	3	-0.61614	1198
SCNN1G	4	0.018621	0.055717	0.886699	3	-0.1788	1199
HYPM	4	0.018656	0.055792	0.887148	3	-0.29724	1200
CLDN17	4	0.018723	0.055931	0.887612	2	-0.088492	1201
CLDN10	4	0.018768	0.056021	0.887612	2	-0.029031	1202
ARNTL2	4	0.018776	0.056036	0.887612	3	-0.43551	1203
PARP4	4	0.018792	0.056075	0.887612	3	-0.35187	1204
QKI	4	0.018825	0.056163	0.887612	3	-0.20323	1205
SNX3	4	0.01884	0.056191	0.887612	2	-0.18596	1206
TGFBR3	4	0.018876	0.056267	0.887612	2	-0.082341	1207
KCTD8	4	0.018904	0.056326	0.887612	3	-0.38047	1208
SELENBP1	4	0.018927	0.056385	0.887612	2	-0.27812	1209
NDNF	4	0.018978	0.056488	0.887612	3	-0.33129	1210
HHLA2	4	0.019005	0.056547	0.887612	3	-0.52296	1211
MAGEA2B	4	0.019013	0.056568	0.887612	3	-0.40459	1212
KIAA0895	4	0.019029	0.056605	0.887612	1	0.26869	1213
RPH3AL	4	0.019049	0.056651	0.887612	3	-0.30484	1214
FABP9	4	0.01908	0.056719	0.887612	3	-0.42558	1215
DCAF16	4	0.019081	0.05672	0.887612	3	-0.36312	1216
KCTD1	4	0.019122	0.056808	0.887612	3	-0.52981	1217
ANAPC2	4	0.019127	0.056823	0.887612	3	-0.57271	1218
NCR2	4	0.019131	0.056831	0.887612	2	0.072875	1219
PLEKHG7	4	0.019138	0.056848	0.887612	2	-0.24279	1220
SH3GLB1	4	0.01915	0.056866	0.887612	3	-0.34671	1221
GSAP	4	0.019182	0.056923	0.887612	2	-0.14714	1222
PINLYP	4	0.019186	0.056934	0.887612	2	-0.31146	1223
AKT1	4	0.019186	0.056936	0.887612	3	-0.31491	1224
ANAPC11	4	0.019219	0.057007	0.887868	3	-0.64691	1225
DCLK3	4	0.019233	0.057045	0.887868	1	0.3641	1226
ARL6IP1	4	0.019284	0.057155	0.888093	2	-0.23245	1227
RPL22	4	0.019303	0.0572	0.888093	3	-0.37719	1228
CLDN19	4	0.019335	0.057281	0.888093	2	-0.11343	1229
HSFY1	4	0.019347	0.057302	0.888093	3	-0.27613	1230
ZNF177	4	0.019386	0.057398	0.888093	3	-0.41299	1231
TRIML1	4	0.019421	0.057469	0.888093	3	-0.29533	1232
UBE2D3	4	0.019437	0.057502	0.888093	1	-0.0075765	1233
DCDC1	4	0.019528	0.057689	0.888093	3	-0.34715	1234
NUPL2	4	0.019539	0.057713	0.888093	2	-0.11856	1235
DACT2	4	0.019548	0.057728	0.888093	3	-0.34734	1236
ZNF287	4	0.019574	0.057778	0.888093	3	-0.32708	1237
CALCR	4	0.01959	0.057806	0.888093	1	-0.034043	1238
ZNF267	4	0.019601	0.057827	0.888093	3	-0.39778	1239
ELOVL1	4	0.019641	0.057916	0.888093	1	0.099694	1240
PTCRA	4	0.019662	0.057949	0.888093	3	-0.26403	1241
SCUBE1	4	0.019678	0.057982	0.888093	3	-0.34442	1242
INIP	4	0.019743	0.05812	0.888093	3	-0.43971	1243
ZNF8	4	0.019751	0.05814	0.888093	3	-0.35349	1244
ABCC6	4	0.019773	0.05818	0.888093	2	-0.26914	1245
VPS37C	4	0.019777	0.058194	0.888093	3	-0.28989	1246
CD83	4	0.019783	0.058209	0.888093	3	-0.25897	1247
ART5	4	0.019794	0.058231	0.888093	2	-0.18794	1248
CDK9	3	0.019798	0.051054	0.867504	3	-0.7373	1249
SPATA2	4	0.019818	0.058281	0.888093	3	-0.38079	1250
CDC25C	4	0.019845	0.058341	0.888093	1	0.3017	1251
LANCL3	4	0.019867	0.058392	0.888093	2	-0.47043	1252
MCM3	4	0.0199	0.058473	0.888093	3	-0.75952	1253
CLEC14A	4	0.019914	0.058499	0.888093	3	-0.30581	1254
CRIM1	4	0.019921	0.058514	0.888093	2	-0.30155	1255
ZNF704	4	0.019947	0.05857	0.888093	2	-0.057811	1256
RUNDC3B	4	0.019962	0.058602	0.888093	2	-0.022339	1257
AK9	4	0.019988	0.058656	0.888093	3	-0.24573	1258
ENO2	4	0.019998	0.058671	0.888093	1	0.16624	1259
USP17L13	4	0.020049	0.058776	0.888093	1	0.19878	1260
ACOT8	4	0.020066	0.058817	0.888093	3	-0.33618	1261
HIRA	4	0.0201	0.058902	0.888093	3	-0.36168	1262
CDK5	4	0.020127	0.05897	0.888093	3	-0.34142	1263
PLA2G4E	4	0.020151	0.059014	0.888093	3	-0.36061	1264
APTX	4	0.020168	0.059047	0.888093	2	-0.2503	1265
IFNA2	4	0.020201	0.059117	0.888093	2	-0.13424	1266
CD200R1L	4	0.020202	0.059117	0.888093	2	-0.045485	1267
FAM83B	4	0.020234	0.059186	0.888093	2	-0.081636	1268
IGIP	4	0.020253	0.059229	0.888093	1	-0.045902	1269
SYNGR2	4	0.020303	0.059332	0.888093	2	-0.4347	1270
PPP2CA	4	0.020401	0.059549	0.888093	3	-1.103	1271
TNFSF15	4	0.020405	0.059558	0.888093	1	0.24232	1272
DMTF1	4	0.020442	0.059636	0.888093	3	-0.35271	1273
KRTAP9_6	4	0.020442	0.059637	0.888093	2	-0.2386	1274
GLYATL3	4	0.020475	0.059707	0.888093	3	-0.38819	1275
ZDHHC4	4	0.020484	0.059722	0.888093	2	-0.16885	1276
ANO1	4	0.020485	0.059725	0.888093	3	-0.53836	1277
RNF122	4	0.020507	0.059773	0.888093	1	0.094122	1278
SCG5	4	0.020515	0.059784	0.888093	3	-0.39258	1279
TBXA2R	4	0.020521	0.059799	0.888093	3	-0.26487	1280
H2AFB3	4	0.020542	0.059844	0.888093	2	-0.35414	1281
EPSTI1	4	0.020563	0.05989	0.888093	3	-0.57993	1282
FMO5	4	0.020571	0.059907	0.888093	2	-0.079758	1283
ATP2B4	4	0.020601	0.059973	0.888093	3	-0.35805	1284
ADK	4	0.020609	0.059987	0.888093	2	-0.18561	1285
FOXN2	3	0.020631	0.053152	0.876664	3	-0.23845	1286
KITLG	4	0.020642	0.060059	0.888093	2	-0.1809	1287
SRRM2	4	0.02066	0.060092	0.888093	2	-0.10517	1288
BCL10	4	0.020676	0.060125	0.888093	2	-0.34822	1289
PPIP5K1	4	0.020751	0.06027	0.888093	2	-0.043098	1290
GPR61	4	0.020762	0.060293	0.888093	1	0.020829	1291
QPCT	4	0.020793	0.060357	0.888093	3	-0.42582	1292
TRAPPC6B	4	0.020813	0.060391	0.888093	1	-0.085591	1293
PGA3	4	0.020835	0.060457	0.888093	2	-0.10965	1294
CFAP126	4	0.020864	0.060511	0.888093	3	-0.21132	1295
USP48	4	0.020869	0.060522	0.888093	3	-0.36267	1296
CRTC1	4	0.020915	0.060614	0.888093	2	-0.31724	1297
NABP1	4	0.020928	0.060639	0.888093	3	-0.3296	1298
SERPINA3	4	0.020928	0.060639	0.888093	2	-0.15734	1299
NELL2	4	0.02097	0.060728	0.888093	3	-0.51952	1300
SLC27A6	4	0.020993	0.060776	0.888093	3	-0.3044	1301
DAPL1	4	0.021012	0.060816	0.888093	3	-0.31764	1302
TMEM18	4	0.021016	0.060827	0.888093	3	-0.36331	1303
ANAPC10	4	0.021016	0.060828	0.888093	2	-0.068965	1304
S100A11	4	0.021025	0.060845	0.888093	2	-0.11843	1305
CCNT1	4	0.021025	0.060845	0.888093	2	-0.10078	1306
FBXO46	4	0.021105	0.061026	0.888093	3	-0.80726	1307
ASPM	4	0.021118	0.061059	0.888093	3	-0.37499	1308
PKMYT1	4	0.021139	0.061106	0.888093	2	-0.12882	1309
KRTAP10_1	4	0.021143	0.061118	0.888093	3	-0.39314	1310
TDP2	4	0.021169	0.061172	0.888093	2	-0.1869	1311
SPRR2D	4	0.021172	0.061176	0.888093	2	-0.18104	1312
OXTR	4	0.021182	0.061199	0.888093	3	-0.24354	1313
ATP6V1D	4	0.021209	0.061265	0.888093	3	-0.49969	1314
RBM42	4	0.021209	0.061265	0.888093	3	-0.63464	1315
RALGAPB	4	0.021271	0.061386	0.888093	1	0.064883	1316
NHSL2	4	0.021301	0.06144	0.888093	3	-0.26831	1317
NUDT17	4	0.021305	0.061449	0.888093	3	-0.29829	1318
TM4SF5	4	0.021322	0.061485	0.888093	3	-0.53868	1319
TOLLIP	4	0.021373	0.061591	0.888093	1	0.19376	1320
BCLAF1	4	0.021378	0.061598	0.888093	3	-0.82804	1321
SSUH2	4	0.021424	0.06169	0.888093	2	-0.15795	1322
SLC35D2	4	0.021427	0.061693	0.888093	3	-0.61557	1323
VWA2	4	0.021427	0.061693	0.888093	2	-0.39383	1324
MCUR1	4	0.021444	0.061732	0.888093	2	-0.35306	1325
AMFR	4	0.021452	0.061752	0.888093	3	-0.27877	1326
XAGE3	4	0.021475	0.061795	0.888093	3	-0.19165	1327
CDH7	4	0.021476	0.061799	0.888093	3	-0.50595	1328
SFXN3	4	0.02151	0.061883	0.888144	3	-0.42301	1329
PROCR	4	0.021525	0.061918	0.888144	2	-0.22197	1330
OR10AG1	4	0.021538	0.061942	0.888144	2	-0.29624	1331
CPSF7	4	0.021589	0.062062	0.888382	2	-0.13573	1332
CSTF2	4	0.02159	0.062063	0.888382	3	-0.46269	1333
TBC1D10B	4	0.021606	0.062098	0.888382	2	-0.24983	1334
DNAH6	4	0.021631	0.062144	0.888382	2	0.022333	1335
SRRM5	4	0.021691	0.062275	0.88861	2	-0.26971	1336
GRK5	4	0.0217	0.062293	0.88861	3	-0.24109	1337
SLC5A9	4	0.021704	0.0623	0.88861	3	-0.3631	1338
ZNF134	4	0.02178	0.062469	0.890362	2	-0.22968	1339
CDT1	4	0.021825	0.062556	0.890938	3	-0.31308	1340
ZBTB8B	4	0.021882	0.062661	0.891764	1	0.11488	1341
C2orf40	4	0.021914	0.06274	0.89222	3	-0.2464	1342
C2CD2	4	0.021947	0.062803	0.892455	3	-0.34587	1343
TLN1	4	0.021994	0.062904	0.89301	3	-0.49258	1344
SLC1A6	4	0.022017	0.062958	0.89301	3	-0.29802	1345
ANXA11	4	0.022034	0.062992	0.89301	3	-0.47837	1346
TACC2	4	0.022085	0.0631	0.89301	3	-0.21793	1347
LIN9	4	0.022095	0.063121	0.89301	3	-0.5575	1348
RNF212	4	0.02213	0.063199	0.89301	3	-0.41534	1349
SERPING1	4	0.02213	0.063199	0.89301	3	-0.29443	1350
ZNF497	4	0.022136	0.063216	0.89301	2	-0.13452	1351
COPA	4	0.022178	0.063312	0.893099	3	-0.78044	1352
ARHGAP6	4	0.022187	0.063331	0.893099	2	-0.067397	1353
SYT11	4	0.022238	0.063447	0.893099	2	-0.17933	1354
SPC25	4	0.022281	0.063535	0.893099	3	-0.7494	1355
SNRPA1	3	0.022282	0.057146	0.888093	3	-0.9673	1356
NLRP7	4	0.022329	0.063634	0.893099	2	-0.26887	1357
TP73	4	0.022329	0.063636	0.893099	3	-0.37775	1358
OR5T2	4	0.022362	0.063702	0.893099	3	-0.28313	1359
CYP2B6	4	0.022384	0.063739	0.893099	3	-0.36408	1360
EMILIN3	4	0.022388	0.063747	0.893099	3	-0.25396	1361
XG	4	0.02239	0.063751	0.893099	1	0.42813	1362
REEP1	4	0.022419	0.063806	0.893099	3	-0.27098	1363
NDUFV3	4	0.022424	0.063818	0.893099	3	-0.39968	1364
PAX6	4	0.022441	0.063852	0.893099	2	-0.1486	1365
ALOX12	4	0.02245	0.063876	0.893099	3	-0.33194	1366
C19orf44	4	0.022594	0.064195	0.895848	2	-0.076324	1367
DCK	4	0.022609	0.064227	0.895848	3	-0.46722	1368
PRAMEF10	4	0.022613	0.064236	0.895848	3	-0.32639	1369
ARG1	4	0.022631	0.064271	0.895848	3	-0.46174	1370
EDN3	4	0.022645	0.064307	0.895848	2	-0.091558	1371
DZIP3	4	0.022685	0.064388	0.896321	2	-0.2541	1372
PIANP	4	0.022746	0.06452	0.897134	2	0.097196	1373
TEX36	4	0.022755	0.06454	0.897134	2	-0.028396	1374
CMC2	4	0.022813	0.064663	0.89782	3	-0.31267	1375
ZNF260	4	0.022835	0.064712	0.89782	3	-0.37929	1376
NAP1L1	4	0.022848	0.064737	0.89782	1	0.032164	1377
BBS4	4	0.022867	0.064778	0.89782	3	-0.43743	1378
ZNF699	4	0.022899	0.06485	0.898174	3	-0.15479	1379
PCDHA13	4	0.02293	0.064911	0.8982	2	-0.20974	1380
TEX40	4	0.02295	0.064946	0.8982	1	0.23762	1381
CSMD3	4	0.023001	0.065067	0.899218	1	-0.07026	1382
SYNE1	4	0.023062	0.065193	0.899463	2	-0.012569	1383
DDB1	4	0.023102	0.065273	0.899463	1	0.17685	1384
CREBRF	4	0.023137	0.065358	0.899463	2	-0.3388	1385
DYNLL2	4	0.023137	0.065358	0.899463	2	-0.45674	1386
TMEM163	4	0.02315	0.065398	0.899463	2	-0.19107	1387
PRICKLE4	4	0.023153	0.065402	0.899463	3	-0.35026	1388
INTS8	4	0.023181	0.065461	0.899463	2	-0.48127	1389
DNAJB14	4	0.023181	0.065461	0.899463	2	-0.51918	1390
CACNA1A	3	0.023192	0.05934	0.888093	3	-0.4737	1391
SPANXC	4	0.023204	0.065518	0.899607	2	-0.021469	1392
RGN	4	0.023261	0.065634	0.899874	3	-0.28296	1393
UST	4	0.023266	0.065644	0.899874	3	-0.32877	1394
OR1J4	4	0.023306	0.065736	0.899874	1	-0.078285	1395
CHRND	4	0.023322	0.065771	0.899874	2	-0.28824	1396
LRRC7	4	0.023324	0.065773	0.899874	3	-0.36436	1397
FKBP15	4	0.023367	0.065876	0.900506	3	-0.50552	1398
NUDT15	4	0.023406	0.065958	0.900506	2	-0.06149	1399
ADAMTSL4	4	0.023407	0.065961	0.900506	2	-0.16857	1400
MTFR1	4	0.023485	0.066118	0.901099	3	-0.44677	1401
TAAR5	4	0.023495	0.066138	0.901099	3	-0.39191	1402
ZNF662	4	0.023509	0.066167	0.901099	3	-0.42484	1403
MEIKIN	4	0.023521	0.066193	0.901099	2	-0.17871	1404
GK	4	0.023592	0.066352	0.901719	2	-0.070164	1405
LRRC42	4	0.023601	0.066374	0.901719	3	-0.29541	1406
HIST3H2A	4	0.02361	0.066395	0.901719	2	-0.23613	1407
CRABP1	4	0.023628	0.066432	0.901719	2	-0.30798	1408
NCKAP5	4	0.023661	0.066506	0.901719	2	-0.25258	1409
FHOD3	4	0.023701	0.066594	0.901719	3	-0.52097	1410
RNF165	4	0.023708	0.066604	0.901719	2	-0.24752	1411
USP6	4	0.023752	0.066691	0.901719	2	-0.38935	1412
ARIH1	4	0.023763	0.06671	0.901719	3	-0.95275	1413
C1orf110	4	0.023814	0.066806	0.901719	1	-0.032627	1414
ELMOD1	4	0.023815	0.066807	0.901719	3	-0.3197	1415
CDKN2D	4	0.023829	0.066833	0.901719	3	-0.25926	1416
BOD1L1	4	0.023865	0.066911	0.901719	3	-0.32011	1417
ZNF785	4	0.023868	0.066923	0.901719	2	-0.36744	1418
ZNF212	4	0.023879	0.066946	0.901719	3	-0.40059	1419
ZNF80	4	0.023931	0.067067	0.902716	3	-0.37651	1420
SDCBP	4	0.023966	0.067145	0.903003	1	-0.046713	1421
ZNF385A	4	0.024017	0.067248	0.903003	1	0.085526	1422
FGD4	4	0.024026	0.06727	0.903003	3	-0.46892	1423
DES	4	0.024029	0.067278	0.903003	2	-0.053094	1424
OGDHL	4	0.024093	0.067417	0.903178	1	0.18252	1425
UNC13C	4	0.024093	0.067417	0.903178	1	0.26912	1426
MRI1	4	0.024169	0.067586	0.903178	3	-0.38431	1427
FBXO38	4	0.024182	0.06761	0.903178	3	-0.25585	1428
SDR39U1	4	0.024217	0.067684	0.903178	3	-0.45558	1429
LFNG	4	0.02422	0.067687	0.903178	3	-0.2642	1430
STX2	4	0.024233	0.067717	0.903178	3	-0.33972	1431
NWD1	4	0.024254	0.06776	0.903178	3	-0.43852	1432
CCNB3	4	0.024266	0.067787	0.903178	3	-0.29877	1433
MSC	4	0.024271	0.067799	0.903178	2	-0.22048	1434
IGFL3	4	0.024279	0.067813	0.903178	3	-0.22838	1435
FBXL5	4	0.024322	0.067894	0.903178	3	-0.49964	1436
FCGR1B	4	0.024326	0.067905	0.903178	2	-0.37689	1437
CLEC2A	4	0.024354	0.067964	0.903239	3	-0.24198	1438
HMBOX1	4	0.024423	0.068108	0.903239	1	0.23334	1439
TCEAL4	4	0.024425	0.06811	0.903239	2	-0.12214	1440
PTGFR	4	0.02446	0.068182	0.903239	3	-0.30463	1441
FUT11	4	0.024474	0.068204	0.903239	2	-0.25382	1442
METTL20	4	0.024507	0.06827	0.903239	3	-0.25801	1443
NCOA1	4	0.024515	0.068295	0.903239	2	-0.18525	1444
HIST1H2AG	4	0.024525	0.068314	0.903239	2	-0.27712	1445
MEI4	4	0.024535	0.068335	0.903239	3	-0.3908	1446
PHKA1	4	0.024574	0.06842	0.903363	3	-0.41771	1447
DDX43	4	0.024588	0.06845	0.903363	2	-0.19376	1448
C10orf10	4	0.02461	0.068496	0.903363	3	-0.28688	1449
RAB13	4	0.024626	0.068533	0.903363	2	-0.196	1450
CDKN2AIP	4	0.02466	0.068605	0.903476	2	-0.090788	1451
TNFAIP6	4	0.024677	0.068636	0.903476	2	-0.16593	1452
PDZRN4	4	0.024728	0.068745	0.904002	2	-0.11578	1453
SFMBT1	4	0.024779	0.068859	0.904002	3	-0.2753	1454
MED13	4	0.024796	0.068889	0.904002	2	-0.45954	1455
LGALS9C	4	0.024829	0.068946	0.904002	1	0.080749	1456
TIGAR	4	0.024855	0.068999	0.904002	2	-0.2359	1457
OTOP3	4	0.024876	0.069051	0.904002	3	-0.42102	1458
CGN	4	0.024878	0.069058	0.904002	2	-0.18437	1459
MAMDC2	4	0.024881	0.069063	0.904002	3	-0.37091	1460
HAL	4	0.024897	0.069102	0.904002	3	-0.3366	1461
VPS13A	4	0.024931	0.069175	0.904011	2	-0.1249	1462
GRIN2D	4	0.025013	0.069349	0.904011	3	-0.52363	1463
BRD9	4	0.025015	0.069354	0.904011	2	-0.3416	1464
SLC2A4RG	4	0.025032	0.069393	0.904011	2	-0.26067	1465
ARHGAP21	4	0.02506	0.069444	0.904011	3	-0.36195	1466
ZNF30	4	0.025079	0.069493	0.904011	2	-0.26215	1467
BEST3	4	0.025081	0.069498	0.904011	3	-0.42623	1468
ERO1L	4	0.025083	0.069504	0.904011	3	-0.28325	1469
AURKA	4	0.025095	0.069528	0.904011	3	-0.8214	1470
RDM1	4	0.025143	0.069632	0.904743	2	-0.40657	1471
SIPA1L1	4	0.025185	0.069716	0.9049	3	-0.22952	1472
PAFAH1B3	4	0.025233	0.069812	0.9049	3	-0.41829	1473
KRT16	4	0.025235	0.069816	0.9049	1	-0.0050711	1474
HAUS5	4	0.025247	0.069834	0.9049	3	-0.52176	1475
FAM172A	4	0.025286	0.069917	0.90503	2	-0.10861	1476
NPM3	4	0.025317	0.069994	0.90503	2	-0.10532	1477
OR51V1	4	0.025332	0.070026	0.90503	3	-0.69972	1478
KPNA3	4	0.025337	0.070033	0.90503	2	0.10913	1479
RXRB	4	0.025385	0.070126	0.905149	3	-0.35825	1480
ALDH4A1	4	0.025413	0.070184	0.905149	3	-0.23116	1481
USP17L29	4	0.025413	0.070184	0.905149	2	-0.29816	1482
RPAP1	4	0.02554	0.070448	0.907432	3	-0.71357	1483
SOX18	4	0.025591	0.070549	0.907432	1	0.23109	1484
SATL1	4	0.025602	0.070575	0.907432	3	-0.49761	1485
KIAA1045	4	0.025602	0.070575	0.907432	3	-0.46115	1486
MDFIC	4	0.025616	0.070599	0.907432	3	-0.20229	1487
PARVB	4	0.025678	0.070742	0.908414	3	-0.31339	1488
ROCK2	4	0.025692	0.07077	0.908414	1	-0.021245	1489
FBXO27	4	0.025743	0.070875	0.908582	1	0.12914	1490
GTSF1L	4	0.025794	0.070979	0.908582	2	-0.22859	1491
SMAD5	4	0.025795	0.070984	0.908582	2	-0.22637	1492
C18orf65	4	0.025844	0.071092	0.908582	1	-0.027312	1493
MRGBP	4	0.025868	0.071144	0.908582	3	-0.47816	1494
HIST1H2AE	4	0.025946	0.071313	0.908582	1	-0.0074183	1495
EGFL7	4	0.025953	0.071327	0.908582	3	-0.23436	1496
ANTXR1	4	0.025997	0.071411	0.908582	2	-0.30814	1497
LEPR	4	0.026032	0.071477	0.908582	3	-0.46014	1498
CLLU1OS	4	0.026032	0.071477	0.908582	3	-0.43056	1499
TNFAIP8L1	4	0.026047	0.071511	0.908582	3	-0.27246	1500
DBNDD1	4	0.026049	0.071513	0.908582	3	-0.4386	1501
C3orf30	4	0.026055	0.071522	0.908582	2	-0.078497	1502
NALCN	4	0.026078	0.071565	0.908582	3	-0.30607	1503
SMEK1	4	0.026083	0.071575	0.908582	3	-0.64004	1504
ZNF432	4	0.026098	0.071598	0.908582	2	-0.041297	1505
AKAP12	4	0.026101	0.071608	0.908582	3	-0.43167	1506
MCL1	4	0.026121	0.071639	0.908582	3	-0.49885	1507
OSTF1	4	0.026167	0.071747	0.908947	2	-0.22629	1508
RETNLB	4	0.026181	0.071775	0.908947	2	-0.27049	1509
SERTAD2	4	0.026199	0.07181	0.908947	1	-0.091939	1510
QTRTD1	4	0.026326	0.072084	0.910159	2	-0.27123	1511
WDR1	4	0.026334	0.072097	0.910159	3	-0.41044	1512
GTF2E2	4	0.026345	0.072116	0.910159	3	-0.46101	1513
ARHGEF11	4	0.026362	0.072154	0.910159	3	-0.41593	1514
ATP7A	4	0.026362	0.072154	0.910159	3	-0.3819	1515
PIWIL1	4	0.026402	0.072235	0.910159	2	-0.13487	1516
LRGUK	4	0.026452	0.07234	0.910159	3	-0.26199	1517
ERLIN1	4	0.026453	0.072341	0.910159	2	0.043742	1518
BAHCC1	4	0.026507	0.072433	0.910159	3	-0.36876	1519
C6orf62	4	0.026554	0.07254	0.910159	3	-0.4718	1520
GPATCH1	4	0.026568	0.072573	0.910159	2	-0.48547	1521
ZNF121	4	0.026574	0.072582	0.910159	3	-0.40693	1522
RAD51C	4	0.026591	0.07262	0.910159	3	-0.43569	1523
TSG101	4	0.026605	0.072647	0.910159	3	-0.39771	1524
HDAC9	4	0.026611	0.072661	0.910159	3	-0.33762	1525
SCIN	4	0.026656	0.072762	0.910159	2	-0.22196	1526
GP6	4	0.026699	0.072849	0.910159	3	-0.29817	1527
POLR3F	4	0.026728	0.072913	0.910159	3	-0.77539	1528
IL9R	4	0.026737	0.072929	0.910159	3	-0.25217	1529
XPO4	4	0.026756	0.072954	0.910159	3	-0.24849	1530
TPH1	4	0.026771	0.07299	0.910159	3	-0.46458	1531
KLHL30	4	0.026793	0.073044	0.910159	3	-0.46966	1532
GPR3	4	0.0268	0.073056	0.910159	3	-0.24265	1533
PNKP	4	0.026808	0.073069	0.910159	1	0.0563	1534
RIN3	4	0.02682	0.073097	0.910159	3	-0.33746	1535
MORN4	4	0.026884	0.073223	0.910536	3	-0.33282	1536
FLT3LG	4	0.026958	0.073372	0.910536	3	-0.36024	1537
NOL3	4	0.02696	0.073375	0.910536	2	-0.15002	1538
PAFAH2	4	0.027011	0.073463	0.910536	2	-0.056183	1539
BCAP31	4	0.027029	0.073504	0.910536	3	-0.32096	1540
SCAMP3	4	0.027039	0.073523	0.910536	2	-0.2612	1541
SNX22	4	0.027061	0.073571	0.910536	2	-0.015819	1542
ATP13A1	4	0.027112	0.073672	0.910536	2	0.18466	1543
STAB2	4	0.027138	0.073734	0.910536	2	-0.36244	1544
MGARP	4	0.027163	0.073793	0.910536	2	-0.11066	1545
MGC50722	4	0.027166	0.073804	0.910536	2	-0.4177	1546
RYR2	4	0.027208	0.073896	0.910536	3	-0.39702	1547
TAAR2	4	0.027228	0.073941	0.910536	3	-0.33975	1548
ENOSF1	4	0.027294	0.074077	0.910536	2	-0.30353	1549
YIPF1	4	0.027351	0.074195	0.910536	2	-0.066312	1550
AGBL3	4	0.027365	0.074224	0.910536	2	-0.17534	1551
DMWD	4	0.02738	0.074268	0.910536	3	-0.31719	1552
CXCL12	4	0.027416	0.074334	0.910536	2	-0.18182	1553
MCOLN2	4	0.02742	0.074339	0.910536	3	-0.3741	1554
REM1	4	0.02746	0.074425	0.910536	2	-0.1948	1555
SPDYE6	4	0.027467	0.074439	0.910536	3	-0.33194	1556
CNN2	4	0.027494	0.074491	0.910536	2	-0.036332	1557
WASH1	4	0.027512	0.074528	0.910536	3	-1.3701	1558
FAM129A	4	0.027513	0.074529	0.910536	2	-0.31321	1559
UNC5A	4	0.027517	0.074539	0.910536	1	-0.034919	1560
STRC	4	0.027536	0.074586	0.910536	2	-0.40333	1561
INMT	4	0.027568	0.074647	0.910536	2	-0.13144	1562
ECE1	4	0.027619	0.074759	0.910536	2	0.066874	1563
LSM2	4	0.027632	0.074792	0.910536	3	-0.80897	1564
SSU72	4	0.027667	0.074862	0.910536	3	-0.41369	1565
ORAI2	4	0.02772	0.074958	0.910536	2	-0.063943	1566
SCAMP1	4	0.027804	0.075129	0.910536	2	-0.43816	1567
GOLPH3	4	0.027818	0.07516	0.910536	3	-0.49135	1568
OR8B3	4	0.027821	0.075166	0.910536	1	0.39329	1569
FAM153A	4	0.027863	0.07526	0.910536	3	-0.38473	1570
FAT2	4	0.027872	0.075275	0.910536	2	5.8862e-05	1571
PLEKHG1	4	0.027919	0.075362	0.910536	3	-0.4436	1572
MCF2L	4	0.027922	0.075367	0.910536	1	-0.10018	1573
S1PR4	4	0.027932	0.075387	0.910536	3	-0.43732	1574
FAM159A	4	0.027973	0.075465	0.910536	1	0.29917	1575
NCKAP5L	4	0.027975	0.075469	0.910536	3	-0.32379	1576
EDF1	4	0.027985	0.075488	0.910536	3	-0.41035	1577
OR5D14	4	0.028007	0.075538	0.910536	3	-0.57482	1578
SERPINE3	4	0.028019	0.075563	0.910536	2	-0.10112	1579
ZFAND2A	4	0.028024	0.075576	0.910536	2	-0.18838	1580
JARID2	4	0.02805	0.075614	0.910536	3	-0.31594	1581
SMIM13	4	0.028074	0.075668	0.910536	2	-0.35544	1582
MMP19	4	0.028086	0.075694	0.910536	2	-0.15492	1583
FERD3L	4	0.028119	0.075756	0.910536	3	-0.23285	1584
CGB7	4	0.028125	0.075771	0.910536	3	-0.3801	1585
RAB42	4	0.028144	0.075802	0.910536	2	-0.29441	1586
SCGB3A2	4	0.028192	0.075892	0.910536	2	-0.30728	1587
EHBP1	4	0.028216	0.07593	0.910536	2	-0.17373	1588
CPAMD8	4	0.028281	0.076064	0.910536	3	-0.30092	1589
MUS81	4	0.028327	0.076163	0.910536	3	-0.40641	1590
WNT10A	4	0.028328	0.076165	0.910536	1	0.40135	1591
SPATA31A3	4	0.028378	0.076279	0.910536	2	-0.17784	1592
SNX2	4	0.02838	0.07628	0.910536	2	-0.3351	1593
LAMC2	4	0.028428	0.076396	0.910536	2	-0.17159	1594
CRISPLD2	4	0.028428	0.076396	0.910536	3	-0.28614	1595
WFIKKN2	4	0.028429	0.076397	0.910536	2	-0.24935	1596
RIN2	4	0.028452	0.07644	0.910536	3	-0.3435	1597
YTHDC1	4	0.02846	0.076452	0.910536	3	-0.56965	1598
RHOU	4	0.028501	0.076526	0.910536	2	-0.17627	1599
GSX2	4	0.028581	0.076697	0.910536	2	-0.17749	1600
NF2	4	0.028629	0.076805	0.910536	3	-0.52129	1601
LYL1	4	0.028644	0.076851	0.910536	3	-0.49456	1602
MBD2	4	0.028682	0.076936	0.910536	1	0.016786	1603
MAML1	4	0.028704	0.07698	0.910536	2	-0.2205	1604
CAST	4	0.028758	0.077095	0.910536	2	-0.14042	1605
WIPF1	4	0.028758	0.077095	0.910536	3	-0.46464	1606
SLC7A4	4	0.028767	0.077118	0.910536	3	-0.40398	1607
ZDHHC12	4	0.02879	0.07717	0.910536	3	-0.22224	1608
TAS2R46	4	0.028796	0.077182	0.910536	2	-0.34616	1609
PLAU	4	0.028803	0.077196	0.910536	3	-0.38325	1610
TMEM171	4	0.028808	0.077201	0.910536	3	-0.36412	1611
CXorf67	4	0.028834	0.077256	0.910536	2	-0.2326	1612
CPZ	4	0.02884	0.077272	0.910536	2	-0.19627	1613
ADCY9	4	0.028855	0.0773	0.910536	3	-0.24462	1614
SPANXN5	4	0.028859	0.077309	0.910536	2	-0.3129	1615
RAD21L1	4	0.02888	0.077349	0.910536	3	-0.60075	1616
APBA2	4	0.028884	0.077356	0.910536	2	-0.25009	1617
SLC7A6	4	0.028937	0.077471	0.910536	2	-0.26089	1618
CUTA	4	0.028942	0.077478	0.910536	3	-0.43598	1619
SLC38A7	4	0.028986	0.077572	0.910536	2	-0.23615	1620
WDR35	4	0.028986	0.077573	0.910536	2	-0.052189	1621
RFX7	4	0.029002	0.077604	0.910536	3	-0.3816	1622
RBBP9	4	0.029035	0.077665	0.910536	2	-0.25359	1623
TBRG1	4	0.029036	0.077668	0.910536	1	0.10215	1624
GSTA4	4	0.029044	0.077678	0.910536	2	-0.16933	1625
SPATA31D3	4	0.029087	0.077773	0.910536	2	-0.22832	1626
STON2	4	0.02909	0.077778	0.910536	3	-0.24713	1627
TESPA1	4	0.029093	0.07779	0.910536	2	-0.49371	1628
FOLR2	4	0.029137	0.077871	0.910536	2	-0.32921	1629
RNF149	4	0.029183	0.077968	0.910536	3	-0.36135	1630
STK32C	4	0.029188	0.077982	0.910536	3	-0.18909	1631
C15orf39	4	0.029201	0.078004	0.910536	2	-0.27497	1632
CUTC	4	0.029235	0.078079	0.910536	3	-0.40566	1633
BSG	4	0.029239	0.078084	0.910536	3	-0.20686	1634
UBE2T	4	0.029258	0.07812	0.910536	3	-0.24154	1635
PUM1	4	0.029259	0.078121	0.910536	2	-0.10974	1636
SLC35E2	4	0.029263	0.078124	0.910536	3	-0.44208	1637
TMEM229B	4	0.029289	0.078175	0.910536	2	-0.36249	1638
ZNRF4	3	0.029331	0.073801	0.910536	2	-0.26258	1639
APELA	4	0.029338	0.07829	0.910536	2	-0.28315	1640
SLC12A7	4	0.02934	0.078292	0.910536	2	-0.081056	1641
HEATR1	4	0.029378	0.078362	0.910536	3	-0.32125	1642
LAX1	4	0.029383	0.078371	0.910536	3	-0.26823	1643
H2BFWT	4	0.029387	0.078381	0.910536	2	-0.2102	1644
LRRC17	4	0.02939	0.078387	0.910536	2	-0.18369	1645
IL2RA	4	0.029491	0.078581	0.910536	2	-0.046998	1646
HEYL	4	0.029513	0.078626	0.910536	3	-0.39843	1647
OLR1	4	0.029524	0.07865	0.910536	2	-0.18449	1648
DRG2	4	0.029542	0.078695	0.910536	2	-0.10036	1649
CTSV	4	0.029553	0.078723	0.910536	2	-0.30245	1650
MATN1	4	0.029587	0.078782	0.910536	3	-0.25258	1651
IFT140	4	0.029592	0.078792	0.910536	3	-0.24702	1652
PIGF	4	0.029593	0.078793	0.910536	2	-0.040859	1653
ZNF326	4	0.029612	0.078834	0.910536	2	-0.31166	1654
NR2F6	4	0.029632	0.078878	0.910536	2	-0.18043	1655
FASTK	4	0.029643	0.078908	0.910536	3	-0.2194	1656
IKZF5	4	0.029663	0.078953	0.910536	3	-0.35187	1657
LILRB3	4	0.029691	0.079004	0.910536	3	-0.35502	1658
STOM	4	0.029702	0.079034	0.910536	3	-0.28818	1659
LOC728485	4	0.029744	0.079119	0.910966	2	-0.38883	1660
CIAPIN1	4	0.029817	0.079278	0.911728	3	-0.32581	1661
RERG	4	0.029834	0.079311	0.911728	2	-0.18827	1662
IFIT2	4	0.029845	0.079328	0.911728	2	-0.21848	1663
UCN	4	0.029938	0.079523	0.912855	2	-0.42756	1664
TCEA3	4	0.030023	0.079693	0.912855	3	-0.28663	1665
KRTAP9_8	4	0.030028	0.079702	0.912855	3	-0.19921	1666
LMO1	4	0.030048	0.079746	0.912855	3	-0.24673	1667
CASQ1	4	0.030091	0.07983	0.912855	3	-0.2933	1668
SMIM10L1	4	0.030098	0.079845	0.912855	2	-0.48	1669
NUB1	4	0.030099	0.079849	0.912855	3	-0.5612	1670
ASXL1	4	0.030139	0.079932	0.912855	3	-0.40526	1671
COL1A1	4	0.03015	0.079955	0.912855	3	-0.27231	1672
SNX12	4	0.030155	0.079961	0.912855	3	-0.17798	1673
EFCAB3	4	0.030199	0.080067	0.912855	2	-0.30947	1674
TMEM8C	4	0.030205	0.080078	0.912855	3	-0.295	1675
TMEM27	4	0.03023	0.080132	0.912855	2	-0.23325	1676
CASC5	4	0.030255	0.08018	0.912855	2	-0.23031	1677
CCL22	4	0.030301	0.080259	0.912855	2	-0.030927	1678
C10orf99	4	0.03033	0.080324	0.912855	3	-0.30638	1679
GOSR2	4	0.030344	0.080358	0.912855	2	-0.20442	1680
BPIFA1	4	0.030351	0.080371	0.912855	2	-0.29367	1681
TMSB4X	4	0.030357	0.080384	0.912855	3	-0.3654	1682
SMC2	4	0.030463	0.0806	0.912855	3	-0.73789	1683
LENG1	4	0.030473	0.08062	0.912855	2	-0.34616	1684
OR6X1	4	0.030474	0.080621	0.912855	3	-0.46381	1685
USP5	4	0.030493	0.08066	0.912855	2	-0.21578	1686
ASB17	4	0.030503	0.080683	0.912855	1	0.074087	1687
ERVFRD_1	4	0.030514	0.080705	0.912855	3	-0.49387	1688
AXIN1	4	0.030514	0.080705	0.912855	3	-0.36504	1689
SERBP1	4	0.030535	0.080754	0.912855	3	-0.52727	1690
EGFLAM	4	0.030543	0.080764	0.912855	3	-0.41236	1691
RSC1A1	4	0.030604	0.080881	0.913644	2	-0.0041181	1692
IFNA6	4	0.030628	0.080937	0.913704	3	-0.34944	1693
MFSD6	4	0.030654	0.080998	0.913704	3	-0.27415	1694
NAA10	4	0.030671	0.08103	0.913704	3	-0.5723	1695
CCL4L2	4	0.030705	0.081111	0.914081	1	0.32542	1696
ARFGEF1	4	0.030805	0.081301	0.915174	3	-0.3983	1697
RPL41	4	0.030806	0.081304	0.915174	2	-0.27951	1698
KCNC2	4	0.030856	0.081428	0.916028	2	-0.20302	1699
C6orf229	4	0.030907	0.08154	0.916753	1	-0.041214	1700
FLRT3	4	0.030972	0.081685	0.917114	3	-0.40577	1701
ROPN1L	4	0.030988	0.081718	0.917114	3	-0.36802	1702
NDUFA4L2	4	0.031008	0.08176	0.917114	1	-0.14175	1703
IL12B	4	0.031043	0.081837	0.917114	2	-0.25337	1704
COLGALT1	4	0.031059	0.081871	0.917114	3	-0.3232	1705
AGA	4	0.031063	0.081877	0.917114	3	-0.2978	1706
GNG13	4	0.031122	0.082009	0.917114	3	-0.18702	1707
GBA2	4	0.031134	0.082031	0.917114	2	-0.15371	1708
VASH2	4	0.031139	0.082049	0.917114	3	-0.27746	1709
KIAA1109	4	0.03116	0.082097	0.917114	2	-0.32545	1710
2022-09-03	4	0.03121	0.082191	0.917114	2	-0.090027	1711
ZNF706	4	0.031214	0.082201	0.917114	3	-0.33169	1712
ENPP7	4	0.031236	0.082248	0.917114	3	-0.25658	1713
TMSB4Y	4	0.031258	0.082296	0.917114	3	-0.25836	1714
FADS6	4	0.031261	0.082302	0.917114	1	-0.11183	1715
RHAG	4	0.031282	0.08234	0.917114	3	-0.35631	1716
CABIN1	4	0.031328	0.082441	0.917698	3	-0.56791	1717
FOXB1	4	0.031362	0.08251	0.917936	2	0.00066705	1718
UPK1A	4	0.031436	0.082664	0.918723	2	-0.023993	1719
HSPA13	4	0.031442	0.082677	0.918723	3	-0.62266	1720
BRD8	4	0.031564	0.082929	0.919121	2	-0.40106	1721
ADAMTSL1	4	0.031572	0.082947	0.919121	3	-0.4314	1722
MAL2	4	0.031613	0.083022	0.919121	3	-0.36067	1723
IDUA	4	0.031614	0.083023	0.919121	3	-0.31016	1724
ZC3HAV1L	4	0.031618	0.083029	0.919121	2	-0.15238	1725
ADCK3	4	0.031638	0.083068	0.919121	2	-0.36729	1726
OR2G3	4	0.031641	0.083074	0.919121	3	-0.35835	1727
PPP1R15B	4	0.031684	0.083167	0.919121	3	-0.43395	1728
ZNF346	4	0.031698	0.08319	0.919121	3	-0.2684	1729
TSPAN32	4	0.031813	0.083424	0.919121	3	-0.19295	1730
GMPR2	4	0.031816	0.083433	0.919121	1	-0.029268	1731
KRT80	4	0.031829	0.083454	0.919121	3	-0.32288	1732
ZNF678	4	0.031831	0.083461	0.919121	2	-0.14926	1733
WFDC5	4	0.031841	0.083479	0.919121	2	-0.11275	1734
C4orf3	4	0.031867	0.083521	0.919121	1	0.079772	1735
LHX1	4	0.031884	0.083558	0.919121	3	-0.30141	1736
DGKE	4	0.031892	0.083571	0.919121	2	-0.2727	1737
ZFYVE16	4	0.031912	0.083611	0.919121	2	-0.2813	1738
MYCT1	4	0.031917	0.083626	0.919121	2	-0.18347	1739
SRGAP2C	4	0.031968	0.083725	0.919362	2	0.11689	1740
CYSTM1	4	0.031978	0.083745	0.919362	2	-0.16091	1741
MTA2	4	0.032034	0.083854	0.919958	2	-0.17557	1742
CAP1	4	0.032069	0.08392	0.919958	1	0.56619	1743
C11orf70	4	0.032119	0.084015	0.919958	2	-0.01513	1744
DENND2C	4	0.032153	0.084085	0.919958	3	-0.34133	1745
GABRR3	4	0.03218	0.084145	0.919958	3	-0.24094	1746
SLC26A3	4	0.032187	0.08416	0.919958	2	-0.15948	1747
C2orf66	4	0.032216	0.084225	0.919958	3	-0.30843	1748
IL17C	4	0.032218	0.084232	0.919958	3	-0.34972	1749
KIFC3	4	0.03226	0.084312	0.92006	3	-0.31456	1750
ANKRD34B	4	0.032271	0.084338	0.92006	2	-0.075877	1751
HEPH	4	0.03234	0.084502	0.920412	3	-0.30143	1752
USP17L1	4	0.032363	0.08454	0.920412	3	-0.38571	1753
MTMR3	4	0.032371	0.084559	0.920412	1	-0.0039872	1754
ATP6V1H	4	0.032399	0.084612	0.920412	3	-0.37643	1755
TBX22	4	0.032402	0.084618	0.920412	3	-0.31401	1756
APOLD1	4	0.032421	0.084659	0.920412	3	-0.27523	1757
C9orf66	4	0.032468	0.084767	0.920615	2	-0.28655	1758
2022-09-07	4	0.032494	0.084823	0.920615	2	-0.3638	1759
FBXO6	4	0.032504	0.084841	0.920615	3	-0.45662	1760
SBSN	4	0.032523	0.08487	0.920615	2	-0.15721	1761
TNFRSF6B	4	0.032573	0.084985	0.921321	2	-0.076428	1762
SLC38A8	4	0.032617	0.085073	0.921321	2	-0.21121	1763
ORAI3	4	0.032718	0.085266	0.921321	3	-0.23749	1764
MISP	4	0.032725	0.085283	0.921321	3	-0.30343	1765
CXorf57	4	0.032751	0.085334	0.921321	3	-0.36283	1766
NDRG1	4	0.032757	0.085346	0.921321	3	-0.27909	1767
SLC9A5	4	0.032775	0.085389	0.921321	2	-0.14126	1768
STX16	4	0.032792	0.085432	0.921321	2	-0.20555	1769
PACSIN2	4	0.032828	0.085499	0.921321	3	-0.29586	1770
SMPD3	4	0.032851	0.085538	0.921321	3	-0.17476	1771
C19orf26	4	0.032851	0.085538	0.921321	2	-0.046954	1772
PIGA	4	0.03289	0.085631	0.921321	2	-0.26414	1773
TGFBR3L	4	0.032907	0.085673	0.921321	3	-0.29931	1774
ETAA1	4	0.032927	0.085712	0.921321	1	-0.017696	1775
SMN1	4	0.032956	0.085776	0.921321	3	-0.4355	1776
B4GALNT4	4	0.032977	0.085818	0.921321	3	-0.43955	1777
TIFA	4	0.033027	0.085913	0.921321	3	-0.2382	1778
HIST2H2AC	4	0.03306	0.08598	0.921321	2	-0.37013	1779
ZC3H18	4	0.033078	0.086016	0.921321	2	-0.15155	1780
SLIT3	4	0.033078	0.086016	0.921321	3	-0.33639	1781
TRIM52	4	0.033095	0.086049	0.921321	3	-0.35647	1782
SECISBP2	4	0.03312	0.086105	0.921321	3	-0.33772	1783
SAMHD1	4	0.033151	0.086164	0.921321	3	-0.28957	1784
DLEC1	4	0.033153	0.086168	0.921321	3	-0.37493	1785
SRP54	4	0.033178	0.086215	0.921321	2	-0.58364	1786
ICAM4	4	0.033179	0.086217	0.921321	1	-0.058631	1787
RANBP6	4	0.033187	0.086237	0.921321	3	-0.29882	1788
JSRP1	4	0.033229	0.086324	0.921741	1	0.47569	1789
GPR82	4	0.03326	0.086386	0.921884	3	-0.36451	1790
TLDC2	4	0.033349	0.086586	0.923508	2	-0.16329	1791
FKBP14	4	0.03337	0.086645	0.923617	2	-0.22529	1792
TCHP	4	0.033396	0.086694	0.923626	2	-0.19136	1793
GAL3ST3	4	0.033431	0.086771	0.923744	2	0.026509	1794
AAR2	4	0.033443	0.086802	0.923744	2	-0.24788	1795
P2RY4	4	0.033515	0.086946	0.924644	2	-0.17036	1796
EN1	4	0.033532	0.086983	0.924644	2	0.05133	1797
HIST1H3C	4	0.033587	0.087092	0.92514	3	-0.34809	1798
CEP63	4	0.033633	0.087182	0.92514	2	-0.24173	1799
SPRED1	4	0.03364	0.087198	0.92514	2	-0.24599	1800
TCEANC	4	0.033683	0.087286	0.92514	3	-0.28132	1801
TPRX1	4	0.033684	0.087287	0.92514	3	-0.28295	1802
LRP3	4	0.033706	0.087331	0.92514	3	-0.3297	1803
KIF1B	4	0.033733	0.087377	0.92514	2	-0.15238	1804
RBMX2	4	0.033797	0.087515	0.92514	3	-0.42356	1805
CYP51A1	4	0.033817	0.087561	0.92514	3	-0.31253	1806
ARHGAP31	4	0.033834	0.087598	0.92514	2	-0.069441	1807
KIF24	3	0.033848	0.084051	0.919958	2	-0.96309	1808
PRKAR1B	4	0.03388	0.087679	0.92514	3	-0.34117	1809
KRTAP5_10	4	0.033885	0.087688	0.92514	2	-0.13893	1810
PPP1R1C	4	0.033899	0.087724	0.92514	3	-0.31732	1811
VN1R5	4	0.033942	0.087822	0.92514	2	-0.31674	1812
KRTAP26_1	4	0.033956	0.087845	0.92514	3	-0.34692	1813
FGF21	4	0.033974	0.087882	0.92514	2	-0.17437	1814
TEAD2	4	0.033979	0.087887	0.92514	3	-0.26977	1815
FGF1	4	0.033986	0.087901	0.92514	3	-0.19734	1816
CAMK1	4	0.034036	0.088025	0.925933	1	0.22109	1817
PLEKHA7	4	0.034137	0.088253	0.92702	2	-0.33462	1818
PSMC3IP	4	0.034236	0.088463	0.92702	3	-0.43361	1819
MYOCD	4	0.034288	0.08856	0.92702	2	-0.20491	1820
N6AMT2	4	0.034288	0.088561	0.92702	2	-0.084582	1821
UBR3	4	0.034385	0.088776	0.92702	3	-0.30284	1822
RERGL	4	0.034391	0.088784	0.92702	3	-0.26319	1823
NUF2	4	0.034397	0.088795	0.92702	3	-0.6158	1824
RCC2	4	0.034405	0.088815	0.92702	3	-0.40318	1825
TSPAN12	4	0.034408	0.08882	0.92702	2	-0.35866	1826
TMCC2	4	0.034439	0.08888	0.92702	2	-0.21872	1827
LARP4B	4	0.034456	0.088907	0.92702	2	-0.38658	1828
TRAF2	4	0.034466	0.088929	0.92702	2	-0.35322	1829
RABGAP1L	4	0.03449	0.088975	0.92702	2	-0.029501	1830
OR2AG1	4	0.034503	0.088999	0.92702	3	-0.31282	1831
ZNF711	4	0.034517	0.089022	0.92702	3	-0.29612	1832
CATIP	4	0.034519	0.089026	0.92702	2	-0.18552	1833
SCMH1	4	0.03454	0.089067	0.92702	1	0.14009	1834
FAM156B	4	0.03454	0.089067	0.92702	3	-0.43231	1835
IFITM1	4	0.034555	0.089098	0.92702	3	-0.38856	1836
KDM5C	4	0.034555	0.089098	0.92702	3	-0.4503	1837
PAX1	4	0.03459	0.089168	0.92716	1	-0.079831	1838
TRIM8	4	0.034624	0.089225	0.92716	2	-0.58602	1839
PECR	4	0.034641	0.089257	0.92716	1	-0.0024476	1840
CPNE7	4	0.034761	0.0895	0.927492	2	-0.36417	1841
TMEM92	4	0.034767	0.089505	0.927492	1	0.28208	1842
PBLD	4	0.034767	0.089505	0.927492	1	-0.071792	1843
DTX4	4	0.034771	0.08952	0.927492	3	-0.23374	1844
DEXI	4	0.034777	0.089532	0.927492	3	-0.23256	1845
CAPN11	4	0.0348	0.089583	0.927515	3	-0.25201	1846
CYR61	4	0.034842	0.089664	0.92786	3	-0.15088	1847
ARSA	4	0.034893	0.089777	0.928323	2	-0.19135	1848
MRVI1	4	0.034909	0.089813	0.928323	2	-0.2203	1849
KCNMB1	4	0.034943	0.089875	0.928323	2	-0.19297	1850
LILRA4	4	0.034979	0.089941	0.928323	3	-0.27108	1851
GAS6	4	0.034993	0.089969	0.928323	2	-0.096819	1852
KCNS1	4	0.035008	0.090001	0.928323	3	-0.25983	1853
TMEM169	4	0.035044	0.090082	0.928422	2	-0.26305	1854
FRMD4A	4	0.035057	0.090107	0.928422	3	-0.42505	1855
PICALM	4	0.035119	0.09023	0.928643	2	-0.24299	1856
TMEM133	4	0.035189	0.090375	0.928643	3	-0.38337	1857
OSBPL9	4	0.035189	0.090375	0.928643	3	-0.33434	1858
ITLN1	4	0.035244	0.090499	0.928643	3	-0.29949	1859
STAT2	4	0.035245	0.0905	0.928643	2	-0.23392	1860
IL12A	4	0.035291	0.090595	0.928643	2	-0.18513	1861
ILDR2	4	0.035295	0.090605	0.928643	1	0.11275	1862
IMPAD1	4	0.035314	0.090647	0.928643	3	-0.27122	1863
ZFP42	4	0.035407	0.090835	0.928643	2	-0.15587	1864
TRIM39_RPP21	4	0.035416	0.090855	0.928643	3	-0.31915	1865
S100A1	4	0.035454	0.090935	0.928643	3	-0.33159	1866
CACYBP	4	0.035461	0.090947	0.928643	2	-0.17328	1867
SPIN1	4	0.035471	0.090962	0.928643	2	-0.27205	1868
PRIMPOL	4	0.035472	0.090963	0.928643	1	-0.00096385	1869
C15orf59	4	0.035482	0.090981	0.928643	3	-0.26197	1870
DUSP2	4	0.035492	0.090996	0.928643	3	-0.29671	1871
JPH3	4	0.035513	0.091031	0.928643	3	-0.43778	1872
ACER3	4	0.035535	0.091086	0.928643	2	-0.28064	1873
LRFN2	4	0.035536	0.091089	0.928643	3	-0.2355	1874
PAGE5	4	0.035546	0.091109	0.928643	3	-0.39374	1875
DIRC1	4	0.035567	0.091149	0.928643	2	-0.14408	1876
CCDC69	4	0.035598	0.091209	0.92876	2	0.1689	1877
RERE	4	0.035648	0.091307	0.928776	3	-0.35317	1878
NBPF4	4	0.035698	0.091402	0.928776	2	-0.069801	1879
ZNF219	4	0.035703	0.091416	0.928776	3	-0.39866	1880
OR6C65	4	0.035721	0.091453	0.928776	3	-0.25279	1881
CDH23	4	0.035744	0.091495	0.928776	3	-0.27512	1882
ADAM15	4	0.035749	0.091502	0.928776	1	0.10926	1883
SRSF7	4	0.035797	0.091609	0.929042	3	-0.85049	1884
ZGRF1	4	0.035823	0.091656	0.929042	2	-0.22857	1885
RFX2	4	0.035834	0.091674	0.929042	3	-0.32586	1886
PSMG4	4	0.0359	0.091814	0.929479	3	-0.44269	1887
SH3TC2	4	0.0359	0.091815	0.929479	3	-0.2876	1888
ARHGEF9	4	0.035941	0.09191	0.929643	2	-0.15281	1889
FNIP1	4	0.03595	0.091928	0.929643	3	-0.23293	1890
DHX8	4	0.036	0.092029	0.929844	1	-0.014996	1891
FLYWCH2	4	0.036033	0.092092	0.929844	3	-0.28146	1892
ACSBG1	4	0.036048	0.092123	0.929844	3	-0.32728	1893
MDC1	4	0.03606	0.092143	0.929844	3	-0.44623	1894
CT47A4	4	0.036101	0.09223	0.930236	3	-0.28218	1895
FOSL2	4	0.036151	0.092323	0.930273	3	-0.41679	1896
TECR	4	0.036156	0.092332	0.930273	2	-0.23451	1897
CTBS	4	0.036177	0.09238	0.930273	2	-0.22481	1898
PODXL2	4	0.036252	0.092546	0.931457	2	-0.10535	1899
COL9A3	4	0.036302	0.09265	0.931823	1	0.31851	1900
RABL3	4	0.036353	0.092746	0.931823	1	0.054865	1901
RGS18	4	0.036368	0.092779	0.931823	3	-0.37645	1902
QPCTL	4	0.036406	0.09286	0.931823	3	-0.47467	1903
COX4I2	4	0.036412	0.092874	0.931823	3	-0.21019	1904
GALNT1	4	0.036414	0.092875	0.931823	3	-0.40458	1905
RIMBP3C	4	0.036439	0.092935	0.931937	3	-0.3789	1906
ADRB2	4	0.036503	0.093077	0.931979	3	-0.27433	1907
TTLL3	4	0.036543	0.093161	0.931979	2	-0.25498	1908
PLA2G4B	4	0.036554	0.093187	0.931979	3	-0.36634	1909
OR5I1	4	0.03657	0.093223	0.931979	3	-0.46127	1910
SH3BGRL	4	0.036575	0.093236	0.931979	2	-0.10354	1911
SPSB1	4	0.036597	0.093281	0.931979	3	-0.34968	1912
ZNF471	4	0.036597	0.093281	0.931979	2	-0.37125	1913
HIF1A	4	0.03668	0.093445	0.932637	3	-0.31331	1914
ASB3	4	0.036689	0.093462	0.932637	2	-0.29242	1915
STAT6	4	0.036722	0.09352	0.932637	3	-0.23895	1916
OR6K3	4	0.036746	0.09357	0.932637	3	-0.28344	1917
NDP	4	0.036755	0.093591	0.932637	1	0.018212	1918
PGAM4	4	0.036805	0.093684	0.933079	1	0.81671	1919
WFDC10B	4	0.036845	0.093761	0.933092	2	-0.13478	1920
ADAMTS1	4	0.036856	0.093783	0.933092	2	-0.15711	1921
KIAA1407	4	0.036894	0.093872	0.93328	2	-0.12059	1922
SCN2A	4	0.036908	0.093899	0.93328	3	-0.22725	1923
C1QTNF9	4	0.036956	0.093995	0.933295	3	-0.26436	1924
TXNDC5	4	0.036965	0.094014	0.933295	2	-0.23752	1925
S100A7L2	4	0.037006	0.094092	0.933295	2	-0.15433	1926
C3orf79	4	0.037008	0.094096	0.933295	2	-0.12188	1927
NFRKB	4	0.037157	0.094419	0.934613	2	-0.055327	1928
BCDIN3D	4	0.037202	0.094512	0.934613	3	-0.92934	1929
MYT1L	4	0.037258	0.094628	0.934613	2	-0.027411	1930
ABCD3	4	0.037265	0.094644	0.934613	3	-0.42015	1931
UBE2D2	4	0.037265	0.094644	0.934613	3	-0.36991	1932
RFPL4AL1	4	0.03728	0.094674	0.934613	3	-0.35825	1933
U2SURP	4	0.037308	0.09474	0.934613	1	0.54078	1934
HID1	4	0.037335	0.094798	0.934613	3	-0.40016	1935
DRD4	4	0.037345	0.094815	0.934613	2	-0.20127	1936
CHD8	4	0.037407	0.094926	0.934613	3	-0.51697	1937
CT45A7	4	0.037409	0.09493	0.934613	1	0.73761	1938
SNCA	4	0.037443	0.094997	0.934613	2	-0.25955	1939
AMIGO1	4	0.037459	0.095032	0.934613	3	-0.30347	1940
TSPYL5	4	0.037492	0.095104	0.934613	3	-0.23325	1941
PEX11B	4	0.037531	0.095182	0.934613	3	-0.31533	1942
CCDC74A	4	0.037541	0.095208	0.934613	2	-0.21522	1943
OTUB2	4	0.037543	0.095213	0.934613	3	-0.37984	1944
OR51F2	4	0.037559	0.095249	0.934613	2	-0.13532	1945
C6orf141	4	0.037563	0.095256	0.934613	3	-0.50237	1946
F2RL3	4	0.03757	0.095274	0.934613	3	-0.47478	1947
N4BP2	4	0.037574	0.09528	0.934613	2	-0.23431	1948
HHEX	4	0.03761	0.095333	0.934613	3	-0.16688	1949
CCNT2	4	0.03766	0.095442	0.934613	3	-0.38509	1950
RNF150	4	0.037761	0.095644	0.934613	2	-0.04597	1951
FLI1	4	0.037776	0.095676	0.934613	2	-0.27235	1952
NCK2	4	0.037783	0.095695	0.934613	3	-0.41357	1953
PCBP1	4	0.037798	0.095732	0.934613	3	-0.6203	1954
SMR3A	4	0.037803	0.095745	0.934613	2	-0.14935	1955
EPHX4	4	0.037811	0.09576	0.934613	1	-0.073825	1956
OR10X1	4	0.037847	0.095838	0.934613	2	-0.19472	1957
CYP11B2	4	0.037861	0.095866	0.934613	2	-0.2692	1958
SPINT4	4	0.037871	0.095889	0.934613	3	-0.33488	1959
PSEN2	4	0.037905	0.095953	0.934613	3	-0.39897	1960
CCND2	4	0.037911	0.095965	0.934613	2	-0.027471	1961
CDC7	4	0.037941	0.096033	0.934613	3	-0.84048	1962
NPVF	4	0.037962	0.096084	0.934613	2	-0.26353	1963
ASPG	4	0.037969	0.096094	0.934613	3	-0.40744	1964
MN1	4	0.038012	0.096181	0.934613	3	-0.22648	1965
ANKRD18B	4	0.038045	0.096264	0.934613	2	-0.27966	1966
POPDC3	4	0.038077	0.096329	0.934613	3	-0.38418	1967
SLC25A15	4	0.038099	0.096368	0.934613	2	0.022499	1968
POLK	4	0.038112	0.096396	0.934613	1	0.021907	1969
TMEM139	4	0.03813	0.096436	0.934613	3	-0.28671	1970
PRRC1	4	0.038143	0.096458	0.934613	3	-0.31024	1971
HSPB11	4	0.038163	0.09649	0.934613	2	-0.17857	1972
GKN1	4	0.038179	0.096527	0.934613	3	-0.37051	1973
TMEM215	4	0.038213	0.096599	0.934831	3	-0.23454	1974
NFE4	4	0.038313	0.096796	0.936262	1	-0.1185	1975
SPATA45	4	0.038341	0.096852	0.93633	2	-0.16381	1976
TMX3	4	0.038382	0.096945	0.936459	3	-0.32383	1977
PPP3R2	4	0.038391	0.096963	0.936459	3	-0.24565	1978
MAP3K3	4	0.038414	0.097018	0.936521	1	0.23453	1979
HAPLN4	4	0.038534	0.097256	0.936774	2	-0.16396	1980
PLCXD1	4	0.038548	0.097277	0.936774	3	-0.31787	1981
C12orf73	4	0.038564	0.097308	0.936774	1	-0.040306	1982
LIG4	4	0.038665	0.097515	0.936774	2	0.0017589	1983
SLC14A2	4	0.038715	0.097609	0.936774	2	-0.24293	1984
HINT3	4	0.038748	0.097681	0.936774	3	-0.30386	1985
ITGA4	4	0.038763	0.097707	0.936774	3	-0.28925	1986
SLC35F3	4	0.038765	0.097711	0.936774	3	-0.28983	1987
ZFHX2	4	0.038816	0.097809	0.936774	2	0.01149	1988
RAD54B	4	0.038859	0.097897	0.936774	3	-0.25807	1989
TXLNB	4	0.03886	0.097904	0.936774	2	-0.16993	1990
SPIN3	4	0.038866	0.097911	0.936774	1	0.37484	1991
PPM1N	4	0.038868	0.097914	0.936774	3	-0.23706	1992
KIAA1715	4	0.038881	0.097933	0.936774	3	-0.35998	1993
MBD3L4	4	0.038927	0.098039	0.936774	3	-0.61123	1994
SNTG1	4	0.038938	0.098065	0.936774	2	-0.34523	1995
KCNMA1	3	0.038943	0.095576	0.934613	2	-0.41307	1996
STMN3	4	0.03896	0.098107	0.936774	2	-0.16687	1997
MTR	4	0.038966	0.098118	0.936774	2	-0.10381	1998
CBFA2T2	4	0.038967	0.098121	0.936774	3	-0.34706	1999
[truncated: 17,114 more rows]

## Sheet: Thioparib_pos
id	num	pos|score	pos|p-value	pos|fdr	pos|goodsgrna	pos|lfc	pos|rank
PARP1	4	4.1982e-18	2.5901e-07	0.000103	4	5.3848	1
CDK2	4	2.2812e-10	2.5901e-07	0.000103	4	2.021	2
SLFN11	4	2.4689e-10	2.5901e-07	0.000103	4	1.3621	3
SARS2	4	7.3426e-10	2.5901e-07	0.000103	4	1.565	4
FAM122A	4	1.102e-09	2.5901e-07	0.000103	4	1.6367	5
NDUFV1	4	1.4789e-09	2.5901e-07	0.000103	4	1.5258	6
UBE2Q1	4	2.9222e-09	2.5901e-07	0.000103	4	1.424	7
PGS1	4	3.8709e-09	2.5901e-07	0.000103	4	2.2899	8
MARS2	4	4.4492e-09	2.5901e-07	0.000103	4	1.5036	9
MCAT	4	6.6216e-09	2.5901e-07	0.000103	4	1.2614	10
PTPMT1	4	6.6788e-09	2.5901e-07	0.000103	4	2.0887	11
NDUFA11	4	7.4144e-09	2.5901e-07	0.000103	4	1.8941	12
EARS2	4	7.5392e-09	2.5901e-07	0.000103	4	1.6025	13
C10orf2	4	8.1424e-09	2.5901e-07	0.000103	4	1.502	14
CCND1	4	9.6569e-09	2.5901e-07	0.000103	4	1.6283	15
HSPA8	4	9.7581e-09	2.5901e-07	0.000103	4	1.7057	16
CDK6	4	9.8641e-09	2.5901e-07	0.000103	4	2.2047	17
GLRX5	4	1.6969e-08	2.5901e-07	0.000103	4	1.0772	18
STT3A	4	2.3319e-08	2.5901e-07	0.000103	4	1.7538	19
MFN2	4	2.3515e-08	2.5901e-07	0.000103	4	1.6867	20
MTG1	4	2.421e-08	2.5901e-07	0.000103	4	1.2359	21
QRSL1	4	2.8032e-08	2.5901e-07	0.000103	4	1.6456	22
DARS2	4	3.512e-08	2.5901e-07	0.000103	4	1.5267	23
HSP90B1	3	3.6505e-08	2.5901e-07	0.000103	3	1.6813	24
MRPL4	4	3.9563e-08	2.5901e-07	0.000103	4	1.7171	25
MRPS2	4	4.3008e-08	2.5901e-07	0.000103	4	1.8008	26
AIFM1	4	4.6673e-08	2.5901e-07	0.000103	4	2.0561	27
WBSCR22	4	4.7168e-08	2.5901e-07	0.000103	4	1.5326	28
COQ2	4	5.3235e-08	2.5901e-07	0.000103	4	1.8549	29
MYC	4	6.6248e-08	2.5901e-07	0.000103	4	1.6773	30
PTCD3	4	6.6891e-08	2.5901e-07	0.000103	4	1.1896	31
TPI1	4	6.7539e-08	2.5901e-07	0.000103	4	1.4218	32
C1orf27	4	7.029e-08	2.5901e-07	0.000103	4	1.6225	33
RBFA	4	8.8995e-08	2.5901e-07	0.000103	4	1.4964	34
MRPS16	4	9.3337e-08	2.5901e-07	0.000103	4	1.2877	35
MRPL53	4	9.4168e-08	2.5901e-07	0.000103	4	1.4298	36
CHURC1_FNTB	4	9.8985e-08	2.5901e-07	0.000103	4	2.022	37
CHUK	4	1.019e-07	2.5901e-07	0.000103	4	0.99299	38
TAF6L	4	1.12e-07	2.5901e-07	0.000103	4	1.5218	39
NSUN2	4	1.2487e-07	2.5901e-07	0.000103	4	1.2883	40
MRPL52	4	1.2729e-07	2.5901e-07	0.000103	4	1.2111	41
TELO2	4	1.3224e-07	2.5901e-07	0.000103	4	1.292	42
MRPS18A	4	1.4182e-07	2.5901e-07	0.000103	4	1.4843	43
HSPA14	4	1.4953e-07	2.5901e-07	0.000103	4	1.5679	44
FAM60A	4	1.5431e-07	2.5901e-07	0.000103	4	1.616	45
RPUSD4	4	1.659e-07	2.5901e-07	0.000103	4	1.1034	46
ERAL1	4	1.6675e-07	2.5901e-07	0.000103	4	1.2895	47
MRPS12	4	1.7193e-07	2.5901e-07	0.000103	4	1.2828	48
IKBKG	4	1.7679e-07	5.1802e-07	0.000202	4	1.46	49
GFER	4	1.8129e-07	7.7704e-07	0.000248	4	1.5388	50
LARS2	4	1.822e-07	7.7704e-07	0.000248	4	1.4284	51
ESRRA	4	1.8774e-07	7.7704e-07	0.000248	4	1.4069	52
NDUFA1	4	1.9197e-07	7.7704e-07	0.000248	4	1.5249	53
C17orf89	4	2.1014e-07	7.7704e-07	0.000248	4	1.1264	54
RTN4IP1	4	2.4685e-07	7.7704e-07	0.000248	4	1.5505	55
IRAK4	4	2.7677e-07	7.7704e-07	0.000248	4	1.1865	56
AARS2	4	2.8946e-07	7.7704e-07	0.000248	4	1.6224	57
PARS2	4	3.3376e-07	7.7704e-07	0.000248	4	1.1991	58
ATP5A1	4	3.352e-07	7.7704e-07	0.000248	4	1.1629	59
NDUFA6	4	3.432e-07	7.7704e-07	0.000248	4	1.1023	60
FECH	4	3.7769e-07	1.036e-06	0.000325	4	1.3112	61
IKBKB	4	3.975e-07	1.2951e-06	0.000369	4	1.0238	62
BID	4	4.0742e-07	1.2951e-06	0.000369	4	0.86294	63
CTNNB1	4	4.2099e-07	1.2951e-06	0.000369	4	1.4779	64
TRMT112	4	4.3041e-07	1.2951e-06	0.000369	4	1.3409	65
NMD3	4	4.5166e-07	1.2951e-06	0.000369	4	1.2654	66
POLG2	4	4.812e-07	1.2951e-06	0.000369	4	1.2077	67
MRPL38	4	5.6778e-07	1.8131e-06	0.000475	4	1.4405	68
TAMM41	4	5.7466e-07	1.8131e-06	0.000475	3	1.7215	69
MTPAP	4	6.5916e-07	1.8131e-06	0.000475	4	1.9701	70
TRMT6	4	6.6074e-07	1.8131e-06	0.000475	4	1.3911	71
GFM1	4	6.9495e-07	1.8131e-06	0.000475	4	1.1348	72
CCDC134	4	7.0749e-07	1.8131e-06	0.000475	4	0.9947	73
MRPS34	4	8.0347e-07	2.3311e-06	0.000571	4	1.6095	74
SMARCA4	4	8.3664e-07	2.3311e-06	0.000571	4	1.045	75
COX20	4	8.7447e-07	2.3311e-06	0.000571	4	0.9891	76
YPEL5	4	8.7595e-07	2.3311e-06	0.000571	4	1.1838	77
TLR6	4	8.8786e-07	2.3311e-06	0.000571	4	0.98864	78
DDX55	4	9.5544e-07	2.8491e-06	0.000689	4	1.5829	79
MRPS21	4	1.0677e-06	3.3672e-06	0.000785	4	1.0597	80
DHX30	4	1.0867e-06	3.3672e-06	0.000785	4	0.9251	81
FOXRED1	4	1.1237e-06	3.3672e-06	0.000785	4	1.1312	82
NDUFB7	4	1.1988e-06	3.8852e-06	0.000807	4	1.3114	83
MAP3K7	4	1.2873e-06	3.8852e-06	0.000807	4	0.95715	84
IMMT	4	1.3395e-06	3.8852e-06	0.000807	4	1.3613	85
C3orf17	4	1.36e-06	3.8852e-06	0.000807	4	0.94468	86
NDUFB9	4	1.4421e-06	3.8852e-06	0.000807	4	1.2233	87
CRLS1	4	1.4436e-06	3.8852e-06	0.000807	4	1.4296	88
TARS2	4	1.4443e-06	3.8852e-06	0.000807	4	1.5474	89
NDUFA10	4	1.4594e-06	3.8852e-06	0.000807	4	1.3022	90
PARG	4	1.4747e-06	3.8852e-06	0.000807	4	1.3622	91
DHX33	4	1.5123e-06	3.8852e-06	0.000807	4	1.4023	92
RELA	4	1.6328e-06	4.4032e-06	0.00085	4	0.87453	93
MPDU1	4	1.6566e-06	4.4032e-06	0.00085	4	1.5511	94
SMG8	4	1.8136e-06	4.4032e-06	0.00085	4	0.82302	95
COA6	4	1.9529e-06	4.4032e-06	0.00085	4	1.6555	96
MRPS7	4	2.038e-06	4.4032e-06	0.00085	4	1.1052	97
TOMM20	4	2.0576e-06	4.4032e-06	0.00085	4	1.0569	98
NDUFA2	4	2.0859e-06	4.4032e-06	0.00085	4	1.4037	99
NDUFB2	4	2.2435e-06	4.9212e-06	0.000931	4	1.2879	100
NLE1	4	2.4035e-06	4.9212e-06	0.000931	4	1.1799	101
MRPS18C	4	2.4851e-06	5.4393e-06	0.001009	4	1.0461	102
NANS	4	2.5029e-06	5.4393e-06	0.001009	4	0.82822	103
PNPT1	4	2.5587e-06	5.9573e-06	0.001084	4	1.0645	104
UTP23	4	2.5887e-06	5.9573e-06	0.001084	4	1.1477	105
NME6	4	2.8419e-06	8.5474e-06	0.001541	4	1.3038	106
AURKAIP1	4	2.8627e-06	9.0654e-06	0.001575	4	1.1646	107
NDUFB10	4	2.939e-06	9.0654e-06	0.001575	4	0.95303	108
MON2	4	2.9427e-06	9.0654e-06	0.001575	4	0.78625	109
COX17	4	2.9793e-06	9.0654e-06	0.001575	4	1.4228	110
COX11	4	3.082e-06	9.5834e-06	0.001621	3	1.4047	111
MRPL17	4	3.1078e-06	9.5834e-06	0.001621	4	1.1461	112
NDUFA9	4	3.2945e-06	9.5834e-06	0.001621	4	1.4325	113
NDUFS2	4	3.3354e-06	1.0101e-05	0.001694	4	1.2799	114
ICMT	4	3.5848e-06	1.0619e-05	0.001735	4	0.94947	115
ALAD	4	3.6746e-06	1.0619e-05	0.001735	3	1.3333	116
METTL17	4	3.7926e-06	1.0619e-05	0.001735	4	1.3836	117
PUS1	4	3.9979e-06	1.1138e-05	0.001789	4	0.90635	118
DDX52	4	4.0211e-06	1.1138e-05	0.001789	4	1.0351	119
MRPL15	4	4.3385e-06	1.2174e-05	0.001939	4	1.173	120
NHP2	4	4.4658e-06	1.321e-05	0.002087	4	0.98521	121
LONP1	4	4.5538e-06	1.4246e-05	0.002232	3	1.1875	122
MRPL21	4	4.8281e-06	1.5282e-05	0.002375	4	0.97152	123
COQ3	4	5.2238e-06	1.58e-05	0.002435	4	1.3582	124
MRPS22	4	5.8858e-06	1.8908e-05	0.002792	4	0.93424	125
EIF2B3	4	5.9541e-06	1.8908e-05	0.002792	4	1.2351	126
MRPL41	4	6.0418e-06	1.8908e-05	0.002792	4	1.3382	127
COX5A	4	6.0861e-06	1.8908e-05	0.002792	4	0.72011	128
CKS1B	4	6.298e-06	1.9426e-05	0.002792	4	1.2273	129
FASTKD5	4	6.3888e-06	1.9426e-05	0.002792	3	0.9673	130
ATP5H	4	6.5054e-06	1.9426e-05	0.002792	4	1.4073	131
MRPS35	4	6.5375e-06	1.9426e-05	0.002792	4	1.3216	132
DNAJC2	4	6.5804e-06	1.9426e-05	0.002792	4	1.4913	133
THG1L	4	6.9304e-06	1.9944e-05	0.002845	4	1.3261	134
RNF31	4	7.2446e-06	2.098e-05	0.00297	4	0.61879	135
ATP2B1	4	7.3098e-06	2.1498e-05	0.003021	4	1.2633	136
PPA2	4	7.6577e-06	2.2534e-05	0.003144	4	1.9023	137
SLC25A3	4	7.9318e-06	2.357e-05	0.003264	3	1.6239	138
NOP56	4	8.6351e-06	2.616e-05	0.003597	4	1.4028	139
CYCS	4	8.776e-06	2.7196e-05	0.003713	4	1.2761	140
WBSCR16	4	9.2179e-06	2.9786e-05	0.004009	4	1.1001	141
WDR18	4	9.2438e-06	2.9786e-05	0.004009	4	1.1276	142
NDUFAF5	4	9.2928e-06	3.0304e-05	0.004022	3	1.052	143
TFAM	4	9.3199e-06	3.0304e-05	0.004022	4	1.2747	144
DAP3	4	1.0443e-05	3.3413e-05	0.004315	4	1.1374	145
MRPS33	4	1.0593e-05	3.3413e-05	0.004315	3	1.0822	146
MRPS25	4	1.0652e-05	3.3413e-05	0.004315	3	1.4326	147
COX18	4	1.0731e-05	3.3413e-05	0.004315	4	0.94825	148
PGP	4	1.1891e-05	3.9629e-05	0.005083	4	0.79973	149
NOL10	4	1.2364e-05	4.4291e-05	0.005644	4	1.3439	150
SLC25A26	4	1.2727e-05	4.5327e-05	0.005737	4	1.463	151
PET117	4	1.3164e-05	4.6881e-05	0.005895	4	1.0735	152
VPS29	4	1.3576e-05	4.7917e-05	0.005986	4	1.1051	153
MRPS23	4	1.408e-05	4.9471e-05	0.00614	4	0.84247	154
NAT10	4	1.4686e-05	5.0507e-05	0.006228	3	1.2905	155
RARS2	4	1.5012e-05	5.2061e-05	0.006338	4	1.0413	156
MRPL24	4	1.513e-05	5.2061e-05	0.006338	4	1.2175	157
DCAF7	4	1.5245e-05	5.2579e-05	0.00636	4	0.69294	158
NDUFAF3	4	1.6279e-05	5.7242e-05	0.006881	4	1.3122	159
MRPL57	4	1.6397e-05	5.776e-05	0.0069	4	1.7977	160
NDUFS5	4	1.6479e-05	5.8796e-05	0.00698	4	0.88623	161
NDUFS8	4	1.6795e-05	6.035e-05	0.00712	4	1.2639	162
PWP2	4	1.9139e-05	6.8638e-05	0.008048	4	1.3444	163
DERL1	4	1.9315e-05	6.9156e-05	0.00806	4	1.2584	164
MYD88	4	1.9483e-05	6.9674e-05	0.008071	4	1.2656	165
RRP9	4	2.0629e-05	7.33e-05	0.00844	4	0.92341	166
MRPS30	4	2.1126e-05	7.5372e-05	0.008626	4	1.2038	167
GADD45GIP1	4	2.1549e-05	7.6927e-05	0.008752	4	1.3415	168
PYURF	4	2.1739e-05	7.7445e-05	0.008759	4	1.0775	169
ATP5D	4	2.2557e-05	8.0553e-05	0.009056	4	1.002	170
NMT1	4	2.2945e-05	8.2625e-05	0.009235	4	1.0098	171
COX4I1	4	2.3499e-05	8.4697e-05	0.00936	4	0.93261	172
TUFM	4	2.3665e-05	8.5215e-05	0.00936	4	1.0982	173
MRPL47	4	2.3747e-05	8.5215e-05	0.00936	3	1.4411	174
HCCS	4	2.3848e-05	8.5733e-05	0.009364	3	0.83059	175
SLC35B1	4	2.4205e-05	8.6769e-05	0.009423	4	1.0668	176
MRPL14	4	2.4254e-05	8.7287e-05	0.009426	4	1.5884	177
IMP4	4	2.5193e-05	8.9877e-05	0.0096	4	1.017	178
UFSP2	4	2.5821e-05	9.0913e-05	0.0096	3	1.0588	179
PHB	4	2.5833e-05	9.0913e-05	0.0096	4	1.2062	180
MRPS14	4	2.6088e-05	9.0913e-05	0.0096	3	1.1435	181
C17orf75	4	2.7346e-05	9.6611e-05	0.010146	4	0.79572	182
PMM2	4	2.8464e-05	0.00010231	0.010685	3	1.1841	183
SLC2A1	4	2.8979e-05	0.00010386	0.010726	4	1.0186	184
CEP120	4	2.9459e-05	0.00010438	0.010726	4	0.85443	185
C11orf73	4	2.9558e-05	0.00010438	0.010726	3	1.0525	186
DIS3	4	3.0086e-05	0.00010542	0.010775	4	1.674	187
MRPS17	4	3.0859e-05	0.00010801	0.010981	3	1.101	188
DNM1L	4	3.1524e-05	0.00011008	0.011132	4	1.2942	189
NDUFAF7	4	3.1877e-05	0.00011163	0.01123	3	1.3668	190
MRPL44	4	3.262e-05	0.00011371	0.011312	4	1.0957	191
TMEM41B	4	3.2754e-05	0.00011422	0.011312	4	0.87773	192
IRAK1	4	3.2756e-05	0.00011422	0.011312	3	0.73099	193
NDUFS1	4	3.3384e-05	0.0001163	0.011442	4	0.95004	194
KIAA0391	4	3.3447e-05	0.00011681	0.011442	4	1.1222	195
PITRM1	4	3.3693e-05	0.00011733	0.011442	4	0.79644	196
PPOX	4	3.5716e-05	0.00012717	0.012278	4	0.61846	197
CNPY3	4	3.591e-05	0.00012821	0.012278	3	1.3916	198
MTERF4	4	3.61e-05	0.00012873	0.012278	4	1.1185	199
BCL9L	4	3.6269e-05	0.00012925	0.012278	4	1.058	200
GRSF1	4	3.6342e-05	0.00012976	0.012278	4	0.88156	201
DNLZ	4	3.6414e-05	0.00012976	0.012278	4	1.1505	202
GATB	4	3.6914e-05	0.00013236	0.012449	4	1.2553	203
COX7B	4	3.7049e-05	0.00013287	0.012449	4	0.99432	204
SUPT7L	4	3.7369e-05	0.00013443	0.012533	4	0.73901	205
GTPBP6	4	3.7936e-05	0.00013702	0.012651	4	1.0395	206
TRUB2	4	3.7941e-05	0.00013702	0.012651	4	1.1351	207
COQ6	4	3.9753e-05	0.00014479	0.013304	4	0.96841	208
C12orf45	4	4.2957e-05	0.00015929	0.014567	4	1.3837	209
GABPB1	4	4.3257e-05	0.00016033	0.014592	3	1.1599	210
PIDD1	4	4.4545e-05	0.00016447	0.014898	4	0.89267	211
PDSS2	4	4.5469e-05	0.00016603	0.014968	4	1.2812	212
RPS28	4	4.6454e-05	0.00016913	0.015106	4	1.1566	213
MRPS18B	4	4.6483e-05	0.00016913	0.015106	4	0.65056	214
NDUFA8	4	4.9828e-05	0.00018312	0.016279	4	1.0887	215
PTBP1	4	5.0699e-05	0.00018519	0.016387	3	0.9667	216
C1orf131	4	5.1133e-05	0.00018727	0.016494	4	1.2166	217
MRPL33	4	5.1537e-05	0.00018934	0.016539	3	1.3547	218
TPRKB	4	5.1667e-05	0.00018986	0.016539	4	0.75016	219
SMARCB1	4	5.179e-05	0.00019037	0.016539	4	0.9226	220
MRPS27	4	5.2299e-05	0.00019193	0.016599	4	1.4295	221
NDUFB5	4	5.56e-05	0.00020229	0.017416	4	1.1895	222
GTPBP8	4	5.5866e-05	0.00020332	0.017427	4	0.9277	223
MRPS11	4	5.8484e-05	0.00021472	0.01824	3	0.77169	224
MRPL16	4	5.9776e-05	0.00021938	0.018553	3	1.1528	225
MRPL13	4	6.1344e-05	0.00022612	0.019039	4	0.855	226
ALAS1	4	6.3065e-05	0.00023492	0.019607	4	0.46944	227
PET100	4	6.3186e-05	0.00023492	0.019607	4	0.92272	228
MRPS5	4	6.3766e-05	0.00023648	0.019651	4	0.9849	229
BANP	3	6.5415e-05	0.0002054	0.017526	3	1.2034	230
TADA3	4	6.7123e-05	0.00025202	0.020852	4	1.0381	231
COX16	4	6.7498e-05	0.00025357	0.02089	4	0.99834	232
DERL2	4	6.87e-05	0.00025772	0.021141	4	0.93545	233
CREB1	4	6.9503e-05	0.00026134	0.021346	4	1.0165	234
MRPL39	4	7.2479e-05	0.00027015	0.021921	3	1.2158	235
MALSU1	4	7.2728e-05	0.00027067	0.021921	4	1.0327	236
HSD17B10	4	7.6567e-05	0.00029165	0.02352	3	1.4499	237
TAF1C	4	7.7229e-05	0.00029553	0.023634	4	0.53718	238
HARS2	4	7.7293e-05	0.00029553	0.023634	4	0.84578	239
ALG12	4	7.7635e-05	0.00029709	0.023659	4	1.4602	240
IRF1	4	7.9901e-05	0.00030745	0.024383	4	1.1025	241
SEL1L	4	8.0805e-05	0.00031263	0.024615	4	1.0425	242
PARP2	4	8.1669e-05	0.00031574	0.024615	4	0.58494	243
DPM2	4	8.1831e-05	0.00031574	0.024615	3	0.87236	244
TMEM242	4	8.1946e-05	0.00031574	0.024615	3	0.67451	245
CTNNBL1	4	8.2875e-05	0.00031833	0.024615	4	0.71322	246
NDUFB4	4	8.369e-05	0.00032092	0.024615	3	1.0882	247
GABPA	4	8.3793e-05	0.00032092	0.024615	4	0.86007	248
TAF1B	4	8.4118e-05	0.00032247	0.024615	4	1.0332	249
ATP5I	4	8.4259e-05	0.00032299	0.024615	3	0.77967	250
NDUFB11	4	8.4687e-05	0.00032351	0.024615	4	0.88608	251
OST4	4	8.5313e-05	0.00032454	0.024615	3	1.2098	252
MTIF3	4	8.6691e-05	0.0003292	0.02487	4	0.60998	253
DHX37	4	8.9086e-05	0.00033646	0.025318	4	1.3347	254
TAOK1	4	8.9728e-05	0.00033956	0.025451	4	0.53347	255
TRPM7	4	9.083e-05	0.00034578	0.025816	4	0.99345	256
NDUFB6	4	9.3901e-05	0.00035666	0.026525	4	1.0537	257
NRIP1	4	9.6091e-05	0.00036495	0.027036	4	0.8735	258
MRPL10	4	9.8013e-05	0.00037479	0.027589	4	1.1694	259
ARPC4	4	9.8217e-05	0.00037531	0.027589	4	0.7825	260
YARS2	4	0.00010514	0.00040069	0.029343	4	1.1888	261
MRPL18	4	0.00010703	0.00041105	0.029986	4	1.0225	262
NARS2	4	0.00010787	0.00041312	0.030023	3	1.0447	263
HTRA2	4	0.00011007	0.0004183	0.030284	4	1.4018	264
ADAT3	4	0.00011167	0.000424	0.030581	4	0.67233	265
EIF4B	4	0.00011485	0.00044058	0.031458	4	0.69535	266
NDUFB3	4	0.00011489	0.00044058	0.031458	3	0.82147	267
C14orf80	4	0.00011503	0.0004411	0.031458	3	0.89562	268
GRWD1	4	0.00011938	0.00046234	0.03285	3	1.2908	269
TIMMDC1	4	0.00012123	0.00047166	0.033384	4	0.81587	270
MTX2	4	0.00012228	0.00047477	0.033384	4	0.73144	271
PAK1IP1	4	0.00012295	0.00047632	0.033384	4	1.3449	272
MRPL49	4	0.00012355	0.00047684	0.033384	4	0.88592	273
NDUFB8	4	0.000124	0.00047943	0.033443	4	0.89738	274
PWP1	4	0.0001249	0.00048358	0.033609	3	1.2346	275
RCL1	4	0.00012597	0.0004872	0.033739	4	1.5427	276
TAF5L	4	0.00012873	0.00049704	0.034296	4	0.90841	277
UAP1	4	0.00013306	0.00051776	0.035597	4	0.67838	278
COA5	4	0.00013421	0.00052295	0.035605	4	1.071	279
COQ10B	4	0.00013434	0.00052295	0.035605	4	0.8641	280
MRPS10	4	0.00013467	0.00052346	0.035605	4	1.0216	281
RAB1A	4	0.0001361	0.00052761	0.035759	4	0.61932	282
C11orf58	4	0.00013708	0.0005302	0.035808	4	0.91038	283
NOS2	4	0.00014025	0.00053849	0.03624	4	0.63561	284
TSFM	4	0.00014664	0.00056439	0.03785	3	1.2552	285
RRP12	4	0.00014816	0.00056957	0.038	3	1.6858	286
KSR1	4	0.00014842	0.0005706	0.038	4	0.71114	287
VPS35	4	0.00014969	0.00057475	0.038143	3	1.3633	288
QARS	4	0.00015101	0.000582	0.038491	4	0.81969	289
DDX28	4	0.00015313	0.00059288	0.039075	4	0.85382	290
EXOSC1	4	0.00015357	0.00059495	0.039077	4	0.77096	291
C1orf109	4	0.00015697	0.00060686	0.039621	4	1.2939	292
NOC4L	4	0.00015732	0.00060842	0.039621	3	1.2806	293
TOP2B	4	0.00015839	0.00060997	0.039621	3	0.69616	294
HSPD1	4	0.00015903	0.00061153	0.039621	4	0.99957	295
MRPL46	4	0.00016759	0.00064261	0.041494	3	1.1185	296
EIF4G1	4	0.00017092	0.00065193	0.041954	3	0.92425	297
MPI	4	0.00017407	0.00066385	0.042578	4	0.89004	298
MRPL30	4	0.00017533	0.00066747	0.042667	4	0.84988	299
OSTC	4	0.00017695	0.00067265	0.042855	4	1.1875	300
MRPL9	4	0.00018804	0.00071565	0.045241	3	0.8769	301
FAU	4	0.00018866	0.00071669	0.045241	4	0.67109	302
NDUFAF1	4	0.00018912	0.0007172	0.045241	4	0.95279	303
RARA	4	0.0001905	0.0007229	0.04545	4	0.56057	304
ZC3H10	4	0.00019163	0.00072705	0.045561	4	0.66629	305
COX6B1	4	0.00019265	0.00073067	0.045638	4	0.55304	306
NUBPL	4	0.00019951	0.00075761	0.047167	4	0.60565	307
TSSC1	4	0.00020478	0.00077678	0.048143	4	0.9555	308
PTRHD1	4	0.00020525	0.00077833	0.048143	4	0.76892	309
RPS9	4	0.00020686	0.00078248	0.048243	4	1.2208	310
TRAF6	4	0.00020887	0.00078869	0.04847	4	0.7528	311
CTSL	4	0.00021884	0.00082184	0.050346	4	0.80503	312
SERPINI1	4	0.00022141	0.00082806	0.050565	4	0.69539	313
DPF2	4	0.00022259	0.00083324	0.050719	4	0.82511	314
COA7	4	0.00023471	0.00088142	0.053481	4	1.2654	315
VARS2	4	0.00023569	0.00088504	0.053531	4	1.2353	316
TM9SF3	4	0.00023858	0.00089333	0.053658	4	0.70482	317
TIMM10	4	0.00024115	0.00089903	0.053658	4	1.2291	318
LAGE3	4	0.00024282	0.00090162	0.053658	3	1.1604	319
MRPS26	4	0.00024326	0.00090266	0.053658	3	0.78383	320
HMBS	4	0.00024349	0.00090317	0.053658	3	1.0868	321
DPM1	4	0.00024396	0.00090473	0.053658	4	0.75684	322
EHMT1	4	0.00024467	0.0009068	0.053658	3	0.70268	323
MRPL23	4	0.00025062	0.00092908	0.054669	4	0.98592	324
PMVK	4	0.0002507	0.00092959	0.054669	4	1.0966	325
MRPL51	4	0.00025641	0.00095083	0.055746	4	0.83037	326
IBA57	4	0.00025823	0.00095757	0.055969	3	0.8397	327
SDHAF2	4	0.00026496	0.00099072	0.057731	4	0.57905	328
DHPS	4	0.00026641	0.00099486	0.057796	4	0.98524	329
GATC	4	0.00026941	0.0010021	0.058041	3	1.3993	330
MRPL34	4	0.00027671	0.0010291	0.059421	4	0.88559	331
USP17L15	4	0.00028449	0.001056	0.060793	2	0.62438	332
TRIAP1	4	0.00028938	0.0010731	0.061591	3	1.2068	333
MTG2	4	0.00029522	0.001098	0.06283	4	0.92637	334
CHCHD4	4	0.00029924	0.0011078	0.063163	3	0.90702	335
WDR55	4	0.00030051	0.0011104	0.063163	4	1.0872	336
UQCRC1	4	0.00030241	0.0011187	0.063446	4	0.54929	337
RARS	4	0.00031677	0.0011663	0.065953	4	1.0581	338
LRPPRC	4	0.00032184	0.0011865	0.066897	4	0.94852	339
RXRA	4	0.00032844	0.0012088	0.067953	4	0.76801	340
ATIC	4	0.0003316	0.0012197	0.068308	3	1.1007	341
TADA1	4	0.00033218	0.0012223	0.068308	3	0.95711	342
DIEXF	4	0.00033363	0.0012275	0.068398	4	0.92048	343
CYBB	4	0.00033621	0.0012383	0.068551	2	0.10398	344
MTIF2	4	0.00033734	0.0012414	0.068551	4	1.0711	345
ELAC2	4	0.0003374	0.0012414	0.068551	3	0.90666	346
SMG9	4	0.00033826	0.0012446	0.068551	3	1.2313	347
MRPL36	4	0.00034038	0.0012518	0.068752	4	0.68781	348
WDR20	4	0.00034507	0.0012689	0.069491	4	0.43676	349
TFB1M	4	0.000351	0.0012901	0.070453	3	1.0787	350
TBL3	4	0.0003522	0.0012953	0.070534	4	1.1164	351
WBP1L	4	0.00036411	0.0013476	0.073175	2	0.56862	352
BAX	4	0.00036619	0.0013564	0.073292	3	0.87941	353
MRPL45	4	0.00036649	0.0013575	0.073292	3	0.9516	354
NOL9	4	0.00036795	0.0013642	0.073449	4	0.95578	355
UBE2H	4	0.00037689	0.001388	0.074522	4	0.78875	356
NEXN	4	0.00038793	0.0014228	0.076171	2	0.35256	357
F8A1	4	0.00039007	0.0014331	0.076511	4	0.50684	358
TNRC6A	4	0.00039252	0.0014414	0.07674	4	0.43663	359
CCNE2	4	0.00039363	0.0014471	0.076829	4	0.77962	360
ABHD13	4	0.00039979	0.0014657	0.077603	3	0.6408	361
TTI1	4	0.00040405	0.0014803	0.078155	4	0.89743	362
ABT1	4	0.00042754	0.0015637	0.082331	4	0.79966	363
MRPL22	4	0.00043225	0.0015787	0.082894	4	0.90182	364
TIRAP	4	0.00043545	0.0015898	0.08325	4	0.65708	365
PELP1	4	0.00043676	0.0015947	0.083279	4	1.0078	366
P2RX5	4	0.00043965	0.0016077	0.083727	2	0.3907	367
WIBG	4	0.000443	0.0016196	0.084118	4	0.76617	368
MRPS24	4	0.00044677	0.0016362	0.084749	4	0.56702	369
MTCH2	4	0.00046897	0.0017268	0.089203	3	0.66524	370
ELF3	4	0.0004737	0.0017429	0.089789	3	0.67967	371
RPS19	4	0.00049092	0.0018066	0.092626	4	1.3057	372
USP47	4	0.00049136	0.0018076	0.092626	3	0.35076	373
TOMM22	4	0.00049254	0.0018133	0.09267	3	1.0283	374
WDR26	4	0.00049441	0.0018196	0.092739	4	0.75167	375
ADPRHL2	4	0.00049752	0.0018315	0.093009	4	0.59182	376
PMPCB	4	0.00049855	0.0018346	0.093009	3	0.83953	377
ATP5J2	4	0.00050747	0.0018667	0.094387	4	1.0663	378
FLRT1	4	0.00051605	0.0018993	0.095636	4	0.753	379
PGAM1	4	0.00051726	0.0019014	0.095636	4	0.62363	380
KLHL12	4	0.00052895	0.0019397	0.09726	3	0.84409	381
TFAP4	4	0.00053052	0.0019439	0.09726	3	0.91232	382
MRPL37	4	0.00053604	0.0019636	0.097989	4	0.97205	383
ALG10B	4	0.00053955	0.0019713	0.09812	4	0.52791	384
MITD1	4	0.00054307	0.0019833	0.098457	1	0.046575	385
TRIM49C	4	0.00054765	0.0019988	0.098971	4	0.72578	386
MRPS6	4	0.00055972	0.0020522	0.101351	4	0.89496	387
HMGB1	4	0.00056625	0.0020812	0.102205	3	0.87365	388
EIF4H	4	0.00056666	0.0020827	0.102205	3	0.79917	389
ECSIT	4	0.0005685	0.0020915	0.102205	4	0.49588	390
PRELID1	4	0.00056985	0.0020957	0.102205	4	0.91785	391
ATP5E	4	0.00057003	0.0020962	0.102205	4	0.56575	392
MTRF1L	4	0.00057284	0.0021034	0.102298	3	0.78645	393
TMED8	4	0.0005747	0.0021112	0.102415	3	0.60968	394
MRRF	4	0.00059398	0.0021775	0.105298	2	0.60341	395
PMF1	4	0.00059478	0.0021817	0.105298	3	1.0485	396
ATP5F1	4	0.00059999	0.0021998	0.105906	4	0.57088	397
HBS1L	4	0.00061321	0.0022547	0.108277	4	0.91386	398
AFG3L2	4	0.00061705	0.0022708	0.108331	4	1.1137	399
ZFAND5	4	0.00061834	0.0022723	0.108331	4	0.74448	400
FARS2	4	0.0006186	0.0022728	0.108331	4	0.94372	401
LIAS	4	0.00062435	0.0022915	0.108948	4	0.52922	402
MIPEP	4	0.00065486	0.0023997	0.113812	4	1.0338	403
TRMT61A	4	0.00066771	0.0024505	0.115932	4	1.0155	404
KRT38	4	0.00067865	0.002492	0.117602	4	0.56942	405
TEFM	4	0.00068473	0.0025132	0.118046	3	0.79782	406
MTFMT	4	0.00068487	0.0025137	0.118046	4	1.086	407
MRPL40	4	0.00068892	0.0025303	0.118533	4	0.7835	408
ROBO2	4	0.00069788	0.0025629	0.119402	4	0.66763	409
MTUS2	4	0.0006982	0.002565	0.119402	1	-0.12257	410
PGAM4	4	0.00069923	0.0025676	0.119402	3	0.81671	411
NDUFC2_KCTD14	4	0.00070301	0.00258	0.119689	3	0.97854	412
DKC1	4	0.00070973	0.0026049	0.12055	4	1.0358	413
LAS1L	4	0.00071199	0.0026142	0.120689	4	0.96245	414
MAPKAPK5	4	0.00072652	0.0026629	0.122641	4	0.72504	415
MRPL3	4	0.00073734	0.0027038	0.124226	4	0.49064	416
NOP14	4	0.00073955	0.0027111	0.124261	4	0.63932	417
SKP2	4	0.00074303	0.002723	0.124282	4	0.83838	418
OGDH	4	0.00074431	0.0027245	0.124282	4	0.55744	419
IRS1	4	0.00074789	0.0027349	0.124458	3	0.89142	420
CLIC3	4	0.00075016	0.0027416	0.124468	4	0.49134	421
ZNHIT3	4	0.00075356	0.0027546	0.12476	4	0.69155	422
YIPF7	4	0.00077484	0.0028307	0.127905	4	0.85384	423
OPA1	4	0.0007924	0.0028986	0.130495	3	1.0491	424
EIF4A1	4	0.00079351	0.0029017	0.130495	4	1.0025	425
PLET1	4	0.0008016	0.0029307	0.13149	3	0.22108	426
KAT2A	4	0.00080386	0.0029411	0.131646	4	0.91137	427
DICER1	4	0.00081006	0.0029613	0.132241	3	1.0821	428
TMEM198	4	0.00083365	0.0030416	0.13551	3	0.66688	429
PSMC3	4	0.0008533	0.003112	0.138326	2	0.49455	430
RPS18	4	0.00086098	0.0031452	0.139475	4	0.92724	431
FARSA	4	0.00087104	0.0031804	0.140711	4	0.78126	432
YRDC	4	0.00087336	0.0031908	0.140843	3	1.3084	433
SEC62	4	0.0008829	0.0032213	0.141396	4	0.7219	434
GTF3C6	4	0.00088445	0.0032255	0.141396	3	0.68504	435
BRD7	4	0.0008846	0.0032255	0.141396	3	0.76487	436
ZNF384	4	0.00088702	0.0032379	0.141616	4	0.42338	437
SQSTM1	4	0.00089542	0.0032685	0.142626	4	0.47454	438
C9orf114	4	0.00090214	0.0032944	0.143083	4	0.61972	439
CASP9	4	0.00090425	0.0033011	0.143083	3	0.57002	440
IKZF3	4	0.00090481	0.0033027	0.143083	4	0.97685	441
RHOBTB3	4	0.0009076	0.0033089	0.143083	4	0.51961	442
SAMM50	4	0.00091883	0.0033545	0.144727	3	1.0448	443
CYP20A1	4	0.00094865	0.0034627	0.148637	4	0.64403	444
SEPHS1	4	0.00094959	0.0034664	0.148637	3	0.76087	445
MBNL1	4	0.00095017	0.0034684	0.148637	3	0.80735	446
VHL	4	0.00096205	0.0035047	0.149855	3	1.2586	447
CBFB	4	0.00098692	0.0035834	0.15288	4	0.71302	448
SLC39A11	4	0.0010033	0.003642	0.155031	4	0.63903	449
CLIP4	4	0.0010071	0.0036565	0.155303	4	0.64999	450
MTO1	4	0.0010134	0.0036767	0.155814	4	0.65337	451
RIOK2	4	0.0010173	0.0036927	0.15587	4	1.2823	452
NDUFAF4	4	0.0010179	0.0036943	0.15587	3	1.0223	453
SMPD4	4	0.0010418	0.0037818	0.159212	4	0.38983	454
TIFA	4	0.0010601	0.0038471	0.161604	1	-0.2382	455
RPS23	4	0.0010755	0.0039015	0.163529	4	0.61227	456
EIF2B5	4	0.001091	0.003958	0.165533	4	0.92655	457
ADAL	4	0.0011118	0.0040393	0.168565	2	0.14545	458
LRRC47	4	0.0011304	0.0040978	0.170024	4	0.66991	459
SLIRP	4	0.001131	0.0040983	0.170024	2	0.54836	460
OAZ3	4	0.0011322	0.0041009	0.170024	4	0.62155	461
AP3D1	4	0.0011354	0.0041139	0.170192	4	0.46062	462
MRPS28	4	0.0011415	0.0041362	0.17066	3	0.68561	463
RBM19	4	0.0011482	0.0041553	0.17066	4	0.47865	464
NPEPPS	4	0.0011504	0.0041621	0.17066	3	0.58973	465
ACAD9	4	0.0011508	0.0041654	0.17066	4	0.51723	466
NDUFS7	4	0.001151	0.0041698	0.17066	3	0.8279	467
RIOK1	4	0.0011572	0.0041911	0.171162	3	0.79432	468
SEZ6	4	0.0011608	0.0042079	0.171483	3	0.55773	469
PSMD7	4	0.0011813	0.0042797	0.174036	3	1.3322	470
DDX10	4	0.0011853	0.0042916	0.17415	4	0.95682	471
SCD	4	0.0012096	0.0043807	0.177389	4	0.62407	472
FAM96B	4	0.0012179	0.0044102	0.178207	4	0.76527	473
MINOS1	4	0.0012454	0.0045231	0.182385	4	0.60922	474
KRTAP4_8	4	0.0012506	0.0045402	0.182689	4	0.44288	475
KRT10	4	0.0012578	0.0045584	0.183033	4	0.46362	476
COA3	4	0.0012665	0.0045967	0.18352	4	1.1459	477
SETD5	4	0.0012668	0.0045977	0.18352	1	-0.060664	478
COX14	4	0.001267	0.0045993	0.18352	4	0.57788	479
CIRH1A	4	0.0012732	0.0046205	0.183983	3	1.2206	480
NOP10	4	0.0013428	0.0048604	0.193008	4	0.94434	481
DDX51	4	0.0013473	0.0048764	0.193008	4	0.72661	482
UQCR10	4	0.0013479	0.0048775	0.193008	3	0.68315	483
SUFU	4	0.0013702	0.0049572	0.19528	1	0.026551	484
KLF10	4	0.0013721	0.004965	0.19528	4	0.44634	485
CPOX	4	0.0013725	0.0049655	0.19528	2	0.26576	486
PGD	4	0.0013876	0.0050132	0.196749	4	0.52882	487
RNASEH1	4	0.0014072	0.0050831	0.198879	3	1.1034	488
CLUH	4	0.0014112	0.0050955	0.198879	4	0.4381	489
GNL3	4	0.0014126	0.0050986	0.198879	4	0.94408	490
CDH9	4	0.0014219	0.0051334	0.199657	3	0.39474	491
ISCA2	4	0.0014235	0.0051422	0.199657	3	0.99499	492
PGM3	4	0.0014257	0.0051499	0.199657	3	1.3372	493
ESF1	4	0.0014316	0.0051727	0.200134	4	0.80371	494
PSAT1	4	0.0014439	0.0052193	0.20153	4	0.51947	495
SCRN2	4	0.0014579	0.0052657	0.20291	3	0.62603	496
WDR48	4	0.0014684	0.005309	0.203733	3	0.59948	497
TMED2	4	0.0014724	0.0053235	0.203733	4	0.78516	498
RCOR1	4	0.0014732	0.0053276	0.203733	3	0.85004	499
BTG1	4	0.0014735	0.0053297	0.203733	3	0.34985	500
NRBP2	4	0.00148	0.0053499	0.203769	4	0.44472	501
MCTS1	4	0.0014809	0.005352	0.203769	3	0.4914	502
RPS13	4	0.0014875	0.0053727	0.204151	2	0.87604	503
MAEA	4	0.001506	0.0054499	0.206673	4	0.70943	504
OR4K14	4	0.0015141	0.0054825	0.207499	4	0.35897	505
SERPINC1	4	0.0015195	0.0055001	0.207754	4	0.60437	506
IPMK	4	0.0015252	0.0055229	0.208184	2	0.13052	507
SCO2	4	0.0015283	0.0055333	0.208184	3	0.95677	508
NDUFAF6	4	0.001543	0.0055799	0.209406	3	0.45424	509
GTF3C5	4	0.0015445	0.0055877	0.209406	4	0.52654	510
ISCA1	4	0.0015516	0.0056172	0.210101	4	1.2001	511
DUSP4	4	0.0015564	0.0056322	0.210251	2	0.46867	512
LSM12	4	0.001572	0.0056866	0.21141	4	0.68062	513
MRPL32	4	0.0015723	0.0056887	0.21141	3	0.73087	514
MEMO1	4	0.0015748	0.0056964	0.21141	3	0.91956	515
POP1	4	0.0015822	0.0057208	0.211856	2	0.55174	516
MAPK6	4	0.0015848	0.0057306	0.211856	4	0.4446	517
DPH3	4	0.0015889	0.0057462	0.212021	4	0.66014	518
CCDC59	4	0.0016023	0.0057944	0.213386	4	0.68088	519
UROS	4	0.0016469	0.0059529	0.218802	2	0.51195	520
RPL34	4	0.0016545	0.005984	0.219523	3	1.1883	521
ATP5C1	4	0.001662	0.0060078	0.219975	3	0.66569	522
EP400	4	0.0016791	0.0060622	0.221497	3	1.0381	523
IGF2BP2	4	0.0016819	0.0060725	0.221497	4	0.25842	524
NOL12	4	0.0017026	0.0061445	0.223696	4	0.552	525
WDR74	4	0.0017078	0.0061596	0.223817	2	0.90117	526
ACACA	4	0.0017108	0.0061751	0.223956	4	0.8487	527
ZNRD1	4	0.0017619	0.0063616	0.230282	4	0.85465	528
CINP	4	0.0017672	0.0063792	0.230483	4	0.65721	529
LMO3	4	0.0017836	0.0064476	0.232263	2	0.11568	530
SIX4	4	0.0017844	0.0064528	0.232263	4	0.47925	531
S100A7A	4	0.0017892	0.0064668	0.232329	4	0.57448	532
IER3IP1	4	0.0018032	0.0065072	0.233035	4	0.42641	533
SPPL2C	4	0.0018041	0.0065108	0.233035	4	0.30209	534
STIP1	4	0.0018085	0.0065243	0.23308	3	0.54066	535
COX10	4	0.0018195	0.0065595	0.233902	4	0.49409	536
SH3GL2	4	0.0018352	0.0066159	0.235476	2	0.52553	537
SDHD	4	0.0018465	0.0066641	0.23675	3	0.69584	538
CCDC101	4	0.0018527	0.0066838	0.237008	3	0.55604	539
TCAP	4	0.0018757	0.0067589	0.238816	4	0.55779	540
MRPL28	4	0.0018813	0.0067776	0.238816	4	0.64947	541
SLC39A9	4	0.0018822	0.0067807	0.238816	3	0.66441	542
TBC1D3B	4	0.001885	0.0067895	0.238816	3	0.66562	543
ARID1A	4	0.0018869	0.0067973	0.238816	4	0.46091	544
SCO1	4	0.0018942	0.0068263	0.239395	4	0.7246	545
NT5DC2	4	0.001902	0.0068511	0.239827	4	0.382	546
ARMC8	4	0.0019103	0.0068848	0.240565	4	0.53533	547
HOXB9	4	0.001919	0.0069179	0.241282	4	0.57309	548
METTL16	4	0.0019295	0.0069563	0.241597	4	0.47536	549
RPIA	4	0.0019342	0.0069698	0.241597	4	0.87137	550
AIP	4	0.001935	0.0069718	0.241597	3	0.55712	551
ROMO1	4	0.0019378	0.0069775	0.241597	4	0.7073	552
CLDN11	4	0.0019719	0.0071055	0.245521	3	0.52615	553
POLG	4	0.0019785	0.0071298	0.245521	3	0.67185	554
ZPR1	4	0.0019804	0.0071371	0.245521	4	0.61713	555
MGAT2	4	0.0019821	0.0071423	0.245521	4	0.43735	556
EMG1	4	0.0020394	0.0073407	0.251034	4	0.63143	557
MRPL11	4	0.0020436	0.0073552	0.251034	4	0.85009	558
NDUFC2	4	0.0020436	0.0073552	0.251034	3	0.78827	559
NOL6	4	0.0020437	0.0073552	0.251034	4	1.1027	560
URB2	4	0.0020723	0.0074614	0.254205	3	0.93556	561
ZFAND6	4	0.0020816	0.0074898	0.254721	4	0.50388	562
SLC4A2	4	0.0021451	0.007725	0.262253	2	0.3744	563
EIF2B1	4	0.0021568	0.0077639	0.263105	4	0.64475	564
URB1	4	0.0021813	0.0078452	0.26539	3	0.80968	565
BRPF1	4	0.0022135	0.0079566	0.268682	4	0.69795	566
SDHA	4	0.0022219	0.0079872	0.269239	4	0.75073	567
FCF1	4	0.0022331	0.0080307	0.270102	4	0.95708	568
NCL	4	0.002236	0.008041	0.270102	4	0.86253	569
RPF2	4	0.0022491	0.0080814	0.270382	3	1.102	570
CHCHD1	4	0.002251	0.0080913	0.270382	4	0.58373	571
NOL7	4	0.0022511	0.0080918	0.270382	3	0.832	572
SHARPIN	4	0.0022643	0.0081338	0.27131	4	0.38336	573
HACD4	4	0.0022796	0.0081861	0.272579	3	0.83433	574
GOLGA4	4	0.0023119	0.0083057	0.276083	3	0.6488	575
KRR1	4	0.0023426	0.0084114	0.27911	3	1.0067	576
MRPL54	4	0.0023501	0.0084399	0.27957	4	0.56759	577
PDIA6	4	0.0023606	0.0084746	0.280234	2	0.39974	578
RB1CC1	4	0.0023935	0.0086015	0.28394	4	0.57208	579
NICN1	4	0.0024034	0.0086279	0.284321	2	0.29796	580
PPIAL4F	4	0.002429	0.0087186	0.286813	3	1.1134	581
DUSP8	4	0.0024391	0.0087533	0.28746	4	0.78907	582
COX5B	4	0.0024594	0.0088295	0.289464	3	0.78451	583
C1orf195	4	0.0024666	0.0088486	0.289595	2	0.56047	584
SLC36A3	4	0.0024766	0.0088771	0.29	3	0.59472	585
C17orf105	4	0.0024886	0.0089123	0.29	4	0.39541	586
BOLA3	4	0.0024886	0.0089123	0.29	4	0.572	587
TIMM23	4	0.0024907	0.0089217	0.29	3	0.86083	588
ALG8	4	0.0024973	0.0089414	0.290146	3	0.78413	589
RPS17	4	0.0025127	0.0089885	0.290984	2	0.4061	590
PPCS	4	0.0025184	0.0090051	0.290984	4	0.41597	591
GEMIN7	4	0.0025205	0.0090128	0.290984	4	0.73558	592
TJP2	4	0.0025385	0.0090771	0.292563	3	0.81416	593
TUBD1	4	0.0025451	0.0090999	0.292592	3	0.74009	594
GULP1	4	0.0025583	0.0091361	0.292592	2	0.55509	595
ARF4	4	0.0025629	0.0091491	0.292592	4	0.76523	596
UPF3B	4	0.0025647	0.0091584	0.292592	4	0.44219	597
ADPGK	4	0.0025659	0.0091631	0.292592	4	0.29814	598
ACTR3	4	0.0025687	0.0091698	0.292592	3	0.98948	599
TXLNG	4	0.0025845	0.0092232	0.293644	4	0.49279	600
C14orf2	4	0.0025886	0.0092335	0.293644	3	0.88306	601
SKAP1	4	0.0026302	0.0093739	0.297614	4	0.55607	602
EXOSC2	4	0.0026535	0.0094459	0.299402	4	0.8956	603
MRPL48	4	0.0026757	0.0095221	0.301316	2	0.14642	604
C14orf93	4	0.0026981	0.0096013	0.303246	3	0.54437	605
SUPV3L1	4	0.0027013	0.0096148	0.303246	4	0.85979	606
NOL11	4	0.0027184	0.0096769	0.304704	4	0.67607	607
DNAJC21	4	0.0027289	0.0097148	0.305392	4	0.9631	608
FARSB	4	0.0027366	0.009737	0.305589	2	0.71814	609
MRPL2	4	0.0027624	0.0098329	0.308091	3	0.70413	610
C18orf21	4	0.0027721	0.0098691	0.308721	2	0.74209	611
CDK16	4	0.0027949	0.009951	0.310773	4	0.3262	612
TBC1D3	4	0.0028065	0.0099919	0.311407	4	0.84426	613
NDUFS3	4	0.0028164	0.010033	0.311407	3	0.45478	614
TBC1D3H	4	0.002817	0.010036	0.311407	3	1.2049	615
ACTRT3	4	0.002817	0.010036	0.311407	3	0.87649	616
TGM4	4	0.0028499	0.010152	0.314497	4	0.6469	617
PKM	4	0.0028771	0.010247	0.316552	4	0.97385	618
RGMB	4	0.0028783	0.010252	0.316552	3	0.72533	619
AGPAT2	4	0.0029053	0.01035	0.319075	4	0.51954	620
PRUNE	4	0.0029186	0.010403	0.320172	4	0.40412	621
BACE1	4	0.0029235	0.010424	0.320326	4	0.43334	622
RPS4X	4	0.002973	0.010592	0.324961	3	0.82299	623
SLC38A5	4	0.0030033	0.010695	0.327501	2	0.48084	624
COQ7	4	0.0030067	0.010709	0.327501	2	0.39976	625
PCDHGA6	4	0.0030126	0.010729	0.327579	3	0.79919	626
TIGIT	4	0.0030267	0.010777	0.328525	3	0.77192	627
NIP7	4	0.0030463	0.010844	0.330036	4	0.54606	628
SLC3A2	4	0.003054	0.010872	0.330345	2	0.51457	629
RAB2A	4	0.0030686	0.010915	0.331141	3	0.50045	630
IARS	4	0.0031034	0.011028	0.334037	3	1.2976	631
MRPL12	4	0.0031133	0.011063	0.334574	4	0.76622	632
KATNBL1	4	0.0031258	0.011113	0.335033	3	0.50777	633
C16orf58	4	0.0031261	0.011113	0.335033	2	0.22463	634
CELF1	4	0.0031434	0.011167	0.336127	3	0.62827	635
ZNF561	4	0.0031777	0.011282	0.339039	2	0.31923	636
FDXR	4	0.0032121	0.011409	0.342315	3	0.78437	637
ZNF236	4	0.0032561	0.011574	0.346744	4	0.67333	638
WDR89	4	0.0032628	0.011595	0.346821	4	0.36723	639
CCR8	4	0.0032696	0.011613	0.346821	4	0.2826	640
EBNA1BP2	4	0.0032809	0.011651	0.347392	1	0.054273	641
ICA1L	4	0.0032966	0.011697	0.348223	3	0.63164	642
TKT	4	0.0033051	0.01173	0.348667	4	0.43616	643
UTP14A	4	0.0033173	0.011774	0.349425	4	0.77421	644
SYT16	4	0.0033265	0.011809	0.349935	3	0.47588	645
CCDC116	4	0.0033841	0.012011	0.355355	3	0.22349	646
TSEN15	4	0.0034169	0.012117	0.357941	3	0.63437	647
FBXO31	4	0.0034206	0.012135	0.357941	4	0.65391	648
SIRT3	4	0.0034564	0.012263	0.361142	3	0.8386	649
MED6	4	0.0034959	0.012398	0.364048	4	1.1355	650
SLC25A38	4	0.0034962	0.0124	0.364048	3	0.67562	651
NAF1	4	0.0035291	0.012505	0.366572	4	0.60788	652
AHCYL1	4	0.0035398	0.012539	0.366996	4	0.63072	653
MMS19	4	0.0035515	0.012574	0.367464	3	1.1623	654
AARSD1	4	0.0035709	0.012634	0.368548	4	0.44529	655
NODAL	4	0.0035765	0.012649	0.368548	4	0.40615	656
MRPL42	4	0.0035863	0.012686	0.369042	3	0.79103	657
TMEM5	4	0.0036048	0.01276	0.370633	3	0.52954	658
PHB2	4	0.003622	0.012824	0.371265	3	1.5095	659
OXA1L	4	0.003622	0.012824	0.371265	4	0.7193	660
SRD5A3	4	0.0036286	0.012843	0.371265	4	0.3823	661
RSF1	4	0.0036315	0.012859	0.371265	3	0.59359	662
TBX18	4	0.0036816	0.013036	0.375812	3	0.45744	663
CT45A7	4	0.0036886	0.013063	0.376021	3	0.73761	664
ANP32A	4	0.0037281	0.013189	0.379074	2	0.74079	665
NKX2_5	4	0.0037502	0.013272	0.380883	4	0.34341	666
LAMTOR1	4	0.0037785	0.013361	0.382865	4	0.7213	667
XRCC5	4	0.0037969	0.013431	0.383708	3	0.64957	668
TRRAP	4	0.0037994	0.013438	0.383708	2	0.48421	669
YME1L1	4	0.0038033	0.013451	0.383708	4	0.63199	670
LYVE1	4	0.0038225	0.013516	0.384658	4	0.42511	671
TADA2B	4	0.0038259	0.013524	0.384658	2	0.49345	672
HSPBAP1	4	0.0038347	0.013559	0.385072	3	0.74323	673
XYLT2	4	0.0038764	0.013705	0.388035	4	0.59074	674
2022-03-05	4	0.003877	0.013707	0.388035	3	0.72155	675
MRPS31	4	0.0038833	0.013724	0.388035	4	0.47101	676
SPOCK3	4	0.0039022	0.013779	0.388998	3	0.39343	677
NDUFA13	4	0.0039189	0.013833	0.389762	3	0.56581	678
SLITRK3	4	0.0039233	0.013847	0.389762	4	0.41923	679
BNIP1	4	0.003933	0.013882	0.390194	4	0.66466	680
CNTNAP3	4	0.0039403	0.01391	0.390399	2	0.65368	681
JUP	4	0.0040019	0.014112	0.395488	4	0.6578	682
AKAP5	4	0.0040293	0.014214	0.397757	4	0.70033	683
SCN7A	4	0.0040367	0.014235	0.397769	3	0.56145	684
ZBTB17	4	0.0040496	0.014278	0.398388	4	0.60889	685
OR10G3	4	0.0040601	0.014312	0.39876	4	0.61975	686
SMO	4	0.0040763	0.014366	0.399679	4	0.47035	687
MID2	4	0.0040926	0.014428	0.40076	4	0.23726	688
DCHS1	4	0.0040992	0.014447	0.40076	3	0.72927	689
ITLN2	4	0.0041227	0.014533	0.402467	2	0.42647	690
RPL5	4	0.0041333	0.014576	0.402467	4	0.48451	691
SSBP1	4	0.0041384	0.014589	0.402467	3	0.80099	692
USP17L5	4	0.0041418	0.0146	0.402467	4	0.44437	693
UBASH3B	4	0.004147	0.014614	0.402467	3	0.55735	694
DHRSX	4	0.0041625	0.014664	0.403284	4	0.97806	695
YAE1D1	4	0.0041837	0.014729	0.403352	2	-0.024018	696
PCDHB4	4	0.0041837	0.014729	0.403352	1	-0.025515	697
ACSF2	4	0.0041842	0.01473	0.403352	4	0.35722	698
ATAD3C	4	0.0042094	0.014815	0.405084	2	0.24579	699
ADGRG1	4	0.0042535	0.014963	0.408289	4	0.33033	700
GANAB	4	0.0042613	0.014988	0.408289	4	0.59905	701
MPG	4	0.0042634	0.014996	0.408289	4	0.39191	702
MVP	4	0.0042864	0.015073	0.409793	4	0.44674	703
SF3B5	4	0.0043126	0.015158	0.411531	1	-0.17815	704
PCYT2	4	0.0043331	0.01522	0.412511	3	0.382	705
MRPL43	4	0.0043372	0.015237	0.412511	3	0.92396	706
ZNF714	4	0.0043734	0.015367	0.415442	3	0.72146	707
CT47A11	4	0.0043921	0.015437	0.41673	3	0.76279	708
KCNN4	4	0.0044436	0.015593	0.420359	4	0.32081	709
LPXN	4	0.0044504	0.015615	0.42036	3	0.59295	710
MRPL27	4	0.0044864	0.015738	0.423076	4	0.65527	711
ARL16	4	0.0045188	0.015863	0.425639	1	-0.13646	712
NBAS	4	0.004524	0.01588	0.425639	3	0.7914	713
TSGA10IP	4	0.0045324	0.0159	0.425639	4	0.40523	714
FAM222A	4	0.0045569	0.015985	0.4273	2	0.51565	715
PIGH	4	0.0045692	0.016026	0.427324	3	0.42849	716
TP53INP2	4	0.0045704	0.016031	0.427324	1	0.089015	717
DPH6	4	0.0046029	0.016131	0.429404	3	0.678	718
GPR89A	4	0.0046351	0.01624	0.431712	3	0.5656	719
DIS3L	4	0.0046578	0.016321	0.433244	3	0.65893	720
CCND3	4	0.0046968	0.016459	0.43631	3	0.56403	721
AASDHPPT	4	0.0047049	0.016496	0.436693	3	0.71333	722
WARS2	4	0.0047251	0.016569	0.43802	3	0.36151	723
OTULIN	4	0.0047356	0.016601	0.438249	3	0.66253	724
ANGPTL6	4	0.0047548	0.016669	0.439387	3	0.59058	725
NDUFC1	4	0.0047622	0.01669	0.439387	3	0.73787	726
TBC1D2	4	0.0047879	0.016786	0.441302	4	0.44142	727
ALG9	4	0.0048071	0.01685	0.442382	3	0.75971	728
TSACC	4	0.00482	0.016891	0.442862	4	0.3423	729
NEMF	4	0.0048423	0.01697	0.444304	4	0.51722	730
OPA3	4	0.0048557	0.017013	0.44482	4	0.56306	731
FBXW8	4	0.0048628	0.01704	0.444916	4	0.38735	732
E2F1	4	0.0048749	0.01708	0.445268	4	0.48445	733
GRINA	4	0.0048797	0.0171	0.445268	3	0.43995	734
KRTAP4_2	4	0.0049048	0.017181	0.446681	4	0.25795	735
UBA5	4	0.0049101	0.017201	0.446681	4	0.89486	736
MPHOSPH10	4	0.0049368	0.01729	0.448386	4	0.85215	737
SPTBN2	4	0.0049747	0.017403	0.450703	4	0.84551	738
IL1RL2	4	0.0049839	0.017437	0.450991	4	0.44725	739
APAF1	4	0.0050184	0.017547	0.45316	4	0.61185	740
ALDOC	4	0.0050283	0.017585	0.45316	3	0.45043	741
ZRSR2	4	0.0050326	0.017599	0.45316	3	0.60203	742
NFKBIZ	4	0.0050378	0.017616	0.45316	3	0.54662	743
ARID2	4	0.0050453	0.01765	0.453429	3	0.43825	744
CLCC1	4	0.0050667	0.017721	0.454642	3	0.69876	745
NID1	4	0.0051132	0.017885	0.458213	4	0.28115	746
RPL39	4	0.0051268	0.017927	0.458686	2	0.35451	747
AUNIP	4	0.0051848	0.018117	0.462272	4	0.6097	748
TREML2	4	0.0051889	0.018131	0.462272	2	0.30585	749
CDC123	4	0.0051952	0.018149	0.462272	3	0.55111	750
ENO1	4	0.0052039	0.018176	0.462272	3	0.80343	751
AGAP4	4	0.0052069	0.018188	0.462272	4	0.55592	752
EPHX1	4	0.005239	0.018294	0.464354	4	0.31131	753
OR2M2	4	0.0052651	0.018384	0.46601	4	0.80368	754
FTSJ2	4	0.0052825	0.018453	0.467003	3	0.8839	755
FASN	4	0.0052896	0.018472	0.467003	4	0.81232	756
MLLT4	4	0.0053048	0.01852	0.467603	4	0.33345	757
GPX2	4	0.0053538	0.018678	0.470957	4	0.38479	758
GEM	4	0.005361	0.018706	0.471054	4	0.33904	759
PTK2	4	0.0053746	0.018746	0.471437	3	0.52196	760
ZNF488	4	0.005398	0.01882	0.472678	2	0.5369	761
BOP1	4	0.0054138	0.018876	0.473461	3	0.60066	762
ZSWIM8	4	0.0054272	0.018925	0.47406	4	0.53251	763
OR51E1	4	0.0054767	0.019082	0.477379	4	0.29244	764
DRG1	4	0.0054922	0.019142	0.477839	3	0.68	765
DIMT1	4	0.0054944	0.019151	0.477839	4	0.72811	766
CYP3A43	4	0.0055144	0.019215	0.47883	3	0.64064	767
CDX1	4	0.0055306	0.019261	0.479341	3	0.6129	768
TSTD1	4	0.0055496	0.019319	0.480172	3	0.38716	769
NEK9	4	0.0055953	0.019477	0.48347	4	0.34912	770
SMAP2	4	0.0056144	0.01954	0.483887	2	0.36342	771
ATP5L	4	0.005618	0.019553	0.483887	3	0.59418	772
C11orf24	4	0.0056235	0.01957	0.483887	3	0.36494	773
C16orf62	4	0.0056388	0.019615	0.484362	4	0.31824	774
TRPM2	4	0.0056548	0.019668	0.485053	4	0.26376	775
SF3B1	4	0.005692	0.019799	0.487656	2	0.56791	776
RPS3	4	0.005739	0.019961	0.491016	4	0.68717	777
GNL3L	4	0.0057586	0.020019	0.491798	3	0.62778	778
TMEM71	4	0.0057724	0.020062	0.492222	2	0.36235	779
FAM118B	4	0.0057883	0.02012	0.493012	4	0.43202	780
TOMM40L	4	0.0058411	0.020292	0.495979	3	0.59019	781
EXOSC10	4	0.0058418	0.020294	0.495979	4	0.89564	782
TEX15	4	0.0058487	0.020319	0.495979	2	0.30098	783
SPI1	4	0.0058657	0.020377	0.496761	4	0.29986	784
CXorf49	4	0.0058794	0.020422	0.497225	4	0.34216	785
CHD1	4	0.0058938	0.020469	0.497751	3	0.46392	786
SYK	4	0.0059023	0.020496	0.497773	3	0.45466	787
DYRK1B	4	0.0059101	0.020524	0.49782	1	-0.426	788
CCDC117	4	0.0059279	0.020579	0.498339	3	0.41673	789
ATP5B	4	0.0059325	0.020598	0.498339	3	0.57451	790
TCF7L2	4	0.0059559	0.020673	0.498871	3	0.51214	791
ALG3	4	0.0059684	0.02071	0.498871	4	0.49751	792
TM4SF19	4	0.0059695	0.020713	0.498871	4	0.24873	793
ISG20L2	4	0.0059728	0.020724	0.498871	4	0.93661	794
TTLL5	4	0.0059928	0.020794	0.499695	4	0.46468	795
KRT6A	4	0.0059978	0.020811	0.499695	4	0.32647	796
TMOD4	4	0.0060174	0.020879	0.500062	4	0.34145	797
AAMP	4	0.0060306	0.020927	0.500062	3	0.51984	798
ELAVL2	4	0.006031	0.020928	0.500062	2	0.49858	799
UTP20	4	0.0060319	0.020931	0.500062	4	0.66833	800
SAR1A	4	0.0060493	0.02098	0.500606	4	0.47722	801
GLI3	4	0.00606	0.02102	0.500932	4	0.40111	802
FAM117A	4	0.0060757	0.021077	0.501008	4	0.58592	803
CENPA	4	0.0060797	0.02109	0.501008	4	0.49303	804
USP22	4	0.0060863	0.021111	0.501008	3	0.48135	805
TAL1	4	0.006093	0.021128	0.501008	3	0.35319	806
SERPINA7	4	0.0061181	0.021209	0.501008	3	0.49779	807
RSL1D1	4	0.00612	0.021212	0.501008	3	0.53148	808
POLR2I	4	0.0061255	0.021229	0.501008	3	0.90296	809
AIDA	4	0.0061268	0.021233	0.501008	3	0.3979	810
PCMTD1	4	0.0061433	0.021287	0.501177	3	0.37734	811
KIZ	4	0.0061445	0.021292	0.501177	3	0.80405	812
IQCF6	4	0.0061762	0.021395	0.502972	3	0.67161	813
TMEM105	4	0.0062486	0.021639	0.507848	4	0.39709	814
TIMM13	4	0.0062542	0.021655	0.507848	3	0.63188	815
ATP1A1	4	0.0062661	0.021698	0.508091	3	0.52819	816
ANO10	4	0.0062759	0.021732	0.508091	3	0.70162	817
RAB25	4	0.0062797	0.021745	0.508091	4	0.38811	818
SYCN	4	0.0063221	0.021872	0.510354	2	0.37618	819
ADAM11	4	0.0063291	0.021896	0.510354	3	0.43747	820
MRPL19	4	0.0063587	0.021999	0.512144	4	0.63275	821
CEP78	4	0.0063736	0.022052	0.51275	2	0.15656	822
ERVW_1	4	0.0063842	0.022084	0.51286	4	0.74061	823
OR10H3	4	0.0064278	0.022231	0.515663	2	0.24062	824
PRSS21	4	0.0064794	0.022403	0.519022	4	0.39898	825
CDK18	4	0.0065742	0.022705	0.525022	2	0.2905	826
ZSCAN12	4	0.0065795	0.022717	0.525022	1	-0.050954	827
TSR1	4	0.0066073	0.022803	0.526343	4	0.76751	828
OXNAD1	4	0.0066175	0.022834	0.526343	3	0.35683	829
RNF34	4	0.0066256	0.022857	0.526343	3	0.5933	830
EFHB	4	0.006635	0.022884	0.526343	4	0.22283	831
BEND3	4	0.0066561	0.022951	0.527234	4	0.34759	832
DEFB128	4	0.0067068	0.023117	0.530416	4	0.43737	833
PDSS1	4	0.0067271	0.023185	0.531347	3	0.68723	834
SENP8	4	0.006772	0.023336	0.533076	4	0.55897	835
CASP2	4	0.0067774	0.023351	0.533076	4	0.34468	836
UGT1A6	4	0.0067841	0.023369	0.533076	4	0.47691	837
POLR2C	4	0.0067854	0.023372	0.533076	2	0.55104	838
LRBA	4	0.0068067	0.023431	0.533481	3	0.601	839
OSGEP	4	0.0068117	0.023446	0.533481	3	0.64268	840
SEL1L2	4	0.0068215	0.02348	0.533554	4	0.33149	841
SCLT1	4	0.0068289	0.023505	0.533554	4	0.53156	842
RPP30	4	0.0068689	0.023629	0.534929	4	0.45619	843
TRAPPC8	4	0.0068689	0.023629	0.534929	4	0.58761	844
RAB1B	4	0.0068767	0.02365	0.534929	3	0.41747	845
EGLN1	4	0.0069101	0.023754	0.536661	3	0.52207	846
ZMPSTE24	4	0.0069228	0.023797	0.536986	4	0.32217	847
YBX1	4	0.0069362	0.023843	0.537403	3	0.66495	848
NGRN	4	0.0069624	0.023927	0.538648	3	0.37554	849
PRCP	4	0.0069876	0.024011	0.539901	4	0.64341	850
NPHP4	4	0.0070087	0.024079	0.54047	3	0.46564	851
TRAPPC2L	4	0.0070129	0.024093	0.54047	3	0.51304	852
SETDB1	4	0.0070684	0.024263	0.543602	3	0.82396	853
SDHC	4	0.0070837	0.024307	0.543602	3	0.74397	854
HELLS	4	0.0070933	0.024332	0.543602	3	0.66147	855
OR5J2	4	0.0070997	0.02436	0.543602	4	0.51586	856
NGDN	4	0.0071091	0.024396	0.543602	2	0.53426	857
DDX18	4	0.0071114	0.024403	0.543602	3	0.6552	858
ZCCHC8	4	0.0071439	0.024511	0.544894	4	0.2964	859
ERG	4	0.0071456	0.024518	0.544894	3	0.31217	860
COX7C	4	0.0071541	0.024547	0.544917	3	0.6282	861
FAM83G	4	0.0071751	0.024621	0.545916	4	0.29949	862
JRK	4	0.0071891	0.024671	0.546222	4	0.28831	863
MYO19	4	0.0071968	0.024692	0.546222	4	0.35091	864
RPS12	4	0.0072087	0.024731	0.54646	3	0.58241	865
MUC3A	4	0.0072851	0.024976	0.551237	3	0.58848	866
GLIPR1L1	4	0.0073	0.025024	0.551652	2	0.12261	867
RBM27	4	0.007343	0.025168	0.554187	4	0.70827	868
EIF2B2	4	0.007371	0.025263	0.555646	3	0.70537	869
STKLD1	4	0.0073926	0.025326	0.556075	3	0.31974	870
ROBO1	4	0.0073963	0.025341	0.556075	4	0.40885	871
NUP153	4	0.0074029	0.025372	0.556119	1	-0.15069	872
RIPK4	4	0.0074232	0.025445	0.556783	3	0.43245	873
KRTAP6_1	4	0.0074277	0.025461	0.556783	4	0.21013	874
ZBTB2	4	0.0074467	0.025522	0.557479	4	0.38211	875
CD48	4	0.007456	0.025551	0.557479	3	0.4252	876
WDR46	4	0.0074697	0.025597	0.557848	3	0.72922	877
PDCD2	4	0.0074933	0.02567	0.558365	4	0.75043	878
RPS25	4	0.0074978	0.025682	0.558365	3	0.6193	879
RAPGEF5	4	0.0075052	0.025708	0.558365	4	0.26277	880
CEP350	4	0.0075488	0.025849	0.55949	4	0.50304	881
FAM222B	4	0.0075534	0.025864	0.55949	3	0.50886	882
CTDSP2	4	0.0075568	0.025875	0.55949	4	0.27664	883
LYRM7	4	0.0075588	0.025877	0.55949	4	0.61913	884
TFDP1	4	0.0075706	0.025929	0.559546	3	0.73171	885
OR8H2	4	0.0075743	0.025938	0.559546	2	0.39657	886
CSAG1	4	0.007595	0.02601	0.560466	3	0.46059	887
HDDC3	4	0.0076086	0.026052	0.56072	1	-0.083347	888
MYBPHL	4	0.0076217	0.026081	0.56072	3	0.55659	889
RAB5C	4	0.0077431	0.02646	0.567596	3	0.60662	890
GDI2	4	0.0077694	0.026547	0.568835	4	0.45764	891
IMP3	4	0.0077807	0.02658	0.568886	3	0.67359	892
MAD2L1BP	4	0.0077969	0.026625	0.569213	4	0.3907	893
GDPGP1	4	0.0078486	0.026792	0.57215	4	0.26051	894
DEFB129	4	0.0078705	0.026855	0.572849	4	0.26824	895
VPS13D	4	0.0079064	0.026973	0.574219	3	0.73168	896
RPL12	4	0.0079144	0.027003	0.574219	3	0.93285	897
ZNF652	4	0.0079167	0.027009	0.574219	3	0.58883	898
APLP2	4	0.0079514	0.027115	0.575836	4	0.37833	899
NEU4	4	0.0079955	0.027261	0.578285	3	0.50311	900
C11orf91	4	0.008015	0.027318	0.578594	4	0.3394	901
TMEM187	4	0.0080233	0.027336	0.578594	4	0.42658	902
RPP21	4	0.0080427	0.027394	0.579191	4	0.5047	903
PDCD7	4	0.0081003	0.027583	0.582545	3	1.1374	904
SLC4A7	4	0.008151	0.027745	0.585311	3	0.49785	905
RPP14	4	0.0081615	0.02778	0.585408	4	0.27895	906
MTMR11	4	0.0082122	0.027946	0.587867	4	0.33809	907
FDFT1	4	0.0082165	0.027959	0.587867	3	0.44444	908
ATP5SL	4	0.0082819	0.02817	0.59166	2	0.30331	909
NFXL1	4	0.0083149	0.028283	0.593088	4	0.43114	910
FAF2	4	0.0083196	0.0283	0.593088	3	0.52062	911
SNX27	4	0.0083314	0.028336	0.593186	3	0.34927	912
CYB5B	4	0.0083428	0.028371	0.593285	4	0.22953	913
MAP1LC3B	4	0.0083862	0.028505	0.594939	3	0.5174	914
FAM210A	4	0.0083993	0.028544	0.594939	4	0.55568	915
AIFM2	4	0.0083993	0.028544	0.594939	4	0.61377	916
LAMTOR2	4	0.0084283	0.028632	0.596125	4	0.49232	917
TMEM261	4	0.0084568	0.028725	0.597014	3	0.62842	918
FOXG1	4	0.0084605	0.028737	0.597014	4	0.25157	919
SIK3	4	0.0085097	0.028887	0.599483	4	0.20994	920
OR4A15	4	0.0085235	0.028931	0.599745	4	0.24326	921
EPC2	4	0.0085411	0.028985	0.600201	3	0.58088	922
SLFN14	4	0.0085582	0.029045	0.600326	3	0.50087	923
PPAN	4	0.0085605	0.029054	0.600326	3	0.65563	924
CYC1	4	0.0085999	0.029174	0.601664	4	0.36867	925
NAA40	4	0.008619	0.029232	0.601664	2	0.57	926
LCE1E	4	0.0086218	0.029244	0.601664	4	0.24249	927
TMEM190	4	0.0086219	0.029244	0.601664	3	0.48414	928
JMJD7_PLA2G4B	4	0.0086411	0.029311	0.601896	3	0.57207	929
TXNDC2	4	0.0086581	0.029361	0.601896	3	0.50254	930
DPP6	4	0.0086644	0.029379	0.601896	4	0.23569	931
TTF1	4	0.0086653	0.029382	0.601896	3	0.74515	932
ATP8B2	4	0.0087185	0.029547	0.604634	3	0.61317	933
SLC39A3	4	0.0087397	0.029619	0.605148	1	0.055424	934
RPS5	4	0.0087525	0.029653	0.605148	3	0.50236	935
WSCD2	4	0.0087634	0.029687	0.605148	3	0.39328	936
SLC13A4	4	0.0087671	0.029699	0.605148	3	0.34009	937
C19orf44	4	0.0087911	0.029766	0.605621	2	-0.076324	938
MMP28	4	0.0087988	0.029791	0.605621	4	0.4637	939
LCN8	4	0.0088085	0.029822	0.605621	4	0.29697	940
MYEF2	4	0.0088308	0.029891	0.605621	4	0.38205	941
MMP23B	4	0.0088425	0.029934	0.605621	3	0.45748	942
FAM206A	4	0.0088434	0.029937	0.605621	2	0.2712	943
ZNF852	4	0.0088491	0.029957	0.605621	2	0.46548	944
CAP1	4	0.0088623	0.030001	0.605621	3	0.56619	945
ITGAX	4	0.0088774	0.030046	0.605621	3	0.50617	946
ANKRD17	4	0.0088991	0.030115	0.605621	3	0.44955	947
USP29	4	0.0089003	0.03012	0.605621	4	0.25248	948
NHLRC2	4	0.0089057	0.030134	0.605621	3	0.68106	949
GPR137B	4	0.008917	0.030169	0.605692	2	0.44851	950
EMC2	4	0.0089288	0.030206	0.605794	4	0.74685	951
BFAR	4	0.0089652	0.030324	0.607536	3	0.56147	952
SLITRK1	4	0.009025	0.030511	0.610632	2	0.28187	953
C15orf40	4	0.0090481	0.03059	0.611578	2	0.18022	954
POP5	4	0.0090649	0.030648	0.611645	3	0.95125	955
LOC100996634	4	0.0090686	0.030657	0.611645	4	0.58291	956
CARD10	4	0.0090994	0.030745	0.61263	2	0.30994	957
ACVR1C	4	0.0091135	0.03079	0.61263	2	0.3321	958
GLB1L	4	0.0091194	0.030803	0.61263	3	0.49917	959
ZNF385C	4	0.0091594	0.030929	0.613985	4	0.28763	960
ATPAF2	4	0.0091606	0.030935	0.613985	4	0.44829	961
PLK1	4	0.0092201	0.03113	0.617215	4	0.59014	962
RAPSN	4	0.00929	0.031353	0.619959	3	0.50732	963
XPO7	4	0.0092925	0.03136	0.619959	3	0.5075	964
SBK3	4	0.0092942	0.031366	0.619959	4	0.29485	965
NAB1	4	0.0093153	0.031431	0.620597	3	0.54986	966
BHLHA15	4	0.0093381	0.031497	0.621264	3	0.38719	967
TP53BP2	4	0.0093703	0.031605	0.622757	4	0.17377	968
GRIK4	4	0.0093851	0.031651	0.623013	4	0.29099	969
WWP1	4	0.0094273	0.031777	0.624333	4	0.29885	970
MED12	4	0.009441	0.031814	0.624333	3	0.67174	971
FAM98B	4	0.0094627	0.031876	0.624333	3	0.67092	972
ABHD15	4	0.0094767	0.031915	0.624333	4	0.28564	973
ZNF208	4	0.0094814	0.031928	0.624333	4	0.36721	974
ZFPM1	4	0.0094932	0.031969	0.624333	4	0.44906	975
LRMP	4	0.0095003	0.031985	0.624333	4	0.33334	976
PLEKHG2	4	0.0095075	0.032003	0.624333	3	0.56622	977
CNR1	4	0.0095104	0.032012	0.624333	2	0.33515	978
IGSF5	4	0.0095344	0.032091	0.625231	3	0.39296	979
METTL8	4	0.0095587	0.032178	0.625312	4	0.38896	980
C4orf22	4	0.0095601	0.032181	0.625312	3	0.38469	981
ARPC2	4	0.0095807	0.032243	0.625312	4	0.4668	982
UGT2B17	4	0.009584	0.032254	0.625312	4	0.31563	983
CDADC1	4	0.0095935	0.032275	0.625312	4	0.41978	984
COX8A	4	0.0095991	0.032291	0.625312	4	0.30216	985
ICAM2	4	0.0096131	0.032341	0.625641	1	-0.061406	986
HKDC1	4	0.0096322	0.032403	0.625928	3	0.44784	987
JSRP1	4	0.0096374	0.032421	0.625928	3	0.47569	988
CPNE3	4	0.0096622	0.032496	0.626732	2	0.24798	989
ITGA9	4	0.0096722	0.032529	0.626732	4	0.35729	990
SLC30A4	4	0.0097099	0.032669	0.628803	3	0.69815	991
SF3B3	4	0.0097212	0.032706	0.628887	3	0.96103	992
PPP1R3B	4	0.0097359	0.032757	0.62923	3	0.41241	993
PSMD4	4	0.009786	0.032918	0.63168	4	0.59998	994
ZNF713	4	0.0098134	0.033003	0.632675	4	0.41174	995
CLPB	4	0.0098544	0.033134	0.63431	2	0.47621	996
HIST2H3D	3	0.0098664	0.026455	0.567596	3	0.73498	997
CEP295NL	4	0.0098797	0.033209	0.63431	4	0.28022	998
RPSA	4	0.0098871	0.033233	0.63431	3	0.71772	999
DPF3	4	0.0098911	0.033242	0.63431	4	0.27384	1000
SNX16	4	0.0099007	0.033272	0.63431	3	0.46854	1001
FAM135A	4	0.0099057	0.033287	0.63431	4	0.27097	1002
RPLP0	4	0.010001	0.033578	0.63921	4	0.63422	1003
ZNF330	4	0.010024	0.03364	0.639456	3	0.4229	1004
EIF6	4	0.010053	0.033723	0.639456	3	0.61052	1005
ALG5	4	0.010062	0.03375	0.639456	3	0.51907	1006
YTHDC2	4	0.010071	0.033776	0.639456	4	0.30713	1007
PCNXL3	4	0.010078	0.033795	0.639456	2	0.32194	1008
MS4A15	4	0.010081	0.033801	0.639456	4	0.2763	1009
ELP3	4	0.010091	0.033825	0.639456	4	0.53585	1010
DDX49	4	0.01012	0.033927	0.640354	3	1.1214	1011
NDUFV2	4	0.010127	0.033939	0.640354	1	-0.13133	1012
ATRN	4	0.01018	0.034118	0.642555	4	0.36281	1013
TTC23L	4	0.010181	0.034123	0.642555	3	0.61025	1014
DNAJC18	4	0.010192	0.034158	0.642575	4	0.17269	1015
PLCD3	4	0.010205	0.034192	0.642596	3	0.58116	1016
P2RY6	4	0.010218	0.03423	0.642665	4	0.29535	1017
NFKBIA	4	0.010229	0.03427	0.642696	2	-0.018067	1018
ERBB3	4	0.010239	0.034299	0.642696	4	0.39117	1019
FANCD2OS	4	0.01026	0.034369	0.643375	4	0.25111	1020
MRPL20	4	0.010281	0.034437	0.644034	3	0.70247	1021
GDPD5	4	0.010308	0.034534	0.644691	4	0.30373	1022
NOB1	4	0.010311	0.03454	0.644691	4	0.39393	1023
CFAP70	4	0.010352	0.034667	0.645859	4	0.44715	1024
FAM118A	4	0.010365	0.034708	0.645859	4	0.30258	1025
POLRMT	4	0.010375	0.034734	0.645859	3	0.62498	1026
PLGLB1	4	0.010383	0.034756	0.645859	2	0.24861	1027
GTF3A	4	0.010387	0.034772	0.645859	3	0.80455	1028
LOC158434	4	0.010423	0.034892	0.647353	3	0.56014	1029
TFB2M	4	0.010435	0.03492	0.647353	3	0.5974	1030
DDX47	4	0.010481	0.035084	0.648338	4	0.83656	1031
RNLS	4	0.010481	0.035084	0.648338	3	0.8133	1032
HYI	4	0.010486	0.035098	0.648338	1	0.027049	1033
PDE2A	4	0.010511	0.035165	0.648338	4	0.29871	1034
C6orf136	4	0.010516	0.035179	0.648338	4	0.49336	1035
CAPS2	4	0.010516	0.035179	0.648338	4	0.2819	1036
NAGLU	4	0.010526	0.03521	0.648338	4	0.20371	1037
COL9A3	4	0.010575	0.035356	0.648747	3	0.31851	1038
IPO7	4	0.010588	0.035407	0.648747	3	0.44237	1039
B9D2	4	0.010589	0.035408	0.648747	1	-0.13051	1040
SNX32	4	0.010597	0.035434	0.648747	4	0.65266	1041
GDPD1	4	0.010598	0.035436	0.648747	3	0.48198	1042
RRP7A	4	0.010598	0.035436	0.648747	4	0.55723	1043
VWCE	4	0.010626	0.035536	0.649955	4	0.19122	1044
ALG1L	4	0.01064	0.035586	0.650245	3	0.25901	1045
TSEN54	4	0.010661	0.035644	0.650245	4	0.28651	1046
NFU1	4	0.010674	0.035677	0.650245	3	0.45425	1047
MTERF3	4	0.010687	0.035716	0.650245	3	0.43765	1048
TBC1D26	4	0.01069	0.035722	0.650245	3	0.73094	1049
PANX1	4	0.010723	0.035835	0.651671	3	0.35846	1050
MANF	4	0.010737	0.035875	0.651785	4	0.71736	1051
SEC63	4	0.010752	0.035926	0.652088	3	0.43441	1052
UBTF	4	0.010774	0.035986	0.652559	3	0.62525	1053
GALNT18	4	0.010826	0.036156	0.65472	3	0.44252	1054
SEMA3G	4	0.010837	0.036195	0.65472	3	0.47017	1055
NUP107	4	0.010845	0.036218	0.65472	2	0.2208	1056
HHIP	4	0.010854	0.036247	0.65472	2	0.4063	1057
ALG6	4	0.010865	0.036279	0.65472	4	0.65867	1058
ATRNL1	4	0.010878	0.036325	0.65472	4	0.20326	1059
AJUBA	4	0.010886	0.036345	0.65472	2	0.3476	1060
TFAP2D	4	0.010948	0.036534	0.657507	3	0.47671	1061
RRP36	4	0.010991	0.036671	0.659174	3	0.59261	1062
CNBP	4	0.010998	0.036696	0.659174	3	0.4033	1063
MKKS	4	0.011032	0.036802	0.660461	4	0.38102	1064
TFIP11	4	0.011054	0.036876	0.66117	2	0.35965	1065
CKMT2	4	0.011078	0.036957	0.662007	4	0.53036	1066
CNOT2	4	0.011138	0.037157	0.664956	3	0.55222	1067
PBRM1	4	0.01117	0.037248	0.665974	4	0.54138	1068
SSH1	4	0.0112	0.037342	0.666447	4	0.32395	1069
KRT9	4	0.011206	0.037364	0.666447	4	0.30741	1070
HSD17B11	4	0.011212	0.037379	0.666447	4	0.472	1071
NOP16	4	0.01124	0.037448	0.667043	3	0.60782	1072
NAV3	4	0.011284	0.037595	0.668529	3	0.34549	1073
CCDC43	4	0.011287	0.037601	0.668529	4	0.36117	1074
CDH8	3	0.011303	0.030119	0.605621	3	0.63212	1075
KRT24	4	0.011321	0.037708	0.669332	4	0.59414	1076
UQCC3	4	0.011331	0.037738	0.669332	3	0.44825	1077
ZNF668	4	0.011342	0.037766	0.669332	3	0.52574	1078
MST1	4	0.011363	0.037829	0.669332	3	0.61522	1079
TMEM159	4	0.011371	0.037857	0.669332	4	0.42913	1080
C16orf59	4	0.011382	0.037885	0.669332	3	0.53052	1081
TENM1	4	0.011387	0.037902	0.669332	4	0.23583	1082
DNAJA2	4	0.011396	0.037926	0.669332	4	0.38562	1083
CEP128	4	0.011409	0.037972	0.669518	3	0.23445	1084
GNPAT	4	0.011459	0.038122	0.671538	2	0.35187	1085
SERINC1	4	0.011555	0.03842	0.675368	2	0.29056	1086
INO80C	4	0.011561	0.038437	0.675368	2	0.28073	1087
SALL1	4	0.011567	0.038454	0.675368	3	0.506	1088
MRPL35	4	0.01158	0.038492	0.675368	3	0.7498	1089
USP16	4	0.011597	0.038542	0.675368	3	0.54187	1090
TBC1D5	4	0.0116	0.038551	0.675368	2	0.35435	1091
SNURF	4	0.011617	0.038601	0.675629	3	0.32479	1092
WDR3	4	0.011633	0.038648	0.675835	4	0.44225	1093
SCGB1D2	4	0.011666	0.038734	0.676382	2	0.20205	1094
RCVRN	4	0.011671	0.038751	0.676382	4	0.46197	1095
EBF1	4	0.011683	0.038788	0.676425	3	0.42611	1096
IDH3A	4	0.011751	0.038999	0.679472	4	0.35583	1097
PROSER3	4	0.011796	0.039139	0.681128	2	0.21948	1098
RPS15	4	0.011803	0.039165	0.681128	4	0.52788	1099
PI4KA	4	0.01182	0.039216	0.681391	1	-0.2597	1100
PVRL3	4	0.011846	0.039298	0.682193	3	0.34073	1101
TSR2	4	0.011931	0.039555	0.685915	3	0.72373	1102
TDRD9	4	0.011948	0.039605	0.685915	3	0.6775	1103
WDR36	4	0.011966	0.039656	0.685915	4	0.63785	1104
ABCA6	4	0.011966	0.039656	0.685915	4	0.16877	1105
MTX1	4	0.012007	0.039785	0.687464	3	0.5863	1106
UFM1	4	0.012035	0.039875	0.687464	4	0.38776	1107
POTEE	4	0.012039	0.039885	0.687464	4	0.55079	1108
TMEM109	4	0.01206	0.039943	0.687464	4	0.29544	1109
CDH19	4	0.012076	0.039988	0.687464	1	-0.20415	1110
KLK3	4	0.012076	0.039988	0.687464	1	0.098709	1111
RER1	4	0.012098	0.040064	0.687464	2	0.31697	1112
KRTAP29_1	4	0.012111	0.040102	0.687464	3	0.43847	1113
BMP15	4	0.012116	0.040117	0.687464	3	0.32856	1114
KRTAP19_8	4	0.012119	0.040128	0.687464	3	0.33417	1115
TATDN3	4	0.012138	0.040192	0.687464	4	0.36031	1116
ATP5O	4	0.012143	0.040208	0.687464	3	0.44887	1117
NOP58	4	0.012155	0.040239	0.687464	3	0.71356	1118
PPIH	4	0.012157	0.040249	0.687464	2	0.51707	1119
PTPRM	4	0.012194	0.04036	0.688357	3	0.42444	1120
FAM84B	4	0.012197	0.040373	0.688357	4	0.26194	1121
FBXW7	4	0.012214	0.040423	0.6886	4	0.59535	1122
ATP11AUN	4	0.012256	0.040554	0.690208	3	0.45052	1123
SMAD6	4	0.012292	0.040654	0.691303	3	0.53491	1124
LYRM1	4	0.012327	0.040764	0.692554	4	0.18751	1125
LILRA2	4	0.012338	0.040802	0.69259	3	0.33128	1126
LOC101927572	4	0.012357	0.04086	0.692942	4	0.36058	1127
FAM122B	4	0.012369	0.040896	0.692942	3	0.39548	1128
STRN3	4	0.012388	0.040942	0.693109	2	0.1537	1129
SMARCD2	4	0.01242	0.041036	0.693844	3	0.43057	1130
DDX1	4	0.012428	0.041058	0.693844	4	0.58334	1131
TAC1	4	0.012491	0.041257	0.696599	4	0.38613	1132
LILRB5	4	0.012514	0.041333	0.697268	4	0.24263	1133
KIAA0100	4	0.012543	0.041411	0.697954	2	0.41723	1134
RPA2	4	0.01256	0.041468	0.698308	2	0.65942	1135
NPEPL1	4	0.012572	0.041514	0.69846	4	0.46046	1136
TUBG2	4	0.012595	0.041576	0.698899	4	0.26099	1137
MID1	4	0.01262	0.041659	0.699677	2	0.34108	1138
TMEM120A	4	0.012658	0.041787	0.700285	4	0.4789	1139
PLCB3	4	0.012662	0.041796	0.700285	4	0.37185	1140
DPY19L2	4	0.012666	0.041805	0.700285	4	0.19567	1141
IGF2BP3	4	0.012731	0.042014	0.703165	3	0.45182	1142
OR5AS1	4	0.012779	0.042152	0.704863	3	0.36079	1143
TEX19	4	0.012834	0.042338	0.706091	2	0.28798	1144
TMOD1	4	0.012841	0.04236	0.706091	3	0.52996	1145
WDR37	4	0.012841	0.042362	0.706091	2	0.33166	1146
SPG21	4	0.012845	0.042374	0.706091	2	0.028368	1147
ATXN10	4	0.012885	0.042487	0.706909	4	0.53147	1148
CTCF	4	0.012893	0.04251	0.706909	3	0.44108	1149
PBXIP1	4	0.01292	0.04259	0.706909	4	0.29962	1150
DSG1	4	0.01294	0.042663	0.706909	4	0.45053	1151
SSRP1	4	0.012947	0.042682	0.706909	2	0.11366	1152
LCE2B	4	0.012953	0.042696	0.706909	3	0.51109	1153
BYSL	4	0.012954	0.042708	0.706909	4	0.405	1154
ASB1	4	0.012957	0.042719	0.706909	4	0.17247	1155
ARL2	4	0.01303	0.04294	0.709955	3	0.94806	1156
MRPS15	4	0.013111	0.043186	0.71338	4	0.31172	1157
USP36	4	0.013125	0.043222	0.71338	2	0.19894	1158
ALDOA	4	0.013163	0.043326	0.71449	4	0.18252	1159
KCNAB1	4	0.013203	0.04345	0.715289	4	0.28736	1160
LMCD1	4	0.013222	0.043503	0.71556	4	0.41673	1161
SET	4	0.013247	0.043591	0.716392	2	0.39483	1162
AP1S3	4	0.013306	0.043781	0.718881	3	0.33144	1163
OR4K13	4	0.013387	0.04404	0.722522	3	0.58799	1164
OR8B3	4	0.013398	0.044079	0.722539	2	0.39329	1165
PSMA6	4	0.013425	0.044165	0.723328	2	1.0911	1166
DNAJC11	4	0.013466	0.04427	0.723801	4	0.70594	1167
EXT2	4	0.013466	0.04427	0.723801	2	0.35672	1168
KRTAP2_3	4	0.013591	0.044649	0.729386	4	0.26129	1169
ZNF675	4	0.013625	0.044761	0.730449	3	0.80607	1170
FSHB	4	0.013647	0.044828	0.730449	3	0.33735	1171
TSPEAR	4	0.013648	0.044829	0.730449	4	0.27206	1172
NOXO1	4	0.013666	0.044884	0.730721	2	0.50472	1173
HES1	4	0.013701	0.044992	0.73186	3	0.49157	1174
CENPJ	4	0.013732	0.045077	0.73261	4	0.2769	1175
SMG7	4	0.013772	0.045204	0.734049	4	0.54581	1176
TSR3	4	0.013819	0.045353	0.735615	3	0.81118	1177
PEX5	4	0.01383	0.04539	0.735615	3	0.35137	1178
ZCCHC9	4	0.013847	0.045449	0.735615	2	0.4689	1179
VPS37D	4	0.013858	0.045486	0.735615	4	0.38857	1180
MRPS9	4	0.013869	0.045516	0.735615	2	0.28822	1181
RUNX1	4	0.013874	0.045531	0.735615	3	0.34102	1182
METTL23	4	0.013914	0.045651	0.735769	4	0.24937	1183
TTI2	4	0.01392	0.045676	0.735769	2	0.10432	1184
ATP6V0A2	4	0.013921	0.045678	0.735769	4	0.43297	1185
COG4	4	0.013932	0.045709	0.735769	4	0.54053	1186
PPTC7	4	0.013941	0.045733	0.735769	4	0.3728	1187
TMEM199	4	0.013954	0.045775	0.735825	4	0.4912	1188
MAU2	4	0.014001	0.045915	0.737453	3	0.61241	1189
STAT4	4	0.014029	0.045992	0.737897	2	0.12236	1190
WASF1	4	0.01406	0.046088	0.737897	4	0.50848	1191
SPINK13	4	0.014062	0.046095	0.737897	4	0.21071	1192
LRRC74A	4	0.014064	0.046102	0.737897	4	0.17965	1193
FBXL3	4	0.014074	0.046135	0.737897	1	-0.058624	1194
OR1G1	4	0.014148	0.046359	0.740256	2	0.40974	1195
LRRFIP2	4	0.014157	0.046387	0.740256	3	0.56158	1196
EDEM3	4	0.014161	0.046399	0.740256	4	0.28709	1197
CCDC42B	4	0.014205	0.046534	0.741786	4	0.19396	1198
MFSD3	4	0.014227	0.046595	0.741886	3	0.47584	1199
ATAD2B	4	0.014234	0.046618	0.741886	4	0.21941	1200
TP53BP1	4	0.014278	0.046773	0.743138	2	0.29966	1201
KRTAP2_1	4	0.014288	0.046802	0.743138	3	0.50437	1202
VPS26A	4	0.014291	0.046813	0.743138	3	0.4499	1203
LSM4	4	0.014338	0.046966	0.744945	3	0.84922	1204
GMPS	4	0.014366	0.047049	0.745023	3	0.67999	1205
NOL8	4	0.014366	0.047049	0.745023	4	0.42924	1206
PBX3	4	0.014425	0.04724	0.747439	3	0.45379	1207
SDHAF3	4	0.014455	0.047337	0.748344	3	0.50747	1208
GP9	4	0.014528	0.047567	0.751254	3	0.34312	1209
KDELC2	4	0.014538	0.047601	0.751254	3	0.40461	1210
CNTN6	4	0.01455	0.047639	0.751254	4	0.42009	1211
RNF7	4	0.014565	0.047686	0.751273	4	0.26264	1212
APOE	4	0.014585	0.047742	0.751273	3	0.40751	1213
CYP2A7	4	0.014591	0.047758	0.751273	4	0.19719	1214
FAM177A1	4	0.014606	0.047799	0.751307	4	0.35695	1215
DCAF4L2	4	0.014666	0.047985	0.752139	4	0.25479	1216
ATXN7	4	0.01468	0.048029	0.752139	2	0.34745	1217
TBC1D22A	4	0.014682	0.048037	0.752139	4	0.21926	1218
FETUB	4	0.014687	0.048051	0.752139	3	0.67017	1219
PCNA	4	0.014688	0.048054	0.752139	2	0.10778	1220
ABL2	4	0.014705	0.048101	0.752139	3	0.55973	1221
SIRT6	4	0.014713	0.048128	0.752139	4	0.39454	1222
P2RY14	4	0.014748	0.048241	0.752746	4	0.20758	1223
NEFH	4	0.014759	0.04827	0.752746	2	0.22299	1224
ELMSAN1	4	0.014763	0.048285	0.752746	4	0.31841	1225
NR1I3	4	0.014787	0.048355	0.753222	3	0.41819	1226
COQ5	4	0.014808	0.048428	0.753745	3	0.81149	1227
RPS15A	4	0.014926	0.048802	0.758549	3	0.82027	1228
CDH6	4	0.014931	0.048816	0.758549	4	0.19147	1229
SOWAHC	4	0.014975	0.048953	0.759845	4	0.24106	1230
UPF2	4	0.015003	0.049037	0.759845	3	0.47163	1231
MYO9A	4	0.015009	0.049058	0.759845	4	0.34205	1232
ANKRD13B	4	0.01501	0.049058	0.759845	4	0.42558	1233
EHD1	4	0.015061	0.049215	0.761651	4	0.47638	1234
CDH5	4	0.015112	0.049365	0.763089	2	0.49323	1235
GJD3	4	0.015124	0.049404	0.763089	4	0.20621	1236
DERA	4	0.015133	0.049436	0.763089	4	0.38738	1237
FKBP2	4	0.015148	0.049475	0.763089	3	0.51545	1238
KRT13	4	0.015168	0.04953	0.763089	4	0.34132	1239
SNRPN	4	0.015182	0.049563	0.763089	4	0.18368	1240
IPO5	4	0.015192	0.049591	0.763089	2	0.22055	1241
LIFR	4	0.015205	0.049627	0.763089	3	0.36276	1242
HPX	4	0.015229	0.049697	0.76355	3	0.36802	1243
TMEM42	4	0.015241	0.049738	0.763565	4	0.61223	1244
GOLGA3	4	0.015382	0.050162	0.768954	4	0.31226	1245
RPS16	4	0.015385	0.050169	0.768954	3	0.44742	1246
RPS20	4	0.015401	0.050217	0.768955	3	0.56735	1247
MRC2	4	0.015438	0.050328	0.768955	3	0.42991	1248
PHF7	4	0.015445	0.050351	0.768955	4	0.23897	1249
STXBP3	4	0.015445	0.050351	0.768955	4	0.37958	1250
SUPT20H	4	0.015455	0.05038	0.768955	2	0.33924	1251
VMP1	4	0.015465	0.050411	0.768955	4	0.73817	1252
PGK1	4	0.015506	0.050536	0.769451	2	0.46628	1253
UBE2F	4	0.015511	0.050553	0.769451	4	0.36532	1254
WDR41	4	0.015516	0.050564	0.769451	3	0.5671	1255
ARHGDIG	4	0.015535	0.05063	0.769487	2	0.40315	1256
TMEM70	4	0.015541	0.050647	0.769487	4	0.20998	1257
NPIPB3	4	0.015578	0.050762	0.770461	4	0.34503	1258
RBM8A	4	0.015598	0.050817	0.770461	3	1.1065	1259
BCCIP	4	0.015608	0.050848	0.770461	2	0.64638	1260
SEMA6D	4	0.015616	0.050872	0.770461	4	0.3046	1261
METTL5	4	0.015662	0.051006	0.771788	3	0.43375	1262
JTB	4	0.015673	0.051041	0.771788	4	0.23384	1263
FRY	4	0.015694	0.051097	0.772023	4	0.14503	1264
OR52E6	4	0.015718	0.05117	0.772516	4	0.32863	1265
GCOM1	4	0.015771	0.051322	0.774211	4	0.30653	1266
VMA21	4	0.015808	0.051434	0.774232	3	0.62967	1267
RAB9B	4	0.015813	0.051449	0.774232	2	0.10947	1268
CSF3	4	0.015832	0.051506	0.774232	4	0.30558	1269
CDH15	4	0.015857	0.051578	0.774232	4	0.25639	1270
RBM24	4	0.015857	0.051578	0.774232	4	0.24609	1271
SSPO	4	0.015862	0.051593	0.774232	4	0.15003	1272
HSPA2	4	0.015866	0.051607	0.774232	3	0.41414	1273
OR1J1	4	0.015941	0.051832	0.77552	4	0.33376	1274
UCP3	4	0.015945	0.051855	0.77552	4	0.53535	1275
TMEM131	4	0.015966	0.051926	0.77552	3	0.60228	1276
TRAF4	4	0.015976	0.051964	0.77552	4	0.31254	1277
RHD	4	0.015978	0.05197	0.77552	4	0.15336	1278
HPCA	4	0.015979	0.051973	0.77552	3	0.69314	1279
MRPL55	4	0.01598	0.051977	0.77552	3	0.53639	1280
NDUFB1	4	0.016061	0.052231	0.778691	4	0.27915	1281
BIRC5	4	0.016083	0.052303	0.779165	4	0.70417	1282
DMAP1	4	0.016171	0.052513	0.781204	2	0.15737	1283
ABHD4	4	0.01618	0.052526	0.781204	3	0.4935	1284
CYTH3	4	0.016195	0.052563	0.781204	3	0.68912	1285
NIPSNAP1	4	0.016222	0.052627	0.781559	2	0.19553	1286
AKR7A2	4	0.016276	0.052748	0.782136	3	0.40264	1287
ITIH3	4	0.016276	0.052748	0.782136	3	0.26476	1288
COPRS	4	0.016391	0.052992	0.78432	3	0.52976	1289
PTPN9	4	0.016404	0.053018	0.78432	3	0.35367	1290
MAX	4	0.016477	0.053187	0.786202	3	0.51939	1291
IKBKAP	4	0.016527	0.053283	0.78701	3	0.55872	1292
PKN3	4	0.016558	0.053347	0.787266	3	0.33082	1293
CCR10	4	0.016593	0.053423	0.787266	3	0.37372	1294
PPP2R2D	4	0.016609	0.05346	0.787266	3	0.55822	1295
DUSP7	4	0.016622	0.053493	0.787266	3	0.53759	1296
RILPL1	4	0.01663	0.053506	0.787266	1	-0.0076751	1297
HEXA	3	0.016636	0.043374	0.714659	3	0.5145	1298
C21orf2	4	0.016733	0.05372	0.789072	2	0.018494	1299
PLXDC1	4	0.016738	0.053734	0.789072	2	0.4262	1300
ACY3	4	0.016746	0.053752	0.789072	3	0.51771	1301
HLA_DMA	4	0.01679	0.053844	0.789803	3	0.57077	1302
RAB6A	4	0.016879	0.054035	0.791999	3	0.50278	1303
CPN2	4	0.01694	0.054178	0.793494	3	0.45366	1304
SNRPD1	4	0.017051	0.054433	0.796024	3	0.58815	1305
TMEM47	4	0.017058	0.054452	0.796024	3	0.41063	1306
SVOP	4	0.017088	0.054514	0.796024	3	0.36036	1307
UBAC1	4	0.01709	0.054518	0.796024	3	0.4215	1308
MT1G	4	0.017141	0.054638	0.7962	2	0.077714	1309
MYOT	4	0.017159	0.054674	0.7962	2	0.29864	1310
PRR25	4	0.017189	0.054735	0.7962	2	0.32914	1311
MYO5C	4	0.017192	0.054741	0.7962	2	0.11962	1312
DEPTOR	4	0.017209	0.054779	0.7962	3	0.32884	1313
KCND1	4	0.017213	0.054784	0.7962	2	0.46727	1314
IVL	4	0.017239	0.054841	0.7962	3	0.45145	1315
ARHGEF2	4	0.017252	0.054868	0.7962	3	0.47451	1316
METTL12	4	0.017269	0.054905	0.7962	3	0.45669	1317
TYSND1	4	0.01729	0.054947	0.796212	2	0.20088	1318
CD300LB	4	0.017397	0.05518	0.797449	2	0.15363	1319
ARHGAP44	4	0.017398	0.055183	0.797449	2	0.2262	1320
SRSF12	4	0.0174	0.055186	0.797449	3	0.6667	1321
HTT	4	0.017405	0.055199	0.797449	3	0.47326	1322
RPS2	4	0.017426	0.055244	0.79749	3	0.50313	1323
PTP4A3	4	0.017494	0.055379	0.798798	3	0.37697	1324
AHSG	4	0.017522	0.055439	0.798798	3	0.60052	1325
MRPL50	4	0.017532	0.05546	0.798798	3	0.43317	1326
E2F6	4	0.017601	0.05561	0.800359	1	-0.025055	1327
ACTR8	4	0.017669	0.05573	0.801485	3	0.65104	1328
MPDZ	4	0.017713	0.055829	0.802297	3	0.36851	1329
CDK5RAP1	4	0.017841	0.056123	0.805919	3	0.4644	1330
NCSTN	4	0.017889	0.056219	0.806697	3	0.48862	1331
DCLRE1C	4	0.017914	0.05628	0.806968	3	0.45217	1332
DEFB4A	4	0.017981	0.056416	0.807769	3	0.49075	1333
KRI1	4	0.017982	0.056421	0.807769	3	0.52709	1334
OSBP	4	0.01804	0.056542	0.808891	3	0.62441	1335
PRTG	4	0.018075	0.05662	0.809411	3	0.45176	1336
HSPE1_MOB4	4	0.018165	0.056811	0.81153	3	0.49579	1337
EPC1	4	0.018266	0.057039	0.814185	3	0.54148	1338
STYXL1	4	0.018289	0.057089	0.814279	3	0.29697	1339
SFRP2	4	0.018336	0.057186	0.815067	3	0.3101	1340
SLC24A4	4	0.018402	0.057325	0.81643	3	0.30139	1341
PKD1L2	4	0.018441	0.057403	0.816578	3	0.51322	1342
LTV1	4	0.018449	0.057421	0.816578	2	0.42647	1343
CTSG	4	0.018536	0.057617	0.818713	2	0.56902	1344
CUEDC1	4	0.01857	0.057696	0.818713	1	-0.22721	1345
CYP7A1	4	0.018572	0.057699	0.818713	3	0.49286	1346
YLPM1	4	0.018692	0.057947	0.821096	3	0.38877	1347
RQCD1	4	0.018704	0.057971	0.821096	3	0.49533	1348
EIF3B	4	0.018716	0.057996	0.821096	2	0.43576	1349
LBX2	4	0.018766	0.058098	0.821427	3	0.38199	1350
MORF4L2	4	0.01877	0.058105	0.821427	3	0.40735	1351
RHOB	4	0.018808	0.058195	0.822086	3	0.57859	1352
GLUD1	4	0.018848	0.058288	0.822788	3	0.51588	1353
OR4P4	4	0.018978	0.058566	0.825704	2	0.1611	1354
ZMAT3	4	0.019001	0.058617	0.825704	2	0.46517	1355
SLC35B2	4	0.019003	0.058624	0.825704	3	0.4311	1356
PRMT9	4	0.019089	0.058816	0.827801	3	0.32106	1357
PLEKHM2	4	0.019202	0.059043	0.829657	3	0.46171	1358
SERPINB5	4	0.01921	0.05906	0.829657	3	0.37932	1359
NTRK1	4	0.019218	0.059078	0.829657	3	0.26561	1360
PTCH2	4	0.019284	0.059224	0.831098	2	0.17044	1361
AP5Z1	4	0.019355	0.059387	0.831984	3	0.38972	1362
SLC51B	4	0.019371	0.059425	0.831984	3	0.26686	1363
PNLIP	4	0.019385	0.059462	0.831984	2	0.21242	1364
MS4A6A	4	0.019385	0.059462	0.831984	2	0.13113	1365
PCDHB5	4	0.019466	0.059629	0.832749	3	0.63628	1366
CDHR4	4	0.019467	0.059631	0.832749	3	0.33559	1367
TXNDC9	4	0.019477	0.059654	0.832749	3	0.43466	1368
AVPI1	4	0.019492	0.059691	0.832749	3	0.39139	1369
RPL36AL	4	0.019539	0.059777	0.833348	2	0.64088	1370
TRIT1	4	0.019593	0.059877	0.834126	3	0.55239	1371
C1orf61	4	0.019625	0.059942	0.834385	3	0.25075	1372
RRP1	4	0.019655	0.060001	0.834385	3	0.85981	1373
SEZ6L	4	0.019678	0.060043	0.834385	3	0.54387	1374
C6orf106	4	0.019691	0.06007	0.834385	2	0.26882	1375
HIST1H4B	4	0.019752	0.0602	0.835584	3	0.51653	1376
NAPG	4	0.019847	0.060404	0.836967	3	0.65642	1377
EVI5L	4	0.019851	0.060414	0.836967	3	0.51445	1378
DENND3	4	0.019857	0.060431	0.836967	3	0.44357	1379
TP53I3	4	0.019928	0.060587	0.838526	3	0.45107	1380
DDX56	4	0.019963	0.060658	0.838795	3	0.53502	1381
TLR2	4	0.019995	0.060719	0.838795	3	0.69299	1382
ASMTL	4	0.020018	0.060762	0.838795	3	0.41166	1383
H3F3B	4	0.020036	0.060798	0.838795	3	0.52577	1384
KRT31	4	0.020049	0.060826	0.838795	3	0.35262	1385
C19orf43	4	0.020148	0.061059	0.841402	3	0.31764	1386
DPH1	4	0.020202	0.061165	0.841866	3	0.47297	1387
LDAH	4	0.02021	0.061181	0.841866	3	0.41943	1388
CRNN	4	0.020282	0.061338	0.843418	3	0.48109	1389
SMS	4	0.020334	0.061443	0.844257	2	0.17515	1390
C9orf170	4	0.020442	0.061677	0.846471	2	0.14107	1391
NSL1	4	0.02045	0.061693	0.846471	2	0.53333	1392
MDGA2	4	0.020521	0.061838	0.847481	3	0.47334	1393
KLK12	4	0.020533	0.061862	0.847481	3	0.54386	1394
UBA6	4	0.020551	0.061899	0.847481	2	0.36927	1395
SSPN	3	0.020556	0.052975	0.78432	2	0.6158	1396
SNAPC5	4	0.020579	0.061968	0.84781	3	0.26333	1397
UTY	4	0.020609	0.062025	0.847879	1	0.05066	1398
GRIN2A	4	0.020625	0.062062	0.847879	3	0.30861	1399
NANOS2	4	0.020692	0.062199	0.848937	3	0.31219	1400
CLLU1	4	0.020705	0.062228	0.848937	3	0.45417	1401
CLMN	4	0.020789	0.062382	0.850085	3	0.29136	1402
GRXCR1	4	0.02081	0.062422	0.850085	2	0.31975	1403
DAZ4	4	0.020818	0.062445	0.850085	3	0.40939	1404
PDCD11	4	0.020877	0.062577	0.851263	3	0.59653	1405
YTHDF1	4	0.020915	0.062645	0.851383	2	0.24284	1406
TMEM98	4	0.020945	0.062705	0.851383	2	0.4063	1407
GAGE2A	4	0.020966	0.062752	0.851383	2	0.25756	1408
ATXN2L	4	0.020974	0.062764	0.851383	3	0.34053	1409
KLHDC8B	4	0.021054	0.062941	0.853188	3	0.49647	1410
UTP6	4	0.021145	0.063152	0.855142	3	0.58732	1411
U2AF2	4	0.021156	0.063175	0.855142	3	0.73004	1412
HERPUD1	4	0.021274	0.063419	0.856883	3	0.5437	1413
C6orf99	4	0.021308	0.063479	0.856883	3	0.38337	1414
SYT4	4	0.021325	0.063515	0.856883	2	0.25081	1415
VPS16	4	0.021326	0.063517	0.856883	3	0.37788	1416
ZBTB34	4	0.021331	0.063528	0.856883	3	0.30842	1417
LETM1	4	0.021373	0.063614	0.85739	3	0.60487	1418
DVL3	4	0.021401	0.063659	0.85739	3	0.55815	1419
PDZRN3	4	0.021433	0.063729	0.85739	3	0.42296	1420
OR4F17	4	0.02144	0.063745	0.85739	3	0.4809	1421
RAD51D	4	0.021475	0.063816	0.857748	3	0.60868	1422
GOLGA6L4	4	0.021551	0.063987	0.859284	3	0.45297	1423
PIGF	4	0.021576	0.064052	0.859284	1	-0.040859	1424
KCTD12	4	0.02158	0.064065	0.859284	3	0.28991	1425
FCGR2B	4	0.02164	0.06418	0.860216	3	0.38098	1426
THBS2	4	0.021678	0.064256	0.860286	1	-0.1557	1427
LAMA3	4	0.0217	0.064311	0.860286	3	0.3443	1428
SORT1	4	0.021729	0.064371	0.860286	2	0.24859	1429
C1orf115	4	0.021743	0.064405	0.860286	3	0.46197	1430
XPO6	4	0.021773	0.064469	0.860286	3	0.49592	1431
SMKR1	4	0.021797	0.064518	0.860286	3	0.41279	1432
YEATS2	4	0.021816	0.064553	0.860286	3	0.555	1433
RDH14	4	0.021842	0.064602	0.860286	3	0.31343	1434
HSPA13	4	0.021856	0.064635	0.860286	1	-0.62266	1435
NUPR1L	4	0.021856	0.064635	0.860286	3	0.39649	1436
CSTL1	4	0.021894	0.064704	0.860597	3	0.31104	1437
ERMAP	4	0.022009	0.064951	0.862924	1	0.035973	1438
BUB1	4	0.022017	0.064969	0.862924	2	0.060056	1439
SESN1	4	0.022079	0.065093	0.863975	3	0.39388	1440
C1orf116	4	0.022208	0.065391	0.866902	3	0.40799	1441
UBE2I	4	0.022233	0.06544	0.866902	2	0.36828	1442
TEX12	4	0.022238	0.06545	0.866902	1	-0.10975	1443
PLSCR5	4	0.022259	0.065495	0.866902	3	0.40107	1444
NINJ1	4	0.02232	0.065615	0.867892	3	0.44891	1445
MGAT3	4	0.02234	0.065661	0.867894	2	0.27614	1446
KIF18A	4	0.022366	0.065708	0.867924	3	0.72985	1447
TBCCD1	4	0.022415	0.065799	0.868352	2	0.29803	1448
FAM71A	4	0.02243	0.065832	0.868352	3	0.44703	1449
TRIP4	4	0.022529	0.066046	0.870574	3	0.36546	1450
RANBP10	4	0.02258	0.066152	0.871372	3	0.45982	1451
LPPR4	4	0.022659	0.06633	0.87302	2	0.36798	1452
UFC1	4	0.022696	0.066397	0.87302	2	0.29928	1453
UGT1A10	4	0.022702	0.066414	0.87302	3	0.5628	1454
SARAF	4	0.022724	0.066465	0.873094	3	0.33943	1455
SLC26A6	4	0.022773	0.06657	0.873868	3	0.48638	1456
NEK2	4	0.022873	0.066784	0.876075	3	0.39418	1457
CSHL1	4	0.022942	0.066924	0.876126	3	0.47766	1458
RPS6	4	0.022943	0.066925	0.876126	3	0.67197	1459
PRDX6	4	0.023027	0.067109	0.87765	2	0.29508	1460
FLT1	4	0.023088	0.067228	0.87765	3	0.4345	1461
LRRN4CL	4	0.023095	0.067241	0.87765	3	0.23859	1462
MYNN	4	0.023102	0.067258	0.87765	2	0.22278	1463
EXT1	4	0.023108	0.067271	0.87765	3	0.48623	1464
NUP210L	4	0.023135	0.067339	0.877884	3	0.26082	1465
TMEM97	4	0.023149	0.067381	0.877884	3	0.39332	1466
FOXI2	4	0.023176	0.067436	0.877995	2	0.38074	1467
S1PR5	4	0.023203	0.067501	0.878039	3	0.32268	1468
UTP3	4	0.023214	0.067531	0.878039	3	0.6555	1469
TAOK2	4	0.023284	0.067668	0.87918	3	0.39834	1470
MRTO4	4	0.023329	0.067768	0.87918	3	0.35771	1471
KRIT1	4	0.023356	0.067828	0.87918	1	-0.33229	1472
STARD7	4	0.023362	0.06784	0.87918	3	0.52333	1473
ACTR5	4	0.023383	0.067892	0.87918	3	0.38447	1474
CLDN8	4	0.023407	0.067939	0.87918	1	-0.17528	1475
AP2B1	4	0.023408	0.067941	0.87918	3	0.50054	1476
CCL14	4	0.023487	0.068099	0.880629	3	0.27402	1477
HBG1	4	0.023539	0.068211	0.881486	3	0.31907	1478
FGF8	4	0.023646	0.068439	0.883136	2	0.3197	1479
MON1A	4	0.023661	0.068477	0.883136	2	0.13355	1480
DUS4L	4	0.023681	0.068524	0.883141	2	0.35425	1481
SIGLEC12	4	0.02381	0.068772	0.883205	3	0.35942	1482
SDAD1	4	0.023814	0.068776	0.883205	2	0.61394	1483
LIMS3	4	0.023815	0.068777	0.883205	2	0.24933	1484
SRP9	4	0.023828	0.068803	0.883205	3	0.41221	1485
ACOX2	4	0.023829	0.068803	0.883205	3	0.36693	1486
OR5B2	4	0.023838	0.068827	0.883205	3	0.40574	1487
XG	4	0.023851	0.068852	0.883205	3	0.42813	1488
PSG8	4	0.023883	0.068929	0.883589	3	0.55332	1489
ASB6	4	0.023915	0.068999	0.883899	2	0.41989	1490
LY6G5B	4	0.023985	0.069143	0.884949	2	0.44572	1491
KIAA1551	4	0.024065	0.069321	0.884949	2	0.4543	1492
LIPT2	4	0.024079	0.069343	0.884949	3	0.43801	1493
PWWP2B	4	0.024088	0.069367	0.884949	3	0.53668	1494
DNAJB11	4	0.024099	0.069397	0.884949	3	0.57323	1495
LRRC29	4	0.024101	0.069398	0.884949	2	0.26317	1496
TMEM208	4	0.024119	0.069433	0.884949	3	0.34065	1497
TIMM22	4	0.024128	0.069456	0.884949	2	-0.016243	1498
CUL5	4	0.024166	0.069536	0.884949	3	0.41509	1499
HOXA10	4	0.024168	0.069544	0.884949	2	0.28966	1500
C11orf86	4	0.024263	0.069739	0.886843	3	0.35946	1501
IFNL3	4	0.024335	0.069884	0.887687	2	0.03661	1502
KLHL38	4	0.024353	0.069919	0.887687	2	0.40457	1503
DEFB135	4	0.024372	0.069964	0.887687	2	0.25997	1504
TNFRSF13B	4	0.024407	0.070031	0.887687	2	0.41913	1505
RTP3	4	0.024442	0.070099	0.887687	3	0.28368	1506
ZNF75A	4	0.024507	0.070225	0.887687	3	0.55186	1507
OXER1	4	0.024519	0.070257	0.887687	3	0.57388	1508
TEX10	4	0.02453	0.070279	0.887687	3	0.50714	1509
USP19	4	0.024549	0.070315	0.887687	3	0.33012	1510
CCDC115	4	0.024558	0.070335	0.887687	3	0.65223	1511
NFYC	4	0.02457	0.070363	0.887687	3	0.42569	1512
CDC42EP2	4	0.024733	0.070703	0.891393	2	0.30799	1513
BNC1	4	0.024764	0.070777	0.891739	3	0.34306	1514
PRAMEF8	4	0.025008	0.071283	0.897517	3	0.46185	1515
RPS24	4	0.025032	0.071334	0.897565	2	0.41474	1516
C1orf87	4	0.025083	0.071444	0.897912	1	-0.059101	1517
CCDC125	4	0.025097	0.071477	0.897912	3	0.49568	1518
HECTD1	4	0.025124	0.071532	0.897912	3	0.44998	1519
ZKSCAN8	4	0.025134	0.071549	0.897912	1	-0.03057	1520
SEC16A	4	0.02519	0.071663	0.898745	3	0.52719	1521
NAA35	4	0.025225	0.071728	0.898981	2	0.57791	1522
CCDC86	4	0.025375	0.072043	0.902336	3	0.50319	1523
URM1	4	0.025537	0.072371	0.905354	3	0.53711	1524
TSEN2	4	0.02554	0.072379	0.905354	3	0.30409	1525
MROH1	4	0.025583	0.072458	0.905753	3	0.41461	1526
MICAL1	4	0.025611	0.072515	0.90585	3	0.50442	1527
DET1	4	0.025629	0.072561	0.90585	3	0.36374	1528
NLRC5	4	0.025702	0.072713	0.907152	3	0.35166	1529
IFI35	4	0.02575	0.072816	0.907545	3	0.47419	1530
SPICE1	4	0.02576	0.072839	0.907545	3	0.43035	1531
LMNA	4	0.025819	0.072965	0.907654	1	-0.48316	1532
CCNA2	4	0.025819	0.072965	0.907654	3	0.59975	1533
SFXN4	4	0.025829	0.07299	0.907654	3	0.34445	1534
RTCB	4	0.025904	0.073138	0.908501	3	0.36995	1535
STK39	4	0.025911	0.073154	0.908501	2	0.40824	1536
NME2	4	0.026004	0.073337	0.909777	3	0.58133	1537
CD70	4	0.02601	0.073352	0.909777	3	0.35825	1538
XRCC4	4	0.026036	0.073399	0.909777	2	0.26264	1539
SLC9C2	4	0.026074	0.073472	0.910092	3	0.30348	1540
E2F5	4	0.026149	0.073611	0.911228	3	0.40317	1541
AVIL	4	0.026216	0.073765	0.912535	3	0.30681	1542
LDOC1	4	0.026301	0.07394	0.914116	1	0.011218	1543
C9orf78	4	0.026351	0.074043	0.914792	1	-0.0054138	1544
ATP6V0D1	3	0.026355	0.066839	0.876126	3	0.35503	1545
ASCC3	4	0.026418	0.074179	0.915883	3	0.57945	1546
EPHB1	4	0.026453	0.074249	0.916148	3	0.26434	1547
NDUFA5	4	0.026569	0.074478	0.918381	3	0.46653	1548
LUC7L3	4	0.026638	0.07462	0.919544	3	0.37953	1549
NPFFR2	4	0.026763	0.074876	0.922103	3	0.24728	1550
TAZ	4	0.026822	0.075	0.923033	3	0.35618	1551
C1orf43	4	0.026931	0.075207	0.924994	3	0.4199	1552
HDGF	3	0.026971	0.068289	0.881901	2	0.48629	1553
GSDMB	4	0.027022	0.075388	0.926615	3	0.37366	1554
LACTBL1	4	0.027067	0.075474	0.927076	2	0.23477	1555
PDHB	4	0.027112	0.075568	0.927631	2	0.15518	1556
METTL1	4	0.027188	0.075742	0.929177	3	0.32651	1557
SRD5A2	4	0.027285	0.075949	0.931122	3	0.47001	1558
RPS14	4	0.027346	0.076069	0.931489	3	0.75054	1559
NEUROG1	4	0.02736	0.076104	0.931489	3	0.3572	1560
B4GALT6	4	0.02737	0.076125	0.931489	3	0.53444	1561
MAD2L2	4	0.027487	0.076365	0.933826	3	0.58465	1562
DCDC2B	4	0.027619	0.076643	0.935906	3	0.47606	1563
MINPP1	4	0.027627	0.076665	0.935906	3	0.37866	1564
EIF3I	4	0.027635	0.076682	0.935906	3	0.36687	1565
PPARGC1B	4	0.027713	0.076827	0.937072	2	0.29291	1566
PTN	4	0.027765	0.076926	0.937121	2	0.16913	1567
KBTBD11	4	0.02778	0.076958	0.937121	2	0.36213	1568
BFSP1	3	0.027791	0.070184	0.887687	3	0.27969	1569
SAMD15	4	0.027799	0.076998	0.937121	2	0.31509	1570
FH	4	0.027846	0.0771	0.937121	3	0.65272	1571
GALNT11	4	0.027847	0.077102	0.937121	2	0.3593	1572
SRSF10	4	0.027871	0.077152	0.937121	3	0.4439	1573
TRIM14	4	0.027901	0.077202	0.937121	3	0.49335	1574
MAN2A2	4	0.027911	0.077223	0.937121	3	0.37295	1575
STX6	4	0.027973	0.077341	0.937172	1	-0.21157	1576
CCM2	4	0.028005	0.077406	0.937172	3	0.47534	1577
FAM120AOS	4	0.028028	0.077459	0.937172	3	0.39579	1578
ATP5J	4	0.02806	0.077506	0.937172	3	0.43733	1579
NAA38	4	0.028067	0.077522	0.937172	3	0.39353	1580
PRSS23	4	0.028074	0.077542	0.937172	1	-0.033981	1581
KBTBD6	4	0.028144	0.077675	0.937172	3	0.31466	1582
HCFC2	4	0.028163	0.07771	0.937172	2	0.3991	1583
IFITM10	4	0.028182	0.077748	0.937172	2	0.35044	1584
LYRM9	4	0.028215	0.077799	0.937172	3	0.32594	1585
SLN	4	0.02824	0.07785	0.937172	3	0.39822	1586
IAH1	4	0.028246	0.077865	0.937172	3	0.35041	1587
MMP12	4	0.02825	0.077873	0.937172	2	0.29606	1588
CLPX	4	0.028277	0.077926	0.937172	1	0.025511	1589
HOXC10	4	0.02837	0.078133	0.938631	2	0.3505	1590
CHST9	4	0.028419	0.078245	0.939378	3	0.51219	1591
SLC9A3	4	0.028444	0.078295	0.939391	3	0.47224	1592
MED1	4	0.028568	0.078529	0.940288	2	0.083158	1593
LPPR1	4	0.02858	0.078559	0.940288	3	0.41137	1594
SLC28A1	4	0.028603	0.07861	0.940288	3	0.36977	1595
WTIP	4	0.028621	0.078649	0.940288	3	0.36293	1596
ASB14	4	0.028629	0.078665	0.940288	3	0.32428	1597
PRSS50	4	0.028698	0.078826	0.940937	3	0.43308	1598
L3MBTL2	4	0.028704	0.078839	0.940937	3	0.49027	1599
ELAVL4	4	0.028732	0.078892	0.940937	2	0.14888	1600
UHRF1BP1L	4	0.028749	0.078932	0.940937	3	0.40184	1601
CNPY2	4	0.028762	0.078965	0.940937	3	0.42795	1602
UGT2A3	4	0.028834	0.07911	0.941997	2	0.011264	1603
SPATA2L	4	0.028855	0.079153	0.941997	3	0.48601	1604
FAM9C	4	0.028898	0.079236	0.942396	2	0.28394	1605
ABCA12	4	0.028929	0.079304	0.942623	3	0.44036	1606
MYL12A	4	0.029142	0.079729	0.945654	2	0.19807	1607
ENOX1	4	0.029171	0.079793	0.945654	2	0.34546	1608
PRAMEF4	4	0.029191	0.079832	0.945654	3	0.36865	1609
UBE2C	4	0.029201	0.079851	0.945654	2	0.29001	1610
HMGN2	4	0.029215	0.07988	0.945654	2	0.3342	1611
HRH1	4	0.029232	0.07992	0.945654	3	0.26677	1612
MESDC1	4	0.029263	0.079971	0.945654	3	0.24207	1613
USP1	4	0.02931	0.080071	0.945654	3	0.66133	1614
SERINC2	4	0.02934	0.080135	0.945654	2	0.14783	1615
LEFTY2	4	0.029383	0.080212	0.945654	3	0.55293	1616
RIIAD1	4	0.029399	0.080244	0.945654	3	0.36883	1617
SYVN1	4	0.029412	0.080272	0.945654	3	0.52506	1618
PYGM	4	0.02942	0.080286	0.945654	3	0.22382	1619
DPM3	4	0.02943	0.0803	0.945654	3	0.69449	1620
PROCA1	4	0.029431	0.080301	0.945654	3	0.47276	1621
LMNTD1	4	0.029466	0.080372	0.945907	3	0.32885	1622
CCNE1	4	0.029519	0.08048	0.946593	3	0.25919	1623
MMP2	4	0.029618	0.080686	0.948428	3	0.43564	1624
P2RX1	4	0.029694	0.080848	0.949756	1	-0.16573	1625
PNKD	4	0.02973	0.080928	0.950109	3	0.52201	1626
ZDHHC24	4	0.029795	0.081059	0.95028	3	0.37017	1627
KIAA0825	4	0.029807	0.081088	0.95028	3	0.38433	1628
RBM22	4	0.029829	0.081137	0.95028	3	0.7382	1629
ASIC3	4	0.029833	0.081141	0.95028	3	0.44907	1630
SETD8	4	0.029865	0.081198	0.950359	3	0.56662	1631
HIST1H2BG	4	0.029977	0.081428	0.95054	2	0.24983	1632
PCDHB1	4	0.029986	0.081449	0.95054	3	0.51843	1633
WDR49	4	0.029986	0.081449	0.95054	3	0.40025	1634
TMEM43	4	0.029997	0.081463	0.95054	2	0.034448	1635
LYZL1	4	0.030039	0.081549	0.95054	3	0.3152	1636
EXOSC4	4	0.030044	0.081562	0.95054	3	0.41739	1637
MAGEA2	4	0.030076	0.081617	0.950607	2	0.32099	1638
PPIAL4A	4	0.030115	0.081706	0.951059	3	0.92124	1639
EID2	4	0.030158	0.081791	0.951244	3	0.42171	1640
EOGT	4	0.030219	0.081929	0.951244	3	0.49726	1641
SPCS1	4	0.030229	0.081951	0.951244	3	0.55857	1642
ZNHIT6	4	0.030289	0.082053	0.951244	3	0.50988	1643
FAM136A	4	0.03029	0.082055	0.951244	3	0.36503	1644
OR5H14	4	0.030306	0.082087	0.951244	3	0.45786	1645
OR4C11	4	0.030334	0.08215	0.951244	2	0.24543	1646
IREB2	4	0.030399	0.082285	0.951244	2	0.34281	1647
TTR	4	0.030452	0.082391	0.951244	3	0.29433	1648
SP3	4	0.030473	0.082431	0.951244	3	0.41807	1649
COQ10A	4	0.030477	0.08244	0.951244	3	0.32075	1650
VENTX	4	0.030477	0.08244	0.951244	2	0.36384	1651
C9orf43	4	0.030524	0.082543	0.951244	3	0.54726	1652
USP17L28	4	0.030551	0.082592	0.951244	3	0.84643	1653
MAST4	4	0.030553	0.082597	0.951244	1	-0.032858	1654
AHNAK	4	0.030558	0.0826	0.951244	2	0.30865	1655
HSFX1	4	0.03057	0.082617	0.951244	3	0.27978	1656
ADAM2	4	0.030612	0.082712	0.951762	3	0.29081	1657
RAB11FIP1	4	0.030663	0.082821	0.95244	2	0.2221	1658
ARIH2	4	0.030793	0.083086	0.95491	2	0.26815	1659
CEBPZ	4	0.030898	0.083319	0.957019	2	0.47637	1660
COL22A1	4	0.030934	0.083402	0.95739	3	0.37111	1661
CMTM7	4	0.030985	0.08351	0.958056	3	0.3082	1662
C2CD4A	4	0.031008	0.08356	0.958056	2	0.24845	1663
RBM6	4	0.031033	0.083617	0.958137	3	0.34324	1664
T	4	0.031109	0.083778	0.958728	3	0.35649	1665
COX19	4	0.031109	0.083778	0.958728	3	0.41828	1666
DCUN1D5	4	0.031131	0.083819	0.958728	3	0.49052	1667
ZNF19	3	0.031158	0.077963	0.937172	3	0.29782	1668
PLBD2	4	0.031244	0.084063	0.960944	3	0.58528	1669
GCG	4	0.031362	0.084303	0.961682	2	0.0063754	1670
DALRD3	4	0.031385	0.084349	0.961682	3	0.50648	1671
ZNF114	4	0.031385	0.084349	0.961682	3	0.7111	1672
UBXN10	3	0.031388	0.078461	0.940288	2	0.47372	1673
ABCG8	4	0.031391	0.084359	0.961682	2	0.25775	1674
URGCP_MRPS24	4	0.031412	0.084402	0.961682	2	0.14519	1675
PRKCZ	4	0.031437	0.084456	0.961682	3	0.36386	1676
CAMKV	4	0.031456	0.084494	0.961682	2	0.42022	1677
FAM134C	4	0.031497	0.084593	0.961682	2	0.24349	1678
TCEA1	4	0.031507	0.084612	0.961682	3	0.59536	1679
UFL1	4	0.031513	0.084631	0.961682	2	-0.17358	1680
SYNPO2	4	0.031618	0.084819	0.961988	2	0.028644	1681
SPAG9	4	0.031654	0.084888	0.961988	3	0.2844	1682
HMGB3	4	0.031665	0.084912	0.961988	1	0.055519	1683
METTL15	4	0.031665	0.084913	0.961988	3	0.5647	1684
ZNF865	4	0.031703	0.084987	0.961988	3	0.3708	1685
DAO	4	0.031709	0.085	0.961988	2	0.14594	1686
POC5	4	0.031715	0.08501	0.961988	2	-0.15514	1687
LRRC37B	4	0.031783	0.085148	0.962239	3	0.52056	1688
NOP9	4	0.031816	0.085219	0.962239	2	0.18517	1689
PDK4	4	0.031821	0.085229	0.962239	2	0.33261	1690
SLC4A5	4	0.031846	0.085273	0.962239	2	0.29747	1691
FCRL4	4	0.031867	0.085306	0.962239	3	0.24105	1692
RIPK2	4	0.031882	0.085334	0.962239	2	0.2599	1693
TYMSOS	4	0.031911	0.085391	0.962248	3	0.26115	1694
RGS17	4	0.031933	0.085436	0.962248	3	0.43287	1695
KMT2A	4	0.032015	0.085596	0.962476	3	0.45928	1696
TMX2	4	0.032018	0.085601	0.962476	3	0.24645	1697
TEX261	4	0.032037	0.085639	0.962476	3	0.41578	1698
DSE	4	0.032055	0.085672	0.962476	2	0.16592	1699
RPL35A	4	0.032073	0.085708	0.962476	3	0.3432	1700
BSND	4	0.03217	0.085898	0.964044	3	0.34226	1701
HEATR6	4	0.032203	0.085971	0.964304	3	0.51336	1702
SLC35G1	4	0.032271	0.086114	0.964455	3	0.38981	1703
ABHD10	4	0.032279	0.086133	0.964455	2	0.22906	1704
RBM48	4	0.03232	0.086233	0.964455	3	0.46054	1705
GRM4	4	0.03233	0.086261	0.964455	2	0.41124	1706
DOPEY2	4	0.032371	0.08633	0.964455	1	0.031909	1707
CDC25A	4	0.032376	0.086338	0.964455	2	0.37704	1708
MSL1	4	0.032376	0.086338	0.964455	3	0.52691	1709
DLST	4	0.032423	0.086435	0.964974	3	0.35285	1710
RBSN	4	0.032472	0.086547	0.965653	2	0.1381	1711
VOPP1	4	0.032525	0.086641	0.966141	2	0.25193	1712
ACTB	4	0.032627	0.086858	0.967559	3	0.50258	1713
MIA3	4	0.032631	0.086869	0.967559	3	0.44789	1714
CENPP	3	0.032651	0.081355	0.95054	3	0.61799	1715
SMYD3	4	0.032725	0.087047	0.96845	2	0.20651	1716
LEFTY1	4	0.032726	0.087051	0.96845	3	0.35108	1717
EML1	4	0.032812	0.087234	0.969276	3	0.36693	1718
MPP3	4	0.032823	0.087251	0.969276	2	0.20819	1719
TOMM70A	4	0.032843	0.087286	0.969276	3	0.65457	1720
TP53TG3B	4	0.032864	0.087328	0.969276	2	0.17454	1721
AATF	4	0.032927	0.087473	0.969491	1	0.08591	1722
XPO1	3	0.032933	0.081978	0.951244	3	0.80889	1723
MBLAC2	4	0.032946	0.087513	0.969491	3	0.36107	1724
ACTR2	4	0.032969	0.087558	0.969491	3	0.39636	1725
NIT1	4	0.033029	0.087675	0.969491	2	0.20749	1726
LILRA6	4	0.033098	0.087814	0.969491	3	0.39022	1727
PASD1	4	0.033128	0.087881	0.969491	3	0.41115	1728
MAPRE1	4	0.03314	0.087905	0.969491	3	0.3103	1729
RPS6KA6	4	0.033142	0.087908	0.969491	2	0.10443	1730
LRRC3C	4	0.03317	0.087957	0.969491	3	0.37852	1731
DPH5	4	0.033179	0.087974	0.969491	2	0.25667	1732
MCOLN3	4	0.033204	0.088029	0.969491	3	0.59001	1733
C10orf54	4	0.033215	0.088051	0.969491	2	0.36312	1734
STARD9	4	0.033221	0.088067	0.969491	3	0.25477	1735
OMG	4	0.033227	0.088076	0.969491	3	0.31237	1736
PAPD7	4	0.033246	0.088112	0.969491	3	0.25222	1737
RABL6	4	0.033266	0.088159	0.969491	3	0.34446	1738
PIP5K1C	4	0.033287	0.08821	0.969497	2	0.3504	1739
HS6ST3	4	0.03337	0.088396	0.970675	2	0.20169	1740
ENKUR	4	0.033384	0.088421	0.970675	3	0.36644	1741
C1orf189	4	0.033412	0.088469	0.970675	3	0.30322	1742
RNF26	4	0.033481	0.088632	0.97098	1	-0.033036	1743
C7orf61	4	0.033505	0.088678	0.97098	2	0.13971	1744
TMA16	4	0.03352	0.088703	0.97098	3	0.52791	1745
PLA2G5	4	0.033532	0.088731	0.97098	2	0.31315	1746
OR14C36	4	0.033562	0.088787	0.97098	3	0.31565	1747
PHOSPHO1	4	0.033571	0.088802	0.97098	3	0.42056	1748
ATP6V1E1	4	0.033671	0.089001	0.971972	2	0.42603	1749
TNFRSF8	4	0.033683	0.08903	0.971972	1	0.012783	1750
PODN	4	0.033729	0.089112	0.971972	3	0.39036	1751
MED29	4	0.033734	0.08912	0.971972	2	0.29976	1752
C3AR1	4	0.033746	0.089147	0.971972	3	0.40247	1753
EPHA4	4	0.033796	0.089255	0.9722	3	0.37967	1754
SHQ1	4	0.033826	0.089316	0.9722	3	0.59706	1755
RPL27	4	0.033827	0.089321	0.9722	2	0.6809	1756
LMTK2	4	0.03388	0.089416	0.972689	2	0.32361	1757
C11orf30	4	0.033934	0.089542	0.972979	3	0.42999	1758
COX6C	4	0.033935	0.089545	0.972979	3	0.2875	1759
MMP8	4	0.034016	0.089705	0.974078	3	0.36458	1760
LRP5	4	0.03403	0.089748	0.974078	3	0.41223	1761
HAS2	4	0.034078	0.08985	0.974632	2	0.16021	1762
KLHL21	4	0.03411	0.089923	0.974705	3	0.27917	1763
C8orf46	4	0.034137	0.089983	0.974705	2	0.15795	1764
SSH2	4	0.034183	0.090086	0.974705	2	0.13289	1765
SFPQ	4	0.034233	0.090185	0.974705	3	0.75745	1766
TOP2A	4	0.034233	0.090185	0.974705	3	0.63853	1767
KLHL10	4	0.034267	0.090249	0.974705	2	0.70188	1768
ADAT2	4	0.034277	0.090269	0.974705	2	0.37578	1769
DCLK3	4	0.034303	0.090313	0.974705	2	0.3641	1770
WFDC12	4	0.034305	0.090316	0.974705	3	0.24291	1771
ESR2	4	0.034351	0.090425	0.97489	3	0.26811	1772
NUP35	4	0.034356	0.090435	0.97489	3	0.54166	1773
LRRC8D	4	0.034391	0.090506	0.975111	3	0.33347	1774
CHST6	4	0.034445	0.090614	0.975429	2	0.038716	1775
LPAR6	4	0.03446	0.090638	0.975429	3	0.31685	1776
ZASP	4	0.034535	0.090773	0.976334	3	0.47806	1777
FCHO1	4	0.034561	0.090828	0.976375	2	0.30547	1778
APOBEC1	4	0.034641	0.090974	0.976593	1	-0.32504	1779
HCST	4	0.034645	0.090984	0.976593	2	0.3943	1780
TPTE2	4	0.034653	0.091002	0.976593	3	0.42414	1781
FRS2	4	0.034684	0.09106	0.976667	3	0.28936	1782
CCDC9	4	0.03474	0.091181	0.977071	2	0.48855	1783
LRRC49	4	0.034751	0.091199	0.977071	3	0.36956	1784
JAZF1	4	0.034792	0.091275	0.977328	2	0.16253	1785
GOLGB1	4	0.034858	0.091419	0.977531	3	0.44419	1786
HNRNPD	4	0.034893	0.091492	0.977531	1	-0.15278	1787
POTEB	4	0.03491	0.091528	0.977531	3	0.46088	1788
TRIM49D2	4	0.034941	0.091583	0.977531	3	0.43524	1789
SYCP3	4	0.034943	0.091588	0.977531	1	-0.062563	1790
OR51G2	4	0.035018	0.091732	0.977531	2	0.041755	1791
KITLG	4	0.035018	0.091732	0.977531	2	-0.1809	1792
ZSCAN32	4	0.035047	0.091797	0.977531	2	0.54042	1793
FYTTD1	4	0.035084	0.091871	0.977531	3	0.34439	1794
METTL9	4	0.035094	0.091891	0.977531	3	0.3328	1795
GGCT	4	0.035195	0.092104	0.977531	2	0.1074	1796
MRFAP1	4	0.035211	0.092133	0.977531	2	0.54591	1797
EGR2	4	0.035237	0.092197	0.977531	3	0.57292	1798
FAM72C	4	0.035241	0.092202	0.977531	3	0.53673	1799
FZR1	4	0.035247	0.092211	0.977531	3	0.35125	1800
CT45A9	4	0.035248	0.092213	0.977531	2	0.28025	1801
DUSP5	4	0.03528	0.092282	0.977531	2	0.066659	1802
SLC35A4	4	0.035291	0.092301	0.977531	3	0.36657	1803
SLC2A8	4	0.035305	0.092334	0.977531	3	0.36263	1804
SGK223	4	0.035317	0.092361	0.977531	2	0.1805	1805
CD3E	4	0.035323	0.092368	0.977531	3	0.27106	1806
TAS2R41	4	0.035396	0.092518	0.97799	2	0.19726	1807
SENP6	4	0.035422	0.092564	0.97799	3	0.51113	1808
GPR32	4	0.035469	0.09266	0.978184	3	0.2779	1809
SMARCC1	4	0.035507	0.092721	0.978184	3	0.27355	1810
NRG3	4	0.035515	0.092736	0.978184	3	0.3948	1811
PLEKHM1	4	0.035624	0.092956	0.97996	3	0.38937	1812
CTXN3	4	0.035709	0.093129	0.981238	3	0.52315	1813
ZW10	4	0.035845	0.093395	0.981926	3	0.47994	1814
PSMC6	4	0.035888	0.093488	0.981926	3	0.46031	1815
EXOC6	4	0.0359	0.093509	0.981926	3	0.44761	1816
ANGEL2	4	0.03593	0.093585	0.981926	3	0.28993	1817
APOBEC3G	4	0.03593	0.093586	0.981926	2	0.35564	1818
GTDC1	4	0.035941	0.093605	0.981926	2	0.2385	1819
PPP6R3	4	0.035947	0.09362	0.981926	3	0.45469	1820
KCNC4	4	0.035997	0.093718	0.981926	3	0.47189	1821
TMEM126A	4	0.036015	0.093749	0.981926	3	0.28203	1822
GH2	4	0.036051	0.093819	0.981926	2	0.54397	1823
BRS3	4	0.036101	0.09392	0.981926	2	0.1318	1824
KLRG1	4	0.036104	0.093924	0.981926	3	0.44781	1825
INPP4A	4	0.036127	0.093967	0.981926	3	0.35649	1826
C20orf24	4	0.036134	0.093975	0.981926	3	0.46956	1827
LRRC16B	4	0.036148	0.094006	0.981926	3	0.41039	1828
HNRNPM	4	0.036175	0.094063	0.981926	3	0.54653	1829
PHF19	4	0.036177	0.094067	0.981926	2	0.30079	1830
ZBTB32	4	0.036306	0.094342	0.983426	3	0.4734	1831
TTC9C	4	0.036349	0.09442	0.983426	2	0.33428	1832
MAPK8IP2	4	0.036353	0.094428	0.983426	1	-0.086876	1833
TSPYL4	4	0.036382	0.094496	0.983426	3	0.38381	1834
LINGO4	4	0.036403	0.094533	0.983426	3	0.31865	1835
GJA8	4	0.036414	0.094556	0.983426	2	0.38428	1836
ZNF354A	4	0.036435	0.094605	0.983426	2	0.11926	1837
SARM1	4	0.036466	0.094675	0.983426	3	0.37887	1838
KIF2A	4	0.036503	0.094757	0.983426	2	-0.081647	1839
NT5C2	4	0.036513	0.094777	0.983426	3	0.35429	1840
MPV17L2	4	0.036565	0.094891	0.984074	2	0.41452	1841
LYZL4	4	0.036594	0.094952	0.984179	3	0.39504	1842
SCAP	4	0.036662	0.095083	0.984921	3	0.37638	1843
HAP1	4	0.036694	0.095143	0.984921	2	0.31425	1844
CIDEB	4	0.036746	0.095243	0.984921	3	0.24488	1845
TIMM17B	4	0.036781	0.095308	0.984921	2	0.31574	1846
AURKC	4	0.036791	0.095326	0.984921	2	0.018716	1847
BAZ1A	4	0.036794	0.095333	0.984921	3	0.41554	1848
KPNA1	4	0.036845	0.095432	0.985103	2	0.23031	1849
NAALAD2	4	0.036856	0.095454	0.985103	2	0.29308	1850
ASS1	4	0.036887	0.095526	0.985319	3	0.38455	1851
FOXC1	4	0.036968	0.09569	0.9861	3	0.22075	1852
ZNF142	4	0.037016	0.095781	0.9861	3	0.40788	1853
SLC35A2	4	0.03704	0.095823	0.9861	3	0.43161	1854
PCP4	4	0.037046	0.095835	0.9861	3	0.30925	1855
HYLS1	4	0.037058	0.09586	0.9861	3	0.36904	1856
RSAD1	4	0.037117	0.095987	0.986288	3	0.2462	1857
PPAP2C	4	0.037127	0.096013	0.986288	2	0.31678	1858
BNIP3L	4	0.037157	0.096082	0.986288	1	-0.067695	1859
CD47	4	0.03719	0.096148	0.986288	3	0.36071	1860
OOEP	4	0.037196	0.096163	0.986288	3	0.28105	1861
DBNDD2	4	0.037208	0.096188	0.986288	3	0.37953	1862
CLEC4D	4	0.037308	0.096399	0.98792	3	0.33634	1863
SCT	4	0.037384	0.09654	0.988309	3	0.32011	1864
TNNT2	4	0.037384	0.09654	0.988309	2	0.070531	1865
SMARCD3	4	0.037454	0.096676	0.989169	3	0.50404	1866
GBAS	4	0.037492	0.09676	0.989503	3	0.4665	1867
ZFAND3	4	0.037541	0.096863	0.990028	2	0.22902	1868
SFXN2	3	0.037559	0.092451	0.977878	3	0.29298	1869
CLDN6	4	0.037601	0.096971	0.990218	3	0.30784	1870
OR2T35	4	0.03761	0.096986	0.990218	2	0.20429	1871
TBXAS1	4	0.037672	0.097119	0.991053	2	0.15641	1872
SLC25A39	4	0.037705	0.097186	0.991206	2	0.24395	1873
OR4K5	4	0.037777	0.097327	0.992108	3	0.37809	1874
PER2	4	0.037844	0.097476	0.992676	3	0.38595	1875
TRAF3IP2	4	0.037847	0.097486	0.992676	2	0.36967	1876
TSPY2	4	0.037914	0.097618	0.993058	3	0.32879	1877
C19orf66	4	0.037918	0.097628	0.993058	3	0.36186	1878
ACACB	4	0.03799	0.097773	0.994009	3	0.49003	1879
ATP6V1B2	4	0.038037	0.097884	0.99421	3	0.62354	1880
ARF1	4	0.038063	0.097942	0.99421	3	0.47646	1881
ACOT6	4	0.038099	0.098009	0.99421	3	0.36955	1882
ABLIM1	4	0.038112	0.098036	0.99421	1	-0.13212	1883
RBM34	4	0.038137	0.098089	0.99421	3	0.33622	1884
POTEG	4	0.038198	0.098206	0.99421	3	0.31379	1885
ADIPOQ	4	0.038231	0.098263	0.99421	3	0.35593	1886
BHLHE40	4	0.038242	0.098285	0.99421	3	0.27553	1887
TCTE1	4	0.038302	0.098414	0.99421	3	0.25773	1888
IFNA4	4	0.038303	0.098415	0.99421	2	-0.016821	1889
SMPD1	4	0.038311	0.098426	0.99421	3	0.41795	1890
STX18	4	0.038313	0.098431	0.99421	2	0.16716	1891
SRFBP1	4	0.038341	0.098486	0.99421	2	0.38126	1892
PIFO	4	0.038354	0.098521	0.99421	3	0.44475	1893
SLC33A1	4	0.038474	0.098769	0.995311	2	0.19153	1894
CCL2	4	0.038486	0.098792	0.995311	3	0.28535	1895
C18orf25	4	0.038529	0.098876	0.995311	2	0.11146	1896
ASAH2	4	0.038538	0.098895	0.995311	3	0.36177	1897
GEN1	3	0.038558	0.0947	0.983426	3	0.17474	1898
ASNA1	4	0.038562	0.098935	0.995311	2	0.29318	1899
OR13A1	4	0.038606	0.099023	0.995311	2	0.16611	1900
HELT	4	0.038628	0.099061	0.995311	2	0.10349	1901
GRB7	4	0.038652	0.099113	0.995311	3	0.22529	1902
CRYAB	4	0.038683	0.099182	0.995311	3	0.37216	1903
OR2T10	4	0.038708	0.099223	0.995311	3	0.27353	1904
RAP1A	4	0.038739	0.099287	0.995311	3	0.38814	1905
C6orf165	4	0.038766	0.099336	0.995311	3	0.30434	1906
TINAG	4	0.038772	0.099351	0.995311	2	0.24457	1907
PTPRR	4	0.038783	0.09937	0.995311	2	0.031841	1908
CDSN	4	0.038807	0.099413	0.995311	3	0.55259	1909
TGFBRAP1	4	0.038833	0.099463	0.995311	2	0.20038	1910
ANKIB1	4	0.038866	0.099533	0.995479	3	0.21443	1911
ING2	4	0.038906	0.099607	0.995479	3	0.24863	1912
NTRK3	4	0.038916	0.099636	0.995479	2	0.1342	1913
COX6A2	4	0.039008	0.099819	0.996785	3	0.4109	1914
MBOAT7	4	0.03911	0.10003	0.997798	3	0.38411	1915
GNGT1	4	0.039119	0.10004	0.997798	3	0.31	1916
COG7	4	0.039193	0.10018	0.997798	2	0.4476	1917
PEX5L	4	0.039213	0.10021	0.997798	3	0.30221	1918
ISL1	4	0.039221	0.10023	0.997798	2	0.18301	1919
ALS2	4	0.039241	0.10027	0.997798	3	0.36161	1920
DEFB108B	4	0.039262	0.10032	0.997798	3	0.4164	1921
C9orf9	4	0.039275	0.10034	0.997798	3	0.42018	1922
NCOA3	4	0.039349	0.10048	0.998321	2	0.24961	1923
TCEB1	4	0.039368	0.10052	0.998321	3	0.49114	1924
KRTAP19_2	4	0.039384	0.10055	0.998321	3	0.19171	1925
LSS	4	0.039418	0.10063	0.998509	1	0.16318	1926
CEBPB	4	0.039449	0.10068	0.998509	3	0.35529	1927
OR8G1	4	0.039484	0.10076	0.998509	3	0.3258	1928
SAMD7	4	0.039494	0.10078	0.998509	2	0.23357	1929
DNAH12	4	0.039543	0.10087	0.9989	3	0.39806	1930
EPRS	4	0.039569	0.10092	0.9989	2	0.18753	1931
SPANXN2	4	0.039646	0.10109	0.999501	3	0.31482	1932
REEP5	4	0.039659	0.10112	0.999501	3	0.35406	1933
CALHM1	4	0.039669	0.10114	0.999501	2	0.051615	1934
HTRA4	4	0.039818	0.10143	0.999999	2	0.33311	1935
UBE3C	4	0.039822	0.10144	0.999999	3	0.30982	1936
SPRR2E	4	0.039838	0.10146	0.999999	3	0.52565	1937
RTTN	4	0.03985	0.10149	0.999999	3	0.28058	1938
ATG9B	4	0.039872	0.10154	0.999999	3	0.22947	1939
OR8K3	4	0.03991	0.10162	0.999999	3	0.31388	1940
SURF4	4	0.039919	0.10163	0.999999	2	0.31989	1941
ACTR3C	4	0.039954	0.10171	0.999999	3	0.3919	1942
CALD1	4	0.039992	0.10178	0.999999	3	0.26686	1943
CENPQ	4	0.040007	0.10181	0.999999	3	0.35008	1944
TMEM262	4	0.040067	0.10193	0.999999	3	0.35257	1945
OR2AK2	4	0.04007	0.10195	0.999999	3	0.21467	1946
REC8	4	0.04008	0.10197	0.999999	3	0.49208	1947
IFITM3	4	0.040219	0.10223	0.999999	3	0.34753	1948
FAM168A	4	0.040342	0.10248	0.999999	3	0.40993	1949
SEC61B	4	0.040346	0.10249	0.999999	2	0.40423	1950
MLH1	4	0.040434	0.10267	0.999999	3	0.33571	1951
MATN2	4	0.040447	0.1027	0.999999	2	0.10981	1952
NUTM2A	4	0.040573	0.10295	0.999999	3	0.43482	1953
TLDC1	4	0.04058	0.10296	0.999999	3	0.26095	1954
C11orf74	4	0.040594	0.10299	0.999999	2	0.45062	1955
PLEK2	4	0.04065	0.1031	0.999999	3	0.24547	1956
SRL	4	0.040669	0.10313	0.999999	3	0.3817	1957
NPY1R	4	0.040707	0.1032	0.999999	2	0.30226	1958
CDS2	4	0.040724	0.10323	0.999999	2	0.46997	1959
OR6K6	4	0.040732	0.10324	0.999999	3	0.31883	1960
ADGRV1	4	0.040758	0.10329	0.999999	2	0.21963	1961
TGIF2_C20orf24	4	0.040873	0.10353	0.999999	2	0.19776	1962
ODF2	4	0.040892	0.10356	0.999999	3	0.36681	1963
FAM110C	4	0.04093	0.10365	0.999999	3	0.37247	1964
MIA2	4	0.041019	0.10382	0.999999	3	0.36057	1965
CD81	4	0.041035	0.10385	0.999999	2	0.26568	1966
HIC1	4	0.041075	0.10393	0.999999	2	0.19133	1967
UTP18	4	0.041075	0.10393	0.999999	2	0.39135	1968
PPAPDC3	4	0.041092	0.10396	0.999999	2	0.37247	1969
MTOR	4	0.041137	0.10405	0.999999	2	0.38908	1970
UBL7	4	0.041171	0.10412	0.999999	2	0.24435	1971
PTAR1	4	0.041211	0.1042	0.999999	3	0.42773	1972
NRM	4	0.041274	0.10432	0.999999	2	0.26344	1973
CALCRL	4	0.04133	0.10443	0.999999	2	0.37844	1974
USP17L3	4	0.041359	0.1045	0.999999	2	0.28391	1975
P2RX4	4	0.041359	0.1045	0.999999	2	0.28945	1976
ZNF391	4	0.041474	0.10472	0.999999	2	0.21469	1977
PAQR7	4	0.041488	0.10476	0.999999	3	0.24552	1978
KLHL40	4	0.041526	0.10482	0.999999	3	0.38295	1979
CDK11B	4	0.041549	0.10486	0.999999	3	0.42558	1980
CLCA1	4	0.041578	0.10492	0.999999	3	0.29721	1981
TAF9B	4	0.041662	0.1051	0.999999	3	0.29644	1982
SLC16A2	4	0.041675	0.10512	0.999999	3	0.39642	1983
ADIPOR1	4	0.041697	0.10517	0.999999	3	0.31686	1984
RPL37A	4	0.041752	0.10528	0.999999	2	0.56511	1985
SNAI2	4	0.041759	0.10529	0.999999	3	0.25828	1986
SLC7A11	4	0.041836	0.10545	0.999999	3	0.27165	1987
NID2	4	0.041856	0.10548	0.999999	3	0.27737	1988
AKAP2	4	0.041875	0.10552	0.999999	2	0.24643	1989
ERCC3	4	0.041878	0.10553	0.999999	2	0.39726	1990
KRTAP4_9	4	0.041912	0.1056	0.999999	3	0.51995	1991
IQCB1	4	0.04192	0.10561	0.999999	3	0.41305	1992
PMPCA	4	0.041925	0.10562	0.999999	3	0.39359	1993
MZT2B	4	0.041935	0.10564	0.999999	2	0.34765	1994
PDE6A	4	0.042084	0.10591	0.999999	2	0.16683	1995
STAT5B	4	0.04219	0.10613	0.999999	3	0.36084	1996
EFTUD1	4	0.042232	0.1062	0.999999	3	0.42645	1997
CRYM	4	0.042297	0.10633	0.999999	3	0.52058	1998
FBXO34	4	0.042424	0.10659	0.999999	3	0.30561	1999
[truncated: 17,114 more rows]

## Sheet: Cpd-391_neg
id	num	neg|score	neg|p-value	neg|fdr	neg|goodsgrna	neg|lfc	neg|rank
MUS81	4	5.3393e-10	2.5901e-07	0.00495	4	-2.4504	1
RAD51B	4	2.0538e-07	7.7704e-07	0.00495	4	-1.6195	2
XRCC1	4	3.4705e-07	7.7704e-07	0.00495	3	-1.0122	3
RAD51C	4	1.6782e-06	4.4032e-06	0.02104	4	-2.397	4
TRRAP	4	6.0571e-06	1.8908e-05	0.063531	4	-1.9906	5
NBN	4	6.9112e-06	1.9944e-05	0.063531	4	-1.0554	6
SWSAP1	4	9.0358e-06	2.8232e-05	0.069926	4	-0.9997	7
PALB2	4	9.1476e-06	2.9268e-05	0.069926	4	-1.7605	8
BRCA2	4	1.1874e-05	3.937e-05	0.083608	4	-0.98414	9
FBXO21	4	1.3375e-05	4.7399e-05	0.090459	4	-0.66839	10
WDHD1	4	1.5164e-05	5.2061e-05	0.090459	4	-1.4741	11
CIAO1	4	2.0132e-05	7.1746e-05	0.102213	4	-2.0856	12
XRCC3	4	2.1067e-05	7.5372e-05	0.102213	4	-2.6119	13
TTI1	4	2.1873e-05	7.7963e-05	0.102213	4	-1.1307	14
TTC1	4	2.3785e-05	8.5733e-05	0.102213	4	-0.92094	15
TAF1C	4	2.5809e-05	9.0913e-05	0.102213	4	-1.1764	16
ZSWIM7	4	2.588e-05	9.0913e-05	0.102213	3	-0.5971	17
SS18L2	4	2.7969e-05	9.9202e-05	0.104482	4	-1.7361	18
CHTF18	4	2.8968e-05	0.00010386	0.104482	4	-2.3508	19
CCDC84	4	3.439e-05	0.00012096	0.109136	4	-1.3603	20
FXR1	4	3.4681e-05	0.00012251	0.109136	4	-1.3078	21
RPL19	4	3.5317e-05	0.00012562	0.109136	4	-1.7592	22
DPM1	4	3.8269e-05	0.00014064	0.116875	3	-1.126	23
RNF168	4	4.0248e-05	0.0001479	0.117781	2	-0.58599	24
TMPRSS3	4	4.4041e-05	0.00016292	0.124554	4	-0.55317	25
DDX11	4	4.8722e-05	0.00018053	0.132711	3	-1.8629	26
FAM96B	4	5.3361e-05	0.00019555	0.134901	4	-3.2467	27
SSU72	4	5.4288e-05	0.00019763	0.134901	4	-3.0817	28
TERF2	4	6.3967e-05	0.00023751	0.156538	3	-3.2431	29
ZNF831	4	6.6834e-05	0.00025046	0.159571	2	-0.7156	30
RBBP5	4	7.0249e-05	0.00026342	0.160204	4	-1.7996	31
HSPA13	4	7.2093e-05	0.00026963	0.160204	3	-2.225	32
SPAG5	4	7.7056e-05	0.00029398	0.160204	4	-0.93412	33
CHAMP1	4	7.7611e-05	0.00029709	0.160204	4	-0.56673	34
RNASEH2C	4	7.7637e-05	0.00029709	0.160204	4	-0.71403	35
PPHLN1	4	7.8773e-05	0.00030175	0.160204	4	-0.88917	36
FAU	4	8.795e-05	0.00033231	0.169459	4	-1.5028	37
CDC42BPB	4	9.1152e-05	0.00034578	0.169459	2	-0.75333	38
VBP1	4	9.1152e-05	0.00034578	0.169459	2	-0.70418	39
EIF3D	4	9.9097e-05	0.00037738	0.180322	4	-1.5799	40
WNK1	4	0.00010437	0.00039758	0.185342	3	-1.985	41
TRPV2	4	0.00011921	0.00046182	0.21016	4	-0.7878	42
PRPF19	4	0.00012183	0.00047373	0.210569	4	-3.1633	43
NLE1	4	0.00012972	0.00050171	0.213168	4	-1.2795	44
NELFB	4	0.0001349	0.00052398	0.213168	3	-1.4604	45
NAA20	4	0.00013522	0.00052554	0.213168	4	-2.2049	46
WFIKKN2	4	0.00014007	0.00053797	0.213168	4	-0.9526	47
EIF3H	4	0.00014375	0.00055195	0.213168	2	-0.61803	48
PFDN2	4	0.00014411	0.00055351	0.213168	3	-2.0828	49
GEMIN8	4	0.00014536	0.00055765	0.213168	4	-1.8648	50
RNASEH2A	4	0.00014965	0.00057475	0.215395	4	-0.77036	51
PHB	4	0.00015846	0.00060997	0.220792	3	-1.7487	52
MTX2	4	0.00016493	0.00063328	0.220792	3	-0.97667	53
HIRA	4	0.00016499	0.00063328	0.220792	4	-0.93121	54
HNRNPH1	4	0.00016566	0.00063536	0.220792	3	-0.79696	55
DOHH	4	0.00017351	0.00066178	0.225866	4	-0.87543	56
SACM1L	4	0.00018342	0.00069804	0.234063	4	-3.8973	57
GINS2	4	0.00020135	0.00076227	0.251195	4	-2.1759	58
ZCRB1	4	0.00021059	0.00079491	0.25751	4	-2.1772	59
C1orf112	4	0.00021967	0.0008234	0.261216	4	-1.2424	60
NOB1	4	0.00022596	0.00084516	0.261216	4	-1.2811	61
TBC1D3L	4	0.00023044	0.00086691	0.261216	4	-3.7684	62
ATP6V1G1	4	0.00023069	0.00086795	0.261216	3	-2.0159	63
EME1	4	0.0002329	0.00087468	0.261216	2	-0.49537	64
C19orf40	4	0.00023858	0.00089333	0.262681	4	-0.63769	65
CCNF	4	0.00025659	0.00095135	0.275503	4	-0.88293	66
PSMG1	4	0.00026473	0.0009902	0.277935	4	-1.3382	67
CUL1	4	0.00027415	0.0010218	0.277935	3	-1.1064	68
LYRM4	4	0.00027701	0.0010296	0.277935	3	-0.9894	69
PNKP	4	0.00028016	0.0010368	0.277935	2	-1.1137	70
SSB	4	0.00028471	0.0010565	0.277935	4	-0.957	71
TKT	4	0.00029251	0.0010866	0.277935	4	-0.65625	72
MTRR	4	0.00029506	0.0010969	0.277935	4	-1.1674	73
ANKRD11	4	0.00029507	0.0010969	0.277935	3	-0.52076	74
LIG1	4	0.00029787	0.0011042	0.277935	4	-0.80562	75
TSPAN10	4	0.0003	0.0011093	0.277935	3	-0.47338	76
VEGFC	4	0.00030283	0.0011197	0.277935	4	-0.55389	77
MTHFD1	4	0.00031369	0.0011544	0.282876	3	-1.0813	78
SEC63	4	0.00033912	0.0012482	0.299319	3	-1.0709	79
POT1	4	0.00034094	0.0012528	0.299319	2	-0.76658	80
PRMT1	4	0.00036035	0.0013264	0.312981	4	-1.4463	81
PIK3C3	4	0.00037293	0.0013777	0.316429	4	-1.1771	82
COL14A1	4	0.00037831	0.0013932	0.316429	3	-0.72994	83
CACNA1G	4	0.00037901	0.0013974	0.316429	2	-0.91061	84
CHP1	4	0.00038761	0.0014222	0.316429	2	-0.54232	85
RAD51D	4	0.00038814	0.0014238	0.316429	3	-1.3758	86
RPL23A	4	0.00039962	0.0014647	0.321782	3	-1.5808	87
MAT2A	4	0.00040982	0.0015067	0.326677	4	-1.7373	88
PHAX	4	0.00041398	0.0015212	0.326677	4	-3.3062	89
FZD1	4	0.00042355	0.0015492	0.327549	4	-0.47901	90
ATP13A2	4	0.00042681	0.0015595	0.327549	2	-0.24251	91
FAM65C	4	0.00043989	0.0016087	0.331364	2	-0.10815	92
NUBP1	4	0.00044062	0.0016123	0.331364	4	-1.2204	93
GOLGA6D	4	0.00044886	0.0016445	0.334369	4	-0.87159	94
AP2S1	4	0.00046733	0.0017201	0.346066	4	-0.55662	95
KANSL2	4	0.0004737	0.0017429	0.346999	4	-1.0671	96
CCNH	4	0.00047886	0.0017641	0.347263	4	-1.8041	97
SLC6A8	4	0.00048705	0.0017905	0.347263	2	-0.89578	98
MCM7	4	0.00049163	0.0018087	0.347263	2	-0.4221	99
SUPT16H	4	0.00049408	0.001819	0.347263	3	-2.5831	100
RBBP4	4	0.00049898	0.0018361	0.347263	4	-1.346	101
NARS	4	0.00050337	0.0018532	0.347263	4	-1.3093	102
TELO2	4	0.00051602	0.0018993	0.347761	4	-1.1364	103
MCRS1	4	0.00052511	0.0019278	0.347761	4	-0.91221	104
POLR2E	4	0.0005265	0.0019309	0.347761	2	-0.95895	105
LSM2	4	0.0005294	0.0019403	0.347761	4	-1.3058	106
PSMB5	4	0.00054321	0.0019833	0.347761	4	-1.0709	107
STX8	4	0.00054337	0.0019833	0.347761	2	-0.22678	108
RPLP2	4	0.00055089	0.0020133	0.349143	4	-2.3306	109
PIK3R3	4	0.00055562	0.002033	0.349143	3	-0.76816	110
APEX2	4	0.00055781	0.0020459	0.349143	4	-0.40997	111
OR13C8	4	0.00057031	0.0020967	0.354639	4	-0.46071	112
SETD1B	4	0.00058653	0.0021547	0.361256	4	-0.54683	113
NIP7	4	0.0006253	0.0022946	0.37779	4	-1.0313	114
CASZ1	4	0.00063622	0.0023308	0.37779	4	-0.45488	115
C12orf49	4	0.0006365	0.0023324	0.37779	3	-0.63946	116
GIGYF2	4	0.00064749	0.0023723	0.381022	4	-1.1005	117
RARS2	4	0.0006748	0.0024733	0.391126	4	-2.4158	118
FEN1	3	0.00067919	0.001961	0.347761	3	-1.9494	119
UBE3D	4	0.0006857	0.0025179	0.391126	4	-1.1621	120
NELFCD	4	0.00068603	0.0025189	0.391126	4	-1.1364	121
MTPN	4	0.00069857	0.002566	0.391126	3	-0.42583	122
DKC1	4	0.00070532	0.0025914	0.391126	3	-1.5283	123
MBTD1	4	0.000707	0.0025971	0.391126	4	-0.82777	124
POLR1B	4	0.00071478	0.0026209	0.391126	4	-1.3625	125
LOC100507462	4	0.00071478	0.0026209	0.391126	4	-3.1898	126
NCAPD3	4	0.00072696	0.0026655	0.391126	4	-0.65904	127
ATG9A	4	0.00072753	0.0026686	0.391126	4	-1.0321	128
ZBTB17	4	0.00074098	0.0027163	0.391126	4	-1.9528	129
VAC14	4	0.00075031	0.0027416	0.391126	2	-0.18348	130
ZNF121	4	0.00075226	0.0027525	0.391126	4	-0.44438	131
CHMP3	4	0.00075502	0.0027603	0.391126	3	-1.1348	132
PPP4C	4	0.00075615	0.0027639	0.391126	4	-1.1544	133
LUC7L3	4	0.00075768	0.0027701	0.391126	4	-0.70153	134
SERBP1	4	0.00076135	0.0027831	0.391126	4	-1.051	135
GTF2H1	4	0.00079502	0.0029074	0.397518	4	-0.92964	136
DZIP3	4	0.00079897	0.0029214	0.397518	3	-1.1591	137
SPRYD4	4	0.00080204	0.0029323	0.397518	2	0.024891	138
UXS1	4	0.00080207	0.0029323	0.397518	3	-1.4326	139
KRTAP10_6	4	0.00080738	0.0029504	0.397518	3	-0.97692	140
SNRPA1	3	0.00080824	0.0023101	0.37779	3	-6.1195	141
SF3B5	4	0.00081346	0.0029742	0.397518	3	-3.5859	142
PRR23D2	4	0.0008145	0.0029773	0.397518	3	-0.63421	143
SBNO1	4	0.00081867	0.002995	0.397518	4	-2.5027	144
GNL3L	4	0.00085376	0.0031146	0.41055	3	-0.75881	145
DPAGT1	4	0.00085985	0.003139	0.410925	4	-1.7721	146
ZSWIM6	4	0.00087372	0.0031918	0.415	4	-0.57401	147
RTEL1	4	0.00088085	0.0032141	0.415072	4	-1.0086	148
ZFAND4	4	0.00090124	0.0032907	0.422121	3	-0.65846	149
OBP2A	4	0.00091186	0.0033255	0.423729	3	-0.92454	150
RPL11	4	0.00092177	0.003369	0.426431	4	-1.8282	151
C21orf59	4	0.00093164	0.0034042	0.426531	3	-1.1243	152
SPINK8	4	0.00094248	0.0034389	0.426531	4	-0.4413	153
PCDHGA4	4	0.00094526	0.0034482	0.426531	4	-1.2988	154
MED22	4	0.00095721	0.0034923	0.426531	2	-0.57709	155
SF3B2	4	0.0009576	0.0034938	0.426531	4	-1.7861	156
GTF3A	4	0.00096154	0.0035037	0.426531	3	-1.6613	157
FBP2	4	0.00097605	0.0035456	0.426832	4	-0.57773	158
SPATA5	4	0.00097862	0.0035508	0.426832	3	-1.4031	159
ACTR2	4	0.00099116	0.0035959	0.426859	4	-0.80128	160
PPAN	4	0.00099766	0.0036176	0.426859	4	-2.3333	161
CYP8B1	4	0.0010049	0.0036503	0.426859	3	-1.0991	162
ENKD1	4	0.0010089	0.0036617	0.426859	1	-0.05253	163
MAP4	4	0.0010096	0.0036627	0.426859	4	-0.87879	164
NARF	4	0.001018	0.0036943	0.427245	2	-0.55334	165
OTOP3	4	0.0010315	0.003743	0.427245	4	-0.61573	166
CLTC	4	0.001033	0.0037513	0.427245	4	-1.2409	167
TIMM9	4	0.0010342	0.0037554	0.427245	4	-0.7032	168
SOD1	4	0.0010591	0.003844	0.42911	2	-2.9413	169
KIAA1161	4	0.0010607	0.0038497	0.42911	1	0.19049	170
C5orf34	4	0.0010642	0.0038616	0.42911	2	-0.47023	171
SKIV2L2	4	0.0010806	0.0039212	0.431518	4	-1.1313	172
CLDN12	4	0.0010825	0.0039284	0.431518	2	-0.42648	173
MED24	4	0.0011077	0.0040238	0.436172	4	-1.094	174
CEP63	4	0.0011083	0.0040269	0.436172	3	-0.92782	175
SRSF10	4	0.0011124	0.0040414	0.436172	1	-0.091604	176
2022-09-07	4	0.0011187	0.0040621	0.436172	3	-2.0273	177
PSMG4	4	0.0011391	0.0041268	0.440649	4	-1.2676	178
GRXCR1	4	0.0011641	0.004219	0.447992	1	0.072068	179
MCM3	4	0.0011722	0.0042496	0.44802	4	-1.9013	180
EMC7	4	0.0011777	0.0042662	0.44802	2	-1.2893	181
TRAPPC13	4	0.0011852	0.0042916	0.448223	3	-1.1259	182
NDRG2	4	0.0012158	0.004404	0.457463	1	0.34725	183
PPP1R8	4	0.0012451	0.0045226	0.467246	4	-1.4211	184
HBP1	4	0.0012657	0.0045941	0.470244	4	-0.44838	185
HES1	4	0.0012675	0.0046008	0.470244	2	-0.23593	186
TOP3A	4	0.0013038	0.0047267	0.476848	4	-0.71337	187
CD14	4	0.0013078	0.004734	0.476848	4	-0.67409	188
GPR174	4	0.0013192	0.0047775	0.476848	1	-0.036218	189
P4HA3	4	0.0013193	0.0047775	0.476848	2	-0.6177	190
TBK1	4	0.0013378	0.0048427	0.476848	4	-0.66588	191
ZC3H7A	4	0.0013448	0.0048676	0.476848	4	-0.75072	192
RHEB	4	0.0013479	0.0048775	0.476848	3	-1.0649	193
GINS4	4	0.001353	0.0048971	0.476848	3	-1.145	194
METAP1	4	0.001353	0.0048971	0.476848	4	-0.98943	195
KANSL3	4	0.0013631	0.0049391	0.476848	4	-1.1964	196
CHMP2A	3	0.0013645	0.0038564	0.42911	3	-1.7323	197
IARS2	4	0.0013749	0.0049707	0.476848	3	-1.2014	198
PGK1	4	0.0013806	0.0049935	0.476848	4	-0.61323	199
BCL3	4	0.0013844	0.005007	0.476848	3	-0.60803	200
GOLGA6L6	4	0.0013881	0.0050147	0.476848	3	-0.94346	201
LSM7	4	0.0014163	0.0051126	0.480029	4	-1.0649	202
TRAPPC11	4	0.0014164	0.0051126	0.480029	4	-0.90992	203
CATIP	4	0.0014226	0.0051354	0.480029	2	-0.18555	204
GTF2H5	4	0.0014251	0.0051486	0.480029	2	-0.52497	205
SMN1	4	0.0014389	0.0052038	0.482817	3	-1.4771	206
DEFB132	4	0.001451	0.0052421	0.484024	2	-0.40924	207
PSMB3	4	0.0014743	0.0053307	0.486767	3	-1.1693	208
TCEB2	4	0.0014807	0.005352	0.486767	4	-1.7109	209
SLX4	4	0.0014819	0.0053551	0.486767	4	-1.0433	210
GPATCH3	4	0.0014879	0.0053737	0.486767	3	-0.5163	211
CRISP1	4	0.0014995	0.0054255	0.489142	3	-0.80345	212
RPS7	4	0.0015073	0.0054556	0.489541	4	-0.79568	213
STAG2	4	0.001526	0.0055265	0.493592	4	-0.66723	214
ADNP	4	0.0015513	0.0056162	0.499263	3	-0.70518	215
DTYMK	4	0.0015697	0.0056778	0.500704	3	-0.8502	216
GTF3C5	4	0.0015777	0.0057047	0.500704	3	-0.54869	217
CDK13	4	0.001579	0.005711	0.500704	3	-1.2273	218
APITD1_CORT	4	0.0015899	0.0057488	0.501718	4	-0.45266	219
SLC2A11	4	0.0016161	0.005842	0.506765	3	-0.73418	220
PRIM1	4	0.0016211	0.0058596	0.506765	3	-1.0285	221
HIST2H4B	4	0.0016294	0.0058943	0.507271	3	-0.34509	222
SNF8	4	0.0016403	0.0059296	0.507271	3	-1.2215	223
OR52H1	4	0.0016448	0.0059451	0.507271	4	-0.67313	224
NSMCE1	4	0.0016537	0.0059793	0.507921	3	-0.95748	225
PRMT5	4	0.0016676	0.0060285	0.509835	4	-2.7541	226
OR2A14	4	0.0016968	0.0061223	0.515484	2	-0.28368	227
DARS	4	0.0017508	0.0063212	0.528103	3	-1.306	228
ALG9	4	0.0017532	0.0063274	0.528103	4	-0.87252	229
ATP11A	4	0.0017786	0.0064258	0.531645	3	-1.1493	230
CAB39	4	0.0017845	0.0064528	0.531645	2	-0.20619	231
VWA5A	4	0.0017847	0.0064533	0.531645	3	-0.93019	232
KRTAP5_3	4	0.0018089	0.0065253	0.533236	4	-0.71524	233
VCPKMT	4	0.0018096	0.0065284	0.533236	3	-0.84581	234
PPFIA1	4	0.0018587	0.0067025	0.537879	3	-0.71543	235
UTP3	4	0.001864	0.006718	0.537879	2	-1.5317	236
LY86	4	0.001872	0.0067496	0.537879	2	-0.24637	237
RPLP0	4	0.001878	0.0067662	0.537879	4	-0.75037	238
PABPC1	4	0.0018801	0.0067729	0.537879	3	-0.95777	239
ORMDL3	4	0.0018879	0.006804	0.537879	1	0.014772	240
G3BP2	4	0.0018989	0.0068418	0.537879	2	-1.1237	241
PURG	4	0.0018993	0.0068423	0.537879	3	-0.77339	242
RPL7A	4	0.0019038	0.0068604	0.537879	4	-1.3618	243
TP53RK	4	0.0019061	0.0068667	0.537879	3	-1.9053	244
GOLGA6C	4	0.0019205	0.0069247	0.54021	2	-0.35945	245
PRSS41	4	0.0019396	0.0069832	0.540606	2	-0.21957	246
GFER	4	0.0019399	0.0069863	0.540606	3	-1.2944	247
ALOX12	4	0.0019778	0.0071283	0.549365	3	-0.63653	248
MPZL1	4	0.0019913	0.0071728	0.54995	2	-0.09467	249
PDE9A	4	0.0020002	0.007207	0.54995	4	-0.70379	250
SPACA3	4	0.0020105	0.0072459	0.54995	3	-0.70469	251
CLK3	4	0.002019	0.0072816	0.54995	4	-0.90599	252
ALG6	4	0.0020232	0.0072914	0.54995	4	-1.0783	253
ATP1A1	4	0.0020379	0.0073381	0.54995	3	-0.77715	254
CENPK	4	0.0020444	0.0073562	0.54995	3	-2.1474	255
CDC73	4	0.0020479	0.007366	0.54995	3	-0.87246	256
ATP5C1	4	0.0020673	0.0074386	0.552134	4	-0.62009	257
FAM220A	4	0.0020696	0.0074531	0.552134	2	-0.54125	258
UMPS	4	0.002094	0.0075417	0.554665	4	-1.1343	259
C22orf23	4	0.0020946	0.0075453	0.554665	1	0.22216	260
TRMT112	4	0.0021144	0.0076144	0.555942	4	-1.192	261
PPP3CA	4	0.0021177	0.0076282	0.555942	2	-0.28422	262
POLR3B	4	0.0021255	0.0076499	0.555942	3	-1.7826	263
CARM1	4	0.0021463	0.0077287	0.559481	3	-0.34207	264
U2AF1	4	0.0021555	0.0077571	0.559481	4	-1.4035	265
BOD1L1	4	0.0021935	0.007883	0.563488	4	-0.41532	266
KCTD8	4	0.002198	0.0079006	0.563488	2	-0.39079	267
ELAVL1	4	0.0021981	0.0079012	0.563488	3	-0.87385	268
CHCHD4	4	0.0022125	0.0079519	0.565001	4	-0.63583	269
DHX33	4	0.0022406	0.0080529	0.570059	4	-1.1314	270
RPN2	4	0.0022641	0.0081338	0.571946	4	-1.112	271
USP17L25	4	0.0022659	0.0081394	0.571946	3	-1.5254	272
SEC11C	4	0.0022791	0.0081861	0.573115	3	-0.67094	273
RAD51	4	0.0023013	0.0082627	0.575788	3	-1.2003	274
PTPRS	4	0.0023069	0.0082845	0.575788	4	-0.58839	275
PSMB11	4	0.0023362	0.0083902	0.579279	2	-0.33757	276
DOLK	4	0.0023481	0.0084316	0.579279	4	-2.1856	277
NARS2	4	0.002353	0.0084497	0.579279	1	-0.027786	278
YARS	4	0.002356	0.008456	0.579279	3	-1.6997	279
SLC25A31	4	0.0024446	0.0087725	0.594914	3	-0.85584	280
ZNHIT2	4	0.0024447	0.008773	0.594914	4	-1.3484	281
KRTAP3_1	4	0.0024473	0.0087787	0.594914	4	-0.29669	282
SNAI2	4	0.0024563	0.0088191	0.594914	2	-0.11177	283
UTP23	4	0.0024639	0.0088398	0.594914	3	-1.1624	284
SPATA5L1	4	0.002492	0.0089253	0.597667	4	-0.98521	285
PLEKHH1	4	0.0025092	0.0089786	0.597667	3	-0.54248	286
THOC1	4	0.002551	0.0091154	0.597667	2	-0.79801	287
EIF4G1	4	0.002552	0.009117	0.597667	4	-0.65629	288
POP1	4	0.0025557	0.0091284	0.597667	4	-0.76171	289
EEF1A1	4	0.0025652	0.00916	0.597667	4	-3.3756	290
VPS51	4	0.0026077	0.0092967	0.597667	4	-1.1303	291
LAMTOR5	4	0.0026113	0.0093097	0.597667	1	0.59412	292
UFSP2	4	0.0026146	0.0093237	0.597667	4	-0.64572	293
TRIM36	4	0.0026215	0.0093459	0.597667	4	-0.78646	294
RBM15	4	0.0026222	0.0093485	0.597667	3	-0.69406	295
HNRNPU	4	0.0026357	0.0093941	0.597667	3	-2.7242	296
VPRBP	4	0.0026431	0.0094195	0.597667	4	-1.2076	297
ACOT8	4	0.0026514	0.0094444	0.597667	3	-0.53808	298
LENEP	4	0.0026582	0.0094599	0.597667	4	-0.62929	299
PPP1R9A	4	0.002663	0.0094775	0.597667	3	-0.55261	300
SUCLA2	4	0.0026652	0.0094868	0.597667	4	-0.93261	301
FLT3LG	4	0.0026717	0.0095107	0.597667	4	-0.78521	302
RIPK1	4	0.0026796	0.0095371	0.597667	3	-0.78572	303
DNTTIP2	4	0.0026832	0.009548	0.597667	4	-0.70984	304
PAGE2	4	0.0026887	0.0095687	0.597667	3	-0.51547	305
KCNIP3	4	0.0027035	0.009622	0.597953	4	-0.48512	306
RABGEF1	4	0.0027146	0.0096635	0.597953	1	0.097431	307
RPL10	4	0.0027156	0.0096671	0.597953	4	-1.3383	308
PTGES2	4	0.0027338	0.0097277	0.59976	4	-0.62061	309
CCER1	4	0.0027646	0.0098386	0.603786	4	-0.7538	310
RTCB	4	0.0027686	0.0098562	0.603786	3	-0.84441	311
GTF2B	4	0.0027818	0.0099049	0.60483	3	-1.1087	312
IPO7	4	0.0028043	0.0099867	0.607078	3	-0.65116	313
VPS39	4	0.0028144	0.010026	0.607078	4	-0.61864	314
ANAPC5	4	0.0028174	0.010037	0.607078	3	-1.2795	315
CCER2	4	0.0028297	0.010081	0.607818	4	-0.85817	316
RNF8	4	0.0028501	0.010154	0.610296	4	-1.4632	317
IBSP	4	0.0028645	0.010203	0.610504	3	-0.58177	318
DDOST	4	0.0028696	0.010221	0.610504	2	-0.57491	319
KCTD11	4	0.00289	0.010291	0.610779	3	-0.4947	320
MAU2	4	0.0029163	0.010393	0.610779	3	-0.89386	321
POLR3C	4	0.0029165	0.010393	0.610779	4	-1.93	322
INCENP	4	0.0029165	0.010393	0.610779	4	-1.1681	323
KLK8	4	0.0029199	0.010408	0.610779	3	-0.48167	324
MROH7	4	0.0029212	0.010418	0.610779	2	-0.54268	325
CDC123	4	0.0029343	0.010458	0.611242	3	-1.0748	326
HAPLN2	4	0.0029729	0.010592	0.617227	1	0.029094	327
HNRNPA2B1	4	0.0029838	0.010627	0.617367	3	-0.86667	328
DR1	4	0.0030031	0.010695	0.619457	3	-0.56949	329
ADH1C	4	0.0030335	0.010802	0.622376	2	-0.28033	330
MSI2	4	0.0030364	0.010811	0.622376	3	-0.59664	331
SPIN2B	4	0.0030543	0.010873	0.624045	4	-0.38573	332
CALN1	4	0.003071	0.010923	0.625052	3	-0.35095	333
RPL27A	4	0.0030977	0.011006	0.627225	3	-1.1323	334
HIPK2	4	0.003103	0.011026	0.627225	4	-0.46415	335
WDR26	4	0.0031194	0.011084	0.627305	4	-0.6904	336
ESX1	4	0.0031278	0.011119	0.627305	2	-0.16374	337
CENPO	4	0.0031359	0.011136	0.627305	4	-0.69245	338
NKIRAS1	4	0.0031468	0.011177	0.627305	4	-0.34742	339
ANGPT1	4	0.0031601	0.011227	0.627305	3	-0.3422	340
THAP1	4	0.0031695	0.011255	0.627305	4	-1.3683	341
LETM2	4	0.0031794	0.011286	0.627305	3	-0.71281	342
RANGAP1	4	0.0031844	0.011305	0.627305	4	-1.2415	343
EED	4	0.003205	0.01138	0.627305	4	-0.70193	344
RNASEH2B	4	0.0032092	0.011397	0.627305	3	-0.92172	345
PYGO2	4	0.0032124	0.011409	0.627305	3	-0.68048	346
RPS29	4	0.0032154	0.011422	0.627305	4	-0.54693	347
NTMT1	4	0.0032311	0.011476	0.628486	3	-0.19971	348
ALG2	3	0.0032418	0.0089869	0.597667	3	-2.2074	349
BCAS2	4	0.0032484	0.011543	0.630368	4	-0.5276	350
TBC1D3C	4	0.0032591	0.011583	0.630716	3	-1.4589	351
USP6	4	0.0032838	0.011659	0.633059	4	-0.56018	352
PDCD2	4	0.0033424	0.011865	0.6424	4	-1.4205	353
TBCE	4	0.0033812	0.012005	0.648165	2	-1.2596	354
POLR3F	4	0.0034116	0.012098	0.65136	3	-1.2482	355
KRTAP22_1	4	0.0034376	0.012194	0.654647	1	0.4089	356
TNN	4	0.0034619	0.012279	0.65713	4	-0.42325	357
XPA	4	0.0034707	0.012309	0.65713	4	-0.81171	358
MOXD1	4	0.0034892	0.012378	0.659023	1	-0.11593	359
EDC4	4	0.0035244	0.012489	0.662204	4	-0.60383	360
USP17L2	4	0.0035364	0.012528	0.662204	4	-0.53616	361
GRID2IP	4	0.0035408	0.012542	0.662204	2	-0.021243	362
RSL1D1	4	0.0035756	0.012646	0.665835	3	-1.186	363
PSMB1	4	0.0035873	0.012689	0.66629	4	-0.92221	364
NOP14	4	0.003625	0.012833	0.667381	3	-1.1427	365
EIF4A1	4	0.0036258	0.012835	0.667381	4	-0.66697	366
RPS6	4	0.0036391	0.012888	0.667381	4	-1.4273	367
AFF1	4	0.0036441	0.012906	0.667381	2	0.17078	368
SBDS	4	0.0036659	0.012989	0.667381	3	-1.0272	369
CLCNKB	4	0.0036858	0.01305	0.667381	4	-0.43034	370
NEU4	4	0.0036957	0.013089	0.667381	1	0.15673	371
ARHGEF18	4	0.0036982	0.013093	0.667381	4	-0.86094	372
COX7A1	4	0.0037022	0.013104	0.667381	2	-0.29034	373
PPIH	4	0.0037091	0.013129	0.667381	3	-0.93329	374
CFL1	4	0.0037171	0.013159	0.667381	3	-0.87535	375
GTF2H2C	4	0.0037209	0.013171	0.667381	2	-0.35134	376
ATG101	4	0.0037471	0.01326	0.667381	3	-0.46768	377
NHLRC2	4	0.0037484	0.013263	0.667381	3	-1.0566	378
STIP1	4	0.0037497	0.013269	0.667381	4	-0.482	379
EXOSC9	4	0.0037602	0.013299	0.667381	3	-1.1777	380
MDM4	4	0.0037615	0.013304	0.667381	4	-0.50335	381
RPRD2	4	0.0037828	0.013379	0.669418	4	-0.38668	382
GMPPB	4	0.003801	0.013444	0.670902	4	-1.6519	383
RPP14	4	0.00383	0.013537	0.67137	2	-0.42627	384
RPAP2	4	0.0038384	0.013572	0.67137	4	-2.1602	385
SPDYE6	4	0.0038489	0.013614	0.67137	3	-1.049	386
SMARCA5	4	0.0038505	0.013619	0.67137	3	-1.4141	387
NLRP7	4	0.0038585	0.013641	0.67137	3	-0.61319	388
ABCC1	4	0.0038642	0.013665	0.67137	2	-0.254	389
NLRX1	4	0.0038953	0.013758	0.67137	4	-0.53177	390
FBXO48	4	0.0039021	0.013779	0.67137	2	-0.11675	391
PSMD2	4	0.0039099	0.013801	0.67137	4	-0.95888	392
CYGB	4	0.0039119	0.013807	0.67137	4	-0.5187	393
ERCC6	4	0.0039214	0.01384	0.67137	2	-0.43202	394
PFAS	4	0.003935	0.013891	0.671605	4	-1.2852	395
C4orf26	4	0.0039415	0.013915	0.671605	4	-0.33668	396
CABS1	4	0.0039538	0.013954	0.671783	1	0.31355	397
RAMP1	4	0.0040054	0.014128	0.674861	2	-0.065704	398
MAGOH	4	0.0040178	0.014174	0.674861	3	-0.87356	399
ISY1	4	0.0040273	0.014209	0.674861	4	-0.93808	400
DHX38	4	0.0040328	0.014222	0.674861	3	-0.80788	401
RHOT1	4	0.0040461	0.014267	0.674861	3	-0.7951	402
TADA2B	4	0.0040461	0.014267	0.674861	3	-0.8428	403
ZC3H18	4	0.004057	0.014302	0.674861	2	-0.35106	404
PAK1	4	0.0040618	0.014317	0.674861	4	-0.52271	405
PISD	4	0.0040697	0.014343	0.674861	4	-0.91068	406
HIST2H2AB	4	0.0040931	0.01443	0.674861	4	-0.50761	407
RABIF	4	0.0041075	0.014479	0.674861	3	-0.40771	408
ZSCAN10	4	0.0041086	0.01448	0.674861	3	-0.1609	409
ACSBG1	4	0.0041406	0.014596	0.674861	4	-0.50989	410
NDFIP1	4	0.0041499	0.014621	0.674861	4	-0.45938	411
SMYD5	4	0.0041602	0.01466	0.674861	2	-0.20837	412
H6PD	4	0.0041641	0.014669	0.674861	3	-1.1019	413
RPS21	4	0.0041728	0.014691	0.674861	4	-0.88032	414
FANCM	4	0.004177	0.014703	0.674861	4	-1.1969	415
OTUD6B	4	0.0041913	0.014759	0.674861	3	-0.43971	416
MEAF6	4	0.0042118	0.014821	0.674861	2	-0.38339	417
DNAAF2	4	0.004221	0.014855	0.674861	3	-0.8146	418
DCAF4	4	0.0042232	0.014861	0.674861	4	-0.60713	419
RFK	4	0.0042339	0.014904	0.674861	3	-0.87097	420
PMF1_BGLAP	4	0.0042365	0.014912	0.674861	4	-0.83427	421
PPP1R3C	4	0.0042546	0.014966	0.674861	4	-0.7432	422
DUSP2	4	0.0042628	0.014992	0.674861	4	-0.43608	423
SCGB3A2	4	0.0042813	0.015054	0.674861	3	-0.79862	424
OTUD6A	4	0.0042892	0.015083	0.674861	2	0.19154	425
EXOSC6	4	0.0042896	0.015085	0.674861	3	-0.73726	426
LMBR1	4	0.0042936	0.015099	0.674861	3	-0.69093	427
GRAMD1B	4	0.0043016	0.015127	0.674861	4	-0.39178	428
NOL10	4	0.0043384	0.015242	0.674861	4	-1.2704	429
GNB1L	4	0.0043428	0.015256	0.674861	4	-1.117	430
TAF8	4	0.0043524	0.015294	0.674861	3	-0.67685	431
CDK10	4	0.0043665	0.015342	0.674861	2	-0.23591	432
SFTPA2	4	0.004385	0.015413	0.674861	3	-0.5005	433
WAC	4	0.0043882	0.015423	0.674861	3	-1.3046	434
C19orf54	4	0.0043897	0.015428	0.674861	4	-0.53852	435
ABHD14B	4	0.0043944	0.015442	0.674861	3	-0.37904	436
ATP13A5	4	0.0043983	0.01545	0.674861	2	-0.38911	437
RPL22	4	0.0044035	0.015465	0.674861	4	-0.5191	438
TAF1B	4	0.0044172	0.015509	0.675218	4	-1.1844	439
DDX23	4	0.0044479	0.015606	0.67678	4	-0.77574	440
YDJC	4	0.0044697	0.015691	0.67678	3	-0.26949	441
LSM14A	4	0.0044824	0.015727	0.67678	3	-0.49143	442
DNAJA3	4	0.0044877	0.015742	0.67678	4	-0.75061	443
TMEM210	4	0.0044944	0.015765	0.67678	4	-0.38517	444
KIF4A	4	0.0045016	0.015794	0.67678	4	-1.213	445
UTP20	4	0.0045124	0.015838	0.67678	2	-0.18481	446
SMARCB1	4	0.0045213	0.01587	0.67678	3	-0.50922	447
KARS	4	0.0045301	0.015895	0.67678	3	-0.91886	448
A4GNT	4	0.0045332	0.015907	0.67678	3	-0.53618	449
WASH1	4	0.0045508	0.015968	0.67678	4	-3.3983	450
ORC3	4	0.0045729	0.016037	0.67678	3	-1.0514	451
PPP1CB	4	0.0045741	0.016042	0.67678	2	-1.3061	452
ILF2	4	0.0045828	0.016072	0.67678	3	-1.0442	453
TBP	4	0.0045844	0.016076	0.67678	3	-1.358	454
FLCN	4	0.0046101	0.016159	0.67678	3	-1.2811	455
SLC7A4	4	0.0046166	0.016182	0.67678	3	-0.76702	456
ARHGEF11	4	0.0046245	0.016209	0.67678	3	-0.35686	457
CNOT11	4	0.0046271	0.016218	0.67678	4	-0.53367	458
BPIFA1	4	0.0046635	0.01634	0.677418	3	-0.50051	459
WSCD1	4	0.004676	0.01638	0.677418	1	-0.036817	460
HMBS	4	0.0046778	0.016387	0.677418	3	-0.73143	461
OR2T33	4	0.0046926	0.016439	0.677418	4	-0.31388	462
SLC35B1	4	0.00472	0.016549	0.677418	4	-0.6463	463
TIMM8A	4	0.0047276	0.016579	0.677418	4	-0.4376	464
CCNC	4	0.004728	0.016579	0.677418	3	-0.86357	465
PHB2	4	0.0047635	0.016696	0.677418	4	-1.1478	466
GLT8D2	4	0.0047682	0.016711	0.677418	4	-0.78056	467
KRTAP9_7	4	0.0047792	0.016758	0.677418	2	-0.14617	468
AATF	4	0.0047941	0.016808	0.677418	4	-0.56614	469
MBTPS2	4	0.0047941	0.016808	0.677418	4	-0.816	470
CDC37	4	0.0047955	0.016812	0.677418	4	-0.92162	471
GMEB1	4	0.0047962	0.016812	0.677418	3	-0.71773	472
CCDC37	4	0.0048038	0.016842	0.677418	2	-0.51761	473
FAM107A	4	0.0048163	0.01688	0.677418	4	-0.60969	474
POTEB2	4	0.0048165	0.01688	0.677418	2	-1.1756	475
RRP7A	4	0.0048308	0.016927	0.677418	1	-0.091775	476
HSCB	4	0.0048592	0.017025	0.677418	3	-1.2026	477
MTERF2	4	0.0048631	0.017042	0.677418	3	-0.5597	478
POMZP3	4	0.0048667	0.017054	0.677418	4	-0.57437	479
DDX60	4	0.0048692	0.017062	0.677418	3	-0.62846	480
ZC3H4	4	0.0048823	0.017106	0.677418	2	-0.17584	481
STMN1	4	0.0048848	0.017114	0.677418	4	-0.51692	482
NXF1	4	0.0048859	0.017119	0.677418	3	-0.68589	483
HUS1	4	0.0049088	0.017195	0.678953	4	-0.51522	484
OR52J3	4	0.0049185	0.017229	0.678953	2	-0.15681	485
TOP1MT	4	0.004992	0.017462	0.685	3	-1.0987	486
CT47A8	4	0.0050039	0.0175	0.685	3	-0.65459	487
KLF5	4	0.0050039	0.0175	0.685	3	-1.2001	488
ALX1	4	0.0050235	0.01757	0.685	3	-0.68481	489
TUBGCP4	4	0.0050259	0.017579	0.685	2	-0.64175	490
NEFM	4	0.0050518	0.017672	0.685	3	-0.61193	491
UBXN4	4	0.005071	0.017738	0.685	4	-0.62779	492
AQP12B	4	0.0050773	0.017759	0.685	3	-0.59891	493
PCM1	4	0.0050886	0.0178	0.685	3	-0.66477	494
MAEA	4	0.0050893	0.017803	0.685	3	-0.69573	495
IKZF1	4	0.0050996	0.017835	0.685	2	-0.23281	496
ARMC7	4	0.005107	0.017863	0.685	4	-1.908	497
FOXN3	4	0.0051117	0.017879	0.685	3	-0.40058	498
PMVK	4	0.0051134	0.017885	0.685	3	-1.0888	499
RIC8B	4	0.0051244	0.01792	0.685	4	-0.54689	500
ITGB1BP1	4	0.0051402	0.017962	0.685094	2	-0.10494	501
RPEL1	4	0.0051652	0.018044	0.685094	3	-1.1023	502
FAM26D	4	0.0051704	0.018058	0.685094	4	-0.47516	503
IL17REL	4	0.0051821	0.018108	0.685094	4	-0.43495	504
RPL35	4	0.0052101	0.0182	0.685094	4	-1.2945	505
WDR11	4	0.0052112	0.018204	0.685094	4	-0.44225	506
SRP54	4	0.0052176	0.018222	0.685094	3	-0.74046	507
LSM6	4	0.0052328	0.018274	0.685094	4	-0.92992	508
ATM	4	0.0052433	0.01831	0.685094	1	-0.050499	509
MIOS	4	0.0052787	0.018435	0.685094	3	-0.81639	510
FLII	4	0.0052926	0.018483	0.685094	3	-0.88523	511
WDR82	4	0.005296	0.018487	0.685094	4	-1.5889	512
OR4N2	4	0.005298	0.018497	0.685094	3	-0.36531	513
GRPEL1	4	0.0053113	0.018539	0.685094	4	-0.98816	514
YARS2	4	0.0053113	0.018539	0.685094	4	-0.95941	515
KIR3DL2	4	0.0053214	0.018571	0.685094	4	-0.54735	516
GABBR2	4	0.0053742	0.018744	0.685094	3	-0.64509	517
DDX54	4	0.0053777	0.018757	0.685094	3	-1.0635	518
RINT1	4	0.0053795	0.01876	0.685094	3	-1.0112	519
SLC23A1	4	0.0053822	0.018767	0.685094	3	-0.70107	520
GNMT	4	0.0053859	0.018778	0.685094	3	-0.56713	521
TAS2R39	4	0.0053937	0.018805	0.685094	3	-0.47658	522
KCNK9	4	0.0053979	0.01882	0.685094	2	-0.049732	523
FRG1	4	0.0054004	0.01883	0.685094	4	-0.80187	524
LAIR1	4	0.0054082	0.01886	0.685094	3	-0.59062	525
FAM157B	4	0.0054178	0.01889	0.685094	3	-0.55387	526
THBS2	4	0.0054495	0.019002	0.687801	1	0.040824	527
ITPA	4	0.0054579	0.019037	0.687801	4	-0.28604	528
NAA10	4	0.0054907	0.019132	0.689329	4	-0.869	529
ARMC2	4	0.0055206	0.019234	0.689329	2	-0.48374	530
CSE1L	4	0.0055326	0.019265	0.689329	4	-1.4767	531
C19orf52	4	0.0055373	0.019279	0.689329	4	-2.5974	532
RPL17_C18orf32	4	0.0055522	0.01933	0.689329	4	-1.6191	533
MVK	4	0.0055522	0.01933	0.689329	2	-0.79428	534
ABCF3	4	0.0055526	0.019331	0.689329	2	-0.53914	535
CMIP	4	0.0055826	0.019434	0.690612	4	-0.45424	536
PAK3	4	0.005584	0.01944	0.690612	3	-0.61987	537
DNAJC7	4	0.0056075	0.019512	0.691884	4	-0.65319	538
C19orf33	4	0.0056299	0.019589	0.692511	3	-0.32625	539
SLC30A3	4	0.005634	0.019602	0.692511	4	-0.41417	540
HSD17B6	4	0.0056752	0.019736	0.692606	3	-0.5311	541
GPR82	4	0.0056767	0.019743	0.692606	4	-0.48685	542
GOSR2	4	0.0056774	0.019745	0.692606	3	-0.80799	543
PPP2R2A	4	0.0056789	0.019749	0.692606	4	-0.77763	544
VARS	4	0.0056891	0.01979	0.69277	4	-1.545	545
ST6GAL1	4	0.0057072	0.019855	0.693748	2	-0.17243	546
KCNQ1	4	0.0057472	0.019984	0.69651	4	-0.3983	547
LOC100132146	4	0.0057587	0.02002	0.69651	1	0.063622	548
SLC35E2B	4	0.0057746	0.02007	0.69651	3	-0.66245	549
QARS	4	0.0057877	0.020117	0.69651	3	-1.9736	550
AURKA	4	0.0057877	0.020117	0.69651	4	-2.0617	551
DHPS	4	0.0058063	0.020175	0.69651	2	-1.2965	552
CCSAP	4	0.0058103	0.020189	0.69651	2	-0.063594	553
TRAPPC5	4	0.0058259	0.02024	0.697021	4	-1.7474	554
TFG	4	0.0058382	0.020282	0.697227	3	-0.76354	555
YES1	4	0.0058642	0.02037	0.69898	4	-0.4555	556
LARP1	4	0.0058852	0.020439	0.699472	3	-0.70809	557
RPS8	4	0.0058908	0.020458	0.699472	3	-2.15	558
DLST	4	0.0059133	0.020534	0.699754	3	-0.73421	559
SKP1	4	0.0059248	0.02057	0.699754	4	-1.1965	560
MTMR3	4	0.0059529	0.020663	0.699754	2	-0.46269	561
CCT7	4	0.0059742	0.020728	0.699754	3	-0.90719	562
COX15	4	0.0059763	0.020734	0.699754	2	-0.68105	563
XYLB	4	0.005981	0.020753	0.699754	2	-0.14464	564
TUFM	4	0.0059875	0.020777	0.699754	4	-0.62531	565
STX11	4	0.0059904	0.020785	0.699754	2	-0.23267	566
RPL7	4	0.0059936	0.020795	0.699754	4	-0.92743	567
MRTO4	4	0.0060164	0.020875	0.700113	2	-0.077082	568
KIAA0430	4	0.0060176	0.020879	0.700113	4	-0.3626	569
RFX7	4	0.0060523	0.020991	0.702167	4	-0.2706	570
SMNDC1	4	0.0060657	0.021044	0.702167	3	-0.6258	571
TVP23C_CDRT4	4	0.0060686	0.021051	0.702167	4	-0.38798	572
AGFG1	4	0.0060822	0.021096	0.702444	4	-0.55232	573
CXXC1	4	0.0061104	0.021185	0.702584	3	-0.45108	574
MBTPS1	4	0.0061149	0.021198	0.702584	4	-0.75925	575
IMPA2	4	0.0061194	0.02121	0.702584	1	0.10045	576
GCN1L1	4	0.006158	0.02133	0.705041	4	-0.69579	577
C16orf96	4	0.006171	0.021377	0.705041	2	-0.04006	578
CYTIP	4	0.0061844	0.021422	0.705041	3	-0.85212	579
GTF3C4	4	0.0061877	0.021432	0.705041	4	-0.54754	580
GUF1	4	0.0062106	0.021515	0.706217	4	-0.24249	581
AGBL5	4	0.0062225	0.021552	0.706217	1	0.51546	582
DPH5	4	0.0062318	0.021579	0.706217	4	-0.52871	583
PDZRN4	4	0.006274	0.021725	0.706459	1	-0.066429	584
GPI	4	0.006294	0.021779	0.706459	4	-0.58029	585
GTPBP8	4	0.0063255	0.021884	0.706459	2	-0.38537	586
EXOSC7	4	0.0063328	0.021909	0.706459	4	-0.58044	587
PRKDC	4	0.006344	0.021952	0.706459	3	-0.78432	588
MRPS15	4	0.0063561	0.021993	0.706459	4	-0.33574	589
SPATA31D3	4	0.0063596	0.022002	0.706459	4	-0.4251	590
LMNB2	4	0.0063687	0.022032	0.706459	3	-0.62906	591
CEACAM8	4	0.006377	0.022061	0.706459	2	-0.23417	592
COL1A2	4	0.0063794	0.022071	0.706459	4	-0.21207	593
EIF3A	4	0.006391	0.022107	0.706459	4	-1.1114	594
SNRNP40	4	0.0063946	0.022118	0.706459	4	-0.60153	595
ATP6V1D	4	0.0063985	0.022131	0.706459	3	-0.83072	596
MTRNR2L9	4	0.0064285	0.022237	0.706459	2	-0.12708	597
DPPA3	4	0.0064395	0.022269	0.706459	3	-0.52818	598
ZNF662	4	0.0064433	0.02228	0.706459	4	-0.64245	599
STOML2	4	0.0064493	0.022303	0.706459	2	-0.38698	600
XCR1	4	0.0064584	0.022337	0.706459	3	-0.75034	601
MS4A4A	4	0.0064664	0.022365	0.706459	3	-0.53409	602
LGALSL	4	0.0064687	0.022369	0.706459	3	-0.33549	603
SMIM5	4	0.0064734	0.022385	0.706459	4	-0.23548	604
NOP2	4	0.0064785	0.022399	0.706459	2	-0.64178	605
DBN1	4	0.0064906	0.022439	0.706551	4	-0.47499	606
UROD	4	0.0065316	0.022563	0.707175	2	-0.17282	607
SRRM2	4	0.0065368	0.022573	0.707175	3	-0.71662	608
ZNF853	4	0.0065458	0.022605	0.707175	4	-0.3374	609
NUB1	4	0.0065469	0.022607	0.707175	3	-1.2706	610
ARL6IP6	4	0.006558	0.022647	0.707266	3	-0.87684	611
KRTAP10_7	4	0.0065831	0.022726	0.707737	2	-0.36215	612
NCKAP1	4	0.0065995	0.022776	0.707737	4	-1.6528	613
EIF6	4	0.0066043	0.022795	0.707737	4	-0.68044	614
TRAIP	4	0.0066137	0.022819	0.707737	3	-0.91981	615
NOP16	4	0.0066279	0.022862	0.707737	4	-0.46137	616
PCP4L1	4	0.0066346	0.022884	0.707737	1	0.1561	617
RTFDC1	4	0.0066524	0.022937	0.708241	4	-0.88907	618
DHDDS	4	0.006684	0.023045	0.709435	3	-1.5604	619
SRSF7	4	0.0066861	0.02305	0.709435	2	-0.53229	620
POLR3K	4	0.0067376	0.023224	0.711892	3	-0.6194	621
FAM50A	4	0.0067567	0.023286	0.711892	4	-0.81848	622
PINLYP	4	0.0067598	0.023297	0.711892	4	-0.81712	623
OR8G5	4	0.0067891	0.023381	0.711892	1	0.0028671	624
EPHX3	4	0.0067897	0.023383	0.711892	4	-0.32712	625
SMR3A	4	0.006804	0.023424	0.711892	2	-0.24487	626
TRAPPC3	3	0.006805	0.018541	0.685094	2	-1.0608	627
MTMR7	4	0.0068139	0.023455	0.711892	2	-0.27235	628
MPI	4	0.0068168	0.023467	0.711892	3	-1.1136	629
GAST	4	0.0068239	0.02349	0.711892	3	-1.2669	630
SNRPG	4	0.0068284	0.023503	0.711892	4	-0.76947	631
OR52N2	4	0.0068406	0.02354	0.711892	3	-0.40363	632
BCKDK	4	0.0068647	0.023616	0.712988	4	-0.59317	633
BARD1	4	0.0068896	0.023689	0.712988	3	-0.54841	634
DECR2	4	0.0069055	0.023742	0.712988	4	-0.25626	635
UBA1	4	0.0069063	0.023745	0.712988	3	-1.4104	636
MTOR	4	0.0069126	0.023763	0.712988	3	-1.0791	637
BCS1L	4	0.0069366	0.023844	0.713442	4	-1.1655	638
HMGXB4	4	0.0069515	0.023893	0.713442	4	-0.46669	639
CTPS1	4	0.0069566	0.023903	0.713442	3	-0.48551	640
SIRPA	4	0.0069646	0.023934	0.713442	4	-0.34387	641
CORO1A	4	0.0069797	0.023982	0.713442	3	-0.76526	642
DCTN5	4	0.0069948	0.024038	0.713442	3	-1.197	643
RPA3	4	0.0070081	0.024077	0.713442	3	-1.7599	644
SKA2	4	0.00701	0.024083	0.713442	2	-0.32764	645
OGT	4	0.0070216	0.024114	0.713442	4	-1.0188	646
IMP3	4	0.0070404	0.024177	0.713442	4	-1.1808	647
DNAJC22	4	0.0070465	0.024197	0.713442	1	1.0735	648
TRIM13	4	0.0070589	0.024236	0.713442	3	-0.66679	649
ZFP3	4	0.0070684	0.024263	0.713442	3	-0.38344	650
OBP2B	4	0.007098	0.024354	0.714808	3	-0.43907	651
ZNF418	4	0.0071137	0.024409	0.714808	4	-0.39991	652
KIAA1328	4	0.007134	0.024474	0.714808	4	-0.28758	653
FDXR	4	0.0071386	0.024493	0.714808	3	-1.5601	654
NMT1	4	0.0071461	0.024521	0.714808	4	-0.8685	655
MED16	4	0.0071495	0.024536	0.714808	1	0.035939	656
WARS	4	0.00716	0.024571	0.714808	3	-1.5892	657
CRCP	4	0.0071939	0.024685	0.71662	4	-0.85377	658
MIEF1	4	0.007201	0.024708	0.71662	1	0.32732	659
RPE	4	0.0072351	0.024814	0.717195	3	-1.6727	660
MSANTD2	4	0.0072394	0.024827	0.717195	4	-0.49338	661
KCNQ5	4	0.0072524	0.024869	0.717195	1	0.11178	662
IMPDH2	4	0.0072549	0.024878	0.717195	3	-0.76971	663
XAGE1B	4	0.0073039	0.025038	0.718256	2	-0.46799	664
POC1B_GALNT4	4	0.0073074	0.025049	0.718256	3	-0.50181	665
PES1	4	0.0073271	0.025116	0.718256	3	-0.40032	666
FAM219B	4	0.0073459	0.025178	0.718256	4	-0.47325	667
CD4	4	0.0073519	0.025194	0.718256	3	-0.62642	668
AARD	4	0.0073554	0.025211	0.718256	2	-0.26346	669
NAA50	4	0.0073615	0.025232	0.718256	4	-0.74962	670
TMEM230	4	0.0073633	0.025236	0.718256	2	-0.57485	671
MARS	4	0.0073685	0.025253	0.718256	3	-2.172	672
RPL31	4	0.0074033	0.025375	0.719936	4	-1.0161	673
ATP6V0B	4	0.007436	0.025487	0.719936	3	-1.1698	674
TMEM14A	4	0.0074392	0.025497	0.719936	3	-0.80525	675
PTCD1	4	0.0074464	0.025521	0.719936	2	-0.54236	676
ADCK5	4	0.0074478	0.025525	0.719936	4	-0.23127	677
KCNAB3	4	0.0074583	0.025562	0.719936	2	-0.071382	678
WDR43	4	0.0074635	0.025576	0.719936	4	-0.6047	679
FAM171B	4	0.0075098	0.025726	0.7231	1	-0.11292	680
OXNAD1	4	0.0075613	0.025895	0.726022	1	0.21497	681
PSMD8	4	0.0075639	0.025907	0.726022	4	-1.2026	682
CCT8	4	0.0075799	0.025955	0.726022	4	-0.49414	683
MMS22L	4	0.0076052	0.026045	0.726022	4	-1.4593	684
GIMAP1_GIMAP5	4	0.0076127	0.026061	0.726022	3	-0.45195	685
UQCRC1	4	0.0076192	0.026073	0.726022	3	-0.61067	686
HTR3D	4	0.007635	0.026117	0.726022	2	-0.21236	687
HSPB7	4	0.0076426	0.026144	0.726022	4	-0.32346	688
CSH1	4	0.0076642	0.02621	0.726022	1	0.18151	689
ASF1B	4	0.0076647	0.02621	0.726022	4	-0.72849	690
FAM161A	4	0.0077157	0.026368	0.726864	3	-0.21356	691
KIAA0196	4	0.0077542	0.026492	0.726864	4	-0.65405	692
GATA6	4	0.0077619	0.026519	0.726864	2	-0.25924	693
TOB1	4	0.0077671	0.026539	0.726864	3	-0.25921	694
NFAM1	4	0.0077711	0.026552	0.726864	4	-0.35991	695
XRN2	4	0.0077832	0.026587	0.726864	3	-1.6379	696
LRRC37A	4	0.0078016	0.026642	0.726864	4	-0.97458	697
PDS5B	4	0.0078053	0.026651	0.726864	3	-1.1566	698
SH2D3A	4	0.0078186	0.026691	0.726864	2	-0.012948	699
ACTR1A	4	0.0078207	0.026698	0.726864	4	-0.5981	700
GART	4	0.0078282	0.026721	0.726864	4	-0.71492	701
INCA1	4	0.0078316	0.026733	0.726864	4	-0.462	702
SOAT2	4	0.0078643	0.026839	0.726864	4	-0.367	703
SH3BP1	4	0.00787	0.026853	0.726864	2	-0.22137	704
RABGGTB	4	0.0078951	0.026937	0.726864	4	-0.63181	705
SUPT4H1	4	0.0078983	0.026947	0.726864	3	-2.2159	706
POLR3H	4	0.0079086	0.026984	0.726864	3	-2.0084	707
OGFOD1	4	0.0079167	0.027009	0.726864	2	-0.2984	708
PTPRN	4	0.0079215	0.027022	0.726864	3	-0.32329	709
MTM1	4	0.007952	0.027117	0.726864	3	-0.73385	710
SLC39A7	4	0.0079596	0.027134	0.726864	2	-0.4137	711
GARS	4	0.0079726	0.027181	0.726864	3	-0.66251	712
BMP2	4	0.0079729	0.027183	0.726864	1	0.07642	713
HECA	4	0.0079758	0.027191	0.726864	3	-0.56817	714
INTS1	4	0.0079763	0.027191	0.726864	4	-0.95118	715
ACO2	4	0.0080357	0.02737	0.730424	3	-0.49307	716
KLF4	4	0.0080567	0.027435	0.730424	2	-0.48115	717
SPATA17	4	0.0080758	0.027501	0.730424	3	-0.44851	718
RBP7	4	0.0081	0.027583	0.730424	2	-0.70051	719
TNFRSF18	4	0.0081108	0.027614	0.730424	3	-0.60012	720
SPECC1L	4	0.0081119	0.027617	0.730424	4	-0.60552	721
MRE11A	4	0.0081154	0.027626	0.730424	3	-0.92636	722
FABP9	4	0.0081271	0.027668	0.730424	2	-0.67645	723
PNISR	4	0.0081273	0.027668	0.730424	1	-0.17293	724
SLC38A1	4	0.0081504	0.027743	0.731258	4	-0.42615	725
KIAA0895	4	0.0081787	0.027835	0.731258	2	0.103	726
CCT2	4	0.0081851	0.027856	0.731258	3	-1.2802	727
OSGIN1	4	0.0081962	0.02789	0.731258	4	-0.68087	728
DGCR8	4	0.0082074	0.027929	0.731258	4	-0.57036	729
RIC1	4	0.0082087	0.027935	0.731258	3	-1.0894	730
RCE1	4	0.0082196	0.027968	0.731258	3	-0.32537	731
TBCD	4	0.0082578	0.0281	0.733722	3	-0.95808	732
DYNC1I2	4	0.0082816	0.028168	0.73449	2	-0.18585	733
EEF1A2	4	0.0082998	0.028237	0.735283	3	-0.57839	734
IL34	4	0.0083188	0.028297	0.735832	4	-0.34592	735
TRIP13	4	0.008333	0.028342	0.736003	1	0.26093	736
SNUPN	4	0.0083634	0.028442	0.73761	4	-0.86874	737
C11orf97	4	0.0083845	0.028497	0.738033	1	0.55015	738
CDC20	4	0.0084089	0.028575	0.738271	2	-1.3594	739
JPH3	4	0.0084119	0.028584	0.738271	4	-0.62088	740
GGNBP2	4	0.0084349	0.028658	0.738271	4	-0.5237	741
TMEM177	4	0.0084359	0.028661	0.738271	2	0.028273	742
NELFA	4	0.008478	0.028796	0.738692	3	-0.92431	743
FTSJ2	4	0.0084804	0.028806	0.738692	4	-0.66996	744
DDI2	4	0.0084873	0.028826	0.738692	2	-0.18874	745
CA12	4	0.008489	0.028832	0.738692	2	-0.3117	746
OR52N1	4	0.0085388	0.028979	0.738852	2	-0.2887	747
PAM	4	0.0085657	0.029071	0.738852	3	-0.50042	748
RRN3	4	0.0085806	0.029118	0.738852	4	-1.2566	749
SRF	4	0.0085902	0.029141	0.738852	1	0.232	750
CCT4	4	0.0085946	0.029156	0.738852	2	-0.97535	751
DPM3	4	0.008601	0.029177	0.738852	4	-0.75064	752
C17orf85	4	0.0086245	0.029254	0.738852	4	-0.4289	753
FTL	4	0.0086333	0.029287	0.738852	4	-0.40779	754
ATF4	4	0.0086428	0.029314	0.738852	4	-0.58294	755
2022-03-05	4	0.0086567	0.029357	0.738852	4	-0.37766	756
TUBA3E	4	0.0086773	0.029418	0.738852	4	-0.28794	757
THOC5	4	0.0087067	0.029507	0.738852	3	-1.1385	758
SCN4B	4	0.0087171	0.029542	0.738852	4	-0.51531	759
SLC33A1	4	0.00872	0.029553	0.738852	3	-0.74748	760
AHCY	4	0.0087273	0.029579	0.738852	3	-0.71204	761
UQCRQ	4	0.0087322	0.029594	0.738852	3	-1.0003	762
POLR3E	4	0.0087422	0.029625	0.738852	4	-0.53539	763
PRAMEF1	4	0.0087445	0.029629	0.738852	3	-0.30233	764
CHEK1	4	0.0087563	0.029665	0.738852	4	-1.5422	765
ESRP1	4	0.0087674	0.0297	0.738852	4	-0.31617	766
SNRNP25	4	0.0087851	0.029755	0.738852	2	-0.89664	767
WDR83	4	0.0088254	0.029878	0.738852	4	-0.6738	768
COMMD5	4	0.008837	0.029913	0.738852	3	-0.73704	769
SCAMP1	4	0.0088492	0.029958	0.738852	3	-0.60819	770
C10orf99	4	0.0088612	0.029994	0.738852	4	-0.54813	771
POLR1A	4	0.0088615	0.029996	0.738852	3	-1.1775	772
CXorf66	4	0.0088639	0.030005	0.738852	3	-0.37174	773
ZBTB1	4	0.0088641	0.030006	0.738852	2	-0.47523	774
LCP1	4	0.0088664	0.030014	0.738852	3	-0.65674	775
ZNF22	4	0.0088698	0.030024	0.738852	2	-0.46518	776
LSM5	4	0.0088814	0.030061	0.738852	4	-0.79576	777
MTERF1	4	0.0088852	0.030075	0.738852	4	-0.34021	778
GYS2	4	0.0088987	0.030114	0.738857	2	-0.01462	779
ZNF750	4	0.0089501	0.030274	0.739588	2	0.090874	780
APOA5	4	0.0089561	0.030298	0.739588	3	-0.55914	781
HIST1H4K	4	0.0089605	0.03031	0.739588	3	-0.57597	782
TRIB3	4	0.0089679	0.030329	0.739588	4	-0.26298	783
EPO	4	0.0089889	0.030397	0.739588	3	-1.014	784
THTPA	4	0.0090015	0.030436	0.739588	3	-0.31735	785
CCR7	4	0.0090139	0.03047	0.739588	4	-0.65427	786
SLC5A7	4	0.0090177	0.030486	0.739588	4	-0.39321	787
ALDH16A1	4	0.009053	0.030612	0.739588	2	-0.20804	788
SEC23IP	4	0.0090693	0.03066	0.739588	4	-0.35348	789
LCE1F	4	0.0090774	0.030683	0.739588	3	-0.46375	790
HDAC8	4	0.0090907	0.030721	0.739588	4	-0.22415	791
MYL6B	4	0.0090913	0.030722	0.739588	3	-0.51169	792
CCNE1	4	0.0091044	0.030761	0.739588	1	0.087074	793
YRDC	4	0.0091087	0.030778	0.739588	3	-1.3951	794
RBBP8	4	0.0091196	0.030804	0.739588	4	-0.50895	795
SAMD4B	4	0.0091203	0.030807	0.739588	2	-0.54401	796
OSGEP	4	0.009149	0.030898	0.739588	3	-0.69705	797
RAD1	4	0.0091502	0.030901	0.739588	4	-0.73943	798
TMEM249	4	0.0091686	0.030966	0.739588	4	-0.34644	799
CIPC	4	0.00918	0.031002	0.739588	3	-0.63264	800
C17orf47	4	0.0091963	0.031054	0.739588	4	-0.48884	801
CDCA5	4	0.0091978	0.031056	0.739588	4	-0.94135	802
HMSD	4	0.0092039	0.03108	0.739588	4	-0.43686	803
GOLGA6L10	4	0.0092139	0.031111	0.739588	3	-1.3675	804
CHURC1_FNTB	4	0.0092749	0.031303	0.741271	4	-1.4397	805
NPAS1	4	0.0092811	0.03132	0.741271	4	-0.37641	806
AGO1	4	0.009297	0.031375	0.741271	3	-0.73176	807
RPL37A	4	0.00931	0.031415	0.741271	2	-0.22333	808
DNLZ	4	0.0093191	0.03144	0.741271	3	-1.1576	809
FAF1	4	0.0093614	0.031574	0.741271	2	-0.35908	810
GAPDH	4	0.0093681	0.031599	0.741271	4	-0.94843	811
HYOU1	4	0.0093735	0.031613	0.741271	4	-0.57213	812
OR9G4	4	0.0093799	0.031634	0.741271	3	-0.555	813
INTS4	4	0.0093899	0.031667	0.741271	4	-0.49122	814
OR10G9	4	0.0093916	0.031671	0.741271	3	-0.42373	815
PSMB2	4	0.0093959	0.031686	0.741271	4	-1.4776	816
GPR65	4	0.0094128	0.031738	0.741504	1	0.17277	817
KRTCAP3	4	0.0094265	0.031774	0.741504	3	-0.50093	818
OR51A2	4	0.0094469	0.031832	0.741653	3	-0.56783	819
BCL2L12	4	0.0094642	0.031879	0.741653	2	-0.27143	820
C1QTNF8	4	0.009469	0.031897	0.741653	4	-0.35436	821
RSPH10B	4	0.0095076	0.032003	0.743022	4	-0.633	822
IQCG	4	0.0095155	0.032035	0.743022	4	-0.72165	823
NSF	4	0.0095374	0.032099	0.743022	3	-0.86162	824
CT47A4	4	0.0095608	0.032182	0.743022	2	-0.29705	825
C8orf33	4	0.0095669	0.032203	0.743022	2	-0.63211	826
FAM173B	4	0.0095739	0.032228	0.743022	4	-0.51187	827
ERI1	4	0.0096168	0.03235	0.744749	4	-0.68295	828
LIAS	4	0.0096254	0.03238	0.744749	3	-0.62439	829
ZRSR2	4	0.0096499	0.032462	0.745722	4	-0.90943	830
USP21	4	0.0096697	0.03252	0.746158	2	-0.23884	831
IFNA10	4	0.0096862	0.032577	0.746581	3	-0.54899	832
PPP2R4	4	0.0097096	0.032668	0.747084	4	-0.82594	833
RARB	4	0.0097211	0.032706	0.747084	2	0.035276	834
SMC5	4	0.0097365	0.03276	0.747084	4	-0.69827	835
SLC5A5	4	0.0097687	0.032861	0.747084	4	-0.54945	836
GBP5	4	0.0097725	0.032874	0.747084	2	-0.30718	837
GABRA4	4	0.0097767	0.032886	0.747084	4	-0.4076	838
TRMT5	4	0.0097825	0.032906	0.747084	3	-0.56302	839
C4orf27	4	0.0097847	0.032912	0.747084	2	-0.21161	840
SLC28A2	4	0.0098238	0.033034	0.748657	1	-0.092572	841
ECM2	4	0.0098322	0.03306	0.748657	3	-0.46202	842
SYNGR3	4	0.0098453	0.033104	0.748694	4	-0.56723	843
TBL3	4	0.0098589	0.033148	0.748694	4	-2.0356	844
TJAP1	4	0.0098671	0.033179	0.748694	4	-0.22615	845
PAH	4	0.0099149	0.033318	0.749565	3	-0.6168	846
XAGE5	4	0.0099266	0.033352	0.749565	1	0.66632	847
FOXD4L1	4	0.0099517	0.033421	0.749565	4	-0.47781	848
USP17L21	4	0.0099664	0.033469	0.749565	4	-0.41692	849
GALM	4	0.009978	0.03351	0.749565	1	-0.035048	850
STON2	4	0.0099892	0.033544	0.749565	4	-0.39532	851
IL17A	4	0.010006	0.03359	0.749565	4	-0.26661	852
URI1	4	0.010014	0.033615	0.749565	3	-0.70567	853
ACTR3	4	0.010017	0.03362	0.749565	3	-1.366	854
TP53TG3D	4	0.010017	0.033621	0.749565	4	-0.69481	855
ALPK1	4	0.010029	0.033654	0.749565	1	0.34369	856
XPO5	4	0.010041	0.033688	0.749565	3	-0.72848	857
ARV1	4	0.010098	0.033855	0.7524	3	-0.75025	858
RFC2	4	0.010132	0.033961	0.753573	2	-0.44763	859
DYNLL2	4	0.010148	0.034027	0.753573	4	-0.45306	860
YTHDC1	4	0.010175	0.034108	0.753573	3	-0.87901	861
HDAC10	4	0.010179	0.034118	0.753573	2	-0.37925	862
ADGRL2	4	0.010183	0.034131	0.753573	2	-0.21439	863
RPAIN	4	0.01022	0.034239	0.753573	4	-0.43687	864
MTFR2	4	0.010222	0.034248	0.753573	3	-0.45717	865
ERCC1	4	0.010231	0.034274	0.753573	2	-0.62446	866
RAB21	4	0.010235	0.034288	0.753573	4	-0.91068	867
PPP3R2	4	0.01024	0.034302	0.753573	2	-0.43873	868
DNAJB1	4	0.010258	0.034364	0.754072	3	-0.82704	869
C17orf102	4	0.010286	0.034454	0.755183	3	-0.19574	870
RNF5	4	0.01032	0.034568	0.755468	4	-0.58918	871
WNT10A	4	0.010325	0.034584	0.755468	3	-0.8984	872
TMEM127	4	0.010325	0.034586	0.755468	4	-0.36683	873
MAP2	4	0.010377	0.034737	0.757195	4	-0.33078	874
TMCC2	4	0.010389	0.034779	0.757195	2	-0.14709	875
IL17C	4	0.01039	0.034783	0.757195	4	-0.36598	876
EPB42	4	0.01042	0.034878	0.758156	4	-0.50797	877
STRA6	4	0.01044	0.03494	0.758156	1	-0.1188	878
BSPH1	4	0.010443	0.034947	0.758156	4	-0.48211	879
TMEM110_MUSTN1	4	0.010492	0.035113	0.760184	3	-0.28451	880
MATK	4	0.010495	0.03512	0.760184	4	-0.27113	881
ARHGEF1	4	0.010543	0.03526	0.760816	1	0.37656	882
DUSP23	4	0.010561	0.035318	0.760816	3	-0.33807	883
DHODH	4	0.010571	0.035342	0.760816	3	-1.0941	884
LRPAP1	4	0.01058	0.035375	0.760816	4	-0.61181	885
OPN1MW2	4	0.010594	0.035426	0.760816	3	-0.36349	886
GABBR1	4	0.0106	0.035443	0.760816	3	-0.67451	887
STAT3	4	0.010613	0.035486	0.760816	4	-0.94925	888
C8orf88	4	0.010624	0.035529	0.760816	2	-0.25478	889
HSPA9	4	0.010634	0.035557	0.760816	3	-1.1542	890
TRIT1	4	0.010646	0.035601	0.760816	2	-0.44675	891
ENTPD2	4	0.010648	0.035604	0.760816	3	-0.79313	892
RPL17	4	0.010661	0.035644	0.760816	3	-2.1002	893
LSR	4	0.010697	0.035744	0.760816	1	0.054955	894
NCBP2	4	0.010711	0.035788	0.760816	2	-0.60718	895
GPN2	4	0.010735	0.03587	0.760816	3	-2.2028	896
POP5	4	0.010735	0.03587	0.760816	3	-1.1911	897
RPF2	4	0.010735	0.03587	0.760816	3	-1.8832	898
PXK	4	0.010736	0.035872	0.760816	2	-0.23638	899
RPS3	4	0.010748	0.035915	0.760816	2	0.01733	900
GFPT1	4	0.010766	0.03596	0.760816	3	-2.1285	901
BCLAF1	4	0.010773	0.035985	0.760816	3	-1.0277	902
LRRTM1	4	0.0108	0.03608	0.760857	1	0.1727	903
TACR3	4	0.010804	0.036095	0.760857	2	-0.67588	904
RAD9A	4	0.010817	0.036127	0.760857	3	-1.8375	905
VAMP3	4	0.010833	0.036179	0.760857	4	-0.61565	906
SNAPC2	4	0.010835	0.036186	0.760857	2	-0.37272	907
STX4	4	0.010851	0.036238	0.761109	3	-0.56882	908
ALAS1	4	0.010902	0.036402	0.762775	3	-0.16272	909
OR4F3	4	0.010913	0.036434	0.762775	4	-0.32528	910
GNB1	4	0.010941	0.036516	0.762775	2	-0.49306	911
PLRG1	4	0.010953	0.036549	0.762775	4	-1.1377	912
GTF3C6	4	0.010959	0.036571	0.762775	2	-0.1365	913
RXFP1	4	0.010965	0.036587	0.762775	4	-0.32495	914
PPP2R1A	4	0.010978	0.036633	0.762775	4	-1.189	915
WDR36	4	0.010979	0.036636	0.762775	1	-0.054305	916
PPP2CB	4	0.010997	0.036692	0.763103	2	-0.39005	917
TMEM107	4	0.011022	0.03677	0.763147	4	-0.20025	918
SSFA2	4	0.01104	0.036832	0.763147	4	-0.60901	919
GFM1	4	0.011046	0.036846	0.763147	4	-0.60621	920
STK11	4	0.011056	0.036882	0.763147	1	0.17502	921
DNAJC11	4	0.011065	0.036905	0.763147	3	-1.0486	922
MS4A10	4	0.011122	0.037104	0.763147	2	-0.42236	923
TSEN2	4	0.011132	0.037133	0.763147	3	-0.52264	924
LLGL2	4	0.011149	0.037189	0.763147	4	-0.74075	925
XRCC2	4	0.011154	0.037202	0.763147	4	-0.49703	926
CRLF1	4	0.01121	0.037376	0.763147	1	-0.015115	927
RABEPK	4	0.011218	0.037393	0.763147	3	-0.41164	928
ABHD8	4	0.01128	0.037582	0.763147	2	-0.18015	929
KLK6	4	0.011283	0.037591	0.763147	3	-0.44268	930
LHX1	4	0.01129	0.037613	0.763147	2	-0.56066	931
ELMO3	4	0.01129	0.037613	0.763147	2	-0.35159	932
ASNA1	4	0.0113	0.03765	0.763147	4	-0.44103	933
NDUFB3	4	0.011306	0.037661	0.763147	2	-0.15244	934
WDSUB1	4	0.011313	0.037686	0.763147	1	-0.052648	935
GOLGA6L1	4	0.011315	0.037691	0.763147	4	-1.3927	936
NR2C2AP	4	0.011318	0.037698	0.763147	4	-0.51807	937
HIST2H3A	4	0.011329	0.037732	0.763147	4	-0.76457	938
DHX36	4	0.011343	0.037776	0.763147	3	-0.84707	939
MAD2L2	4	0.011363	0.037828	0.763147	3	-0.88815	940
TTC31	4	0.011364	0.03783	0.763147	3	-0.37195	941
SPATA31D4	4	0.011369	0.03785	0.763147	3	-0.37256	942
RPL36	4	0.011375	0.037865	0.763147	4	-2.1059	943
HCN4	4	0.011385	0.037896	0.763147	4	-0.30449	944
HJURP	4	0.011416	0.037985	0.763147	3	-0.64325	945
NOL6	4	0.011445	0.03808	0.763147	3	-1.1889	946
EIF1AX	4	0.011445	0.03808	0.763147	3	-2.8493	947
XPC	4	0.011464	0.038137	0.763147	3	-0.60301	948
TSNARE1	4	0.011467	0.038143	0.763147	3	-0.67814	949
ADAT3	4	0.011467	0.038144	0.763147	3	-0.58269	950
SGTA	4	0.011478	0.038173	0.763147	4	-0.36288	951
RPS14	4	0.01149	0.038208	0.763147	4	-1.2665	952
C2orf66	4	0.011491	0.038211	0.763147	4	-0.24622	953
SSX2B	4	0.011491	0.038211	0.763147	4	-0.63372	954
PSMC2	4	0.011519	0.038312	0.764366	3	-1.146	955
TPI1	4	0.011542	0.038384	0.765004	3	-0.71755	956
EIF4E2	4	0.01157	0.038462	0.765143	2	-0.47782	957
DDX21	4	0.011573	0.038471	0.765143	3	-1.704	958
RHCG	4	0.011609	0.038574	0.765184	3	-0.46431	959
DEXI	4	0.01161	0.038577	0.765184	4	-0.28632	960
MVD	4	0.011621	0.03861	0.765184	2	-0.56595	961
TTC5	4	0.011641	0.038674	0.765184	4	-0.41523	962
NPIPB5	4	0.011654	0.038708	0.765184	2	-0.63516	963
SPINK4	4	0.01167	0.038748	0.765184	2	-0.57326	964
MGC50722	4	0.011672	0.038754	0.765184	2	0.048554	965
GPS1	4	0.011685	0.038796	0.765222	3	-1.4789	966
MIS12	4	0.011723	0.038908	0.766507	1	-0.12501	967
SNRNP200	4	0.01174	0.038961	0.766507	3	-1.3455	968
CHPT1	4	0.011747	0.038981	0.766507	3	-0.46313	969
AEBP1	4	0.011775	0.039074	0.766596	2	-0.172	970
TIPRL	4	0.011786	0.03911	0.766596	2	-0.75013	971
BRD4	4	0.011795	0.039138	0.766596	2	-0.61642	972
TRMT10C	4	0.011807	0.039176	0.766596	4	-0.74851	973
TMEM178B	4	0.011826	0.039236	0.766596	2	-0.17127	974
SNX22	4	0.011847	0.039303	0.766596	3	-0.71101	975
CCDC28A	4	0.011863	0.039349	0.766596	2	-0.24156	976
RGS19	4	0.01187	0.039365	0.766596	2	-0.56645	977
LACRT	4	0.011873	0.039376	0.766596	3	-0.41329	978
C19orf73	4	0.011877	0.039387	0.766596	1	0.2973	979
PWP1	4	0.011892	0.039428	0.766622	3	-0.8761	980
KRTAP5_5	3	0.011928	0.031669	0.741271	2	-0.11066	981
RBPMS	4	0.011935	0.039563	0.768459	3	-0.4983	982
ZBTB8OS	4	0.011952	0.039614	0.768527	3	-1.3175	983
LIN52	4	0.011961	0.039647	0.768527	4	-1.2615	984
TLL1	4	0.01198	0.039702	0.768821	2	0.052454	985
CDC45	4	0.012032	0.039869	0.76972	4	-0.79496	986
SPAG4	4	0.012033	0.039872	0.76972	3	-0.60757	987
PELP1	4	0.012057	0.039937	0.76972	2	-0.222	988
PVALB	4	0.012059	0.039939	0.76972	4	-0.26955	989
FANCL	4	0.012063	0.039951	0.76972	4	-0.29819	990
POTEB3	4	0.012077	0.03999	0.76972	4	-0.5209	991
USP36	4	0.012097	0.040061	0.77031	3	-0.77344	992
GTF2E2	4	0.012134	0.040176	0.771509	3	-0.54765	993
USP24	3	0.012141	0.032196	0.743022	2	-1.4091	994
CNGA1	4	0.012158	0.040251	0.771509	4	-0.39178	995
PMF1	4	0.01218	0.040318	0.771509	4	-1.8142	996
POLE	4	0.01218	0.040318	0.771509	4	-0.99531	997
FDX1	4	0.012183	0.040325	0.771509	2	-0.37372	998
SRPR	4	0.012214	0.040423	0.772609	4	-0.417	999
FDX1L	4	0.012234	0.040492	0.772945	4	-0.42603	1000
METTL3	4	0.012265	0.040581	0.772945	4	-0.21416	1001
RSC1A1	4	0.012288	0.040647	0.772945	2	-0.17431	1002
CDC16	4	0.012303	0.040692	0.772945	3	-1.0119	1003
ENY2	4	0.012309	0.040709	0.772945	3	-0.76489	1004
ETNK2	4	0.012322	0.040741	0.772945	4	-0.3118	1005
TRIM69	4	0.012328	0.040765	0.772945	2	-0.39694	1006
PPP1R1C	4	0.012353	0.040849	0.772945	4	-0.35542	1007
IQCA1	4	0.012353	0.040849	0.772945	4	-0.35576	1008
C12orf4	4	0.012355	0.040851	0.772945	3	-0.41055	1009
SERPINB8	4	0.01239	0.040952	0.772945	2	-0.045599	1010
CDCA8	4	0.012395	0.040963	0.772945	4	-0.55817	1011
WDR18	4	0.012411	0.041014	0.772945	4	-0.63118	1012
PRR7	4	0.012424	0.041047	0.772945	3	-0.5223	1013
TASP1	4	0.012442	0.041109	0.773344	1	0.39456	1014
SRP14	4	0.012476	0.041202	0.773984	4	-0.45086	1015
TTC21A	4	0.012482	0.041224	0.773984	4	-0.29732	1016
EXOSC4	4	0.012534	0.041385	0.774023	4	-1.3093	1017
TXNRD3NB	4	0.012544	0.041412	0.774023	2	-0.037131	1018
FERMT1	4	0.012545	0.041417	0.774023	4	-0.34324	1019
POLR2D	4	0.012555	0.041457	0.774023	3	-1.0042	1020
RAB3GAP2	4	0.012583	0.041543	0.774023	3	-0.46995	1021
CCR2	4	0.012595	0.041577	0.774023	2	0.0029521	1022
MED12L	4	0.012603	0.041604	0.774023	2	-0.37994	1023
AMY1A	4	0.012638	0.041717	0.774023	3	-0.50953	1024
ALPI	4	0.012647	0.041748	0.774023	3	-0.55079	1025
VPS52	4	0.01266	0.041792	0.774023	3	-0.59179	1026
DYRK3	4	0.012671	0.041821	0.774023	4	-0.75607	1027
PDGFB	4	0.012691	0.041884	0.774023	3	-0.73915	1028
RFX3	4	0.012698	0.04191	0.774023	1	0.37158	1029
PRR20D	4	0.012703	0.041927	0.774023	3	-0.46109	1030
TMEM19	4	0.012727	0.042003	0.774023	4	-0.50587	1031
CSTF2T	4	0.012749	0.042054	0.774023	1	0.050172	1032
NDUFS1	4	0.012757	0.042085	0.774023	4	-0.31285	1033
TYW1	4	0.012757	0.042085	0.774023	4	-0.28008	1034
ADRA1D	4	0.012767	0.042112	0.774023	3	-0.72127	1035
TRMT61A	4	0.012797	0.042206	0.774023	3	-0.83304	1036
VPREB1	4	0.012817	0.042277	0.774023	3	-0.38668	1037
MIA	4	0.012852	0.042391	0.774023	2	-0.22787	1038
B2M	4	0.012882	0.042479	0.774023	4	-0.37262	1039
EIF1AY	4	0.012887	0.042491	0.774023	4	-0.8797	1040
EML4	4	0.0129	0.042533	0.774023	4	-0.3827	1041
KCNF1	4	0.012915	0.042575	0.774023	3	-0.3399	1042
EEF2	4	0.012924	0.042605	0.774023	4	-1.2555	1043
OTOG	4	0.012932	0.042628	0.774023	3	-0.46506	1044
OR52I2	4	0.012942	0.042666	0.774023	3	-0.68053	1045
SIRPB2	4	0.012954	0.042705	0.774023	1	-0.017671	1046
MED15	4	0.012962	0.042736	0.774023	2	-0.24128	1047
RPP30	4	0.01297	0.042753	0.774023	3	-0.63838	1048
ZNF253	4	0.013023	0.042918	0.774023	2	-0.28196	1049
CLEC4F	4	0.013043	0.04298	0.774023	4	-0.28003	1050
COMP	4	0.013048	0.042993	0.774023	3	-0.68791	1051
YBX2	4	0.013057	0.04302	0.774023	2	-0.018193	1052
FASTKD1	4	0.013059	0.043026	0.774023	4	-0.2707	1053
BRAT1	4	0.013089	0.043107	0.774023	3	-0.65785	1054
ZBED4	4	0.013103	0.04316	0.774023	4	-0.21184	1055
SHOC2	4	0.013105	0.043165	0.774023	3	-1.0493	1056
LY6G6C	4	0.013108	0.043178	0.774023	2	-0.14346	1057
MRGBP	4	0.013109	0.043183	0.774023	4	-0.57432	1058
HIST1H2BM	4	0.013148	0.043285	0.774023	3	-1.1647	1059
POFUT1	4	0.013159	0.043313	0.774023	2	-0.12562	1060
CCDC14	4	0.013169	0.04334	0.774023	3	-0.73934	1061
SLC17A5	4	0.013192	0.043417	0.774023	4	-0.46154	1062
OTC	4	0.013193	0.043421	0.774023	3	-0.37567	1063
PPP1R11	4	0.013208	0.043463	0.774023	3	-0.67905	1064
GHRH	4	0.013227	0.043526	0.774023	3	-0.53479	1065
CAPZB	4	0.013238	0.043569	0.774023	4	-1.2388	1066
ZNF433	4	0.013262	0.043642	0.774023	1	0.06556	1067
METTL16	4	0.013274	0.043676	0.774023	4	-0.59068	1068
STK32A	4	0.013277	0.043686	0.774023	4	-0.2981	1069
SPATA31A7	4	0.013295	0.043746	0.774023	4	-0.64987	1070
ERVFRD_1	4	0.013304	0.043774	0.774023	4	-0.41662	1071
HSPB9	4	0.013309	0.043792	0.774023	3	-0.66219	1072
AMPH	4	0.013323	0.043835	0.774023	3	-0.59634	1073
OR5K1	4	0.013347	0.04391	0.774023	4	-0.67153	1074
HMGCS1	4	0.01335	0.043924	0.774023	3	-1.2823	1075
ANKRD20A1	4	0.013361	0.043961	0.774023	4	-0.41121	1076
DAOA	4	0.013364	0.043966	0.774023	3	-0.34883	1077
ADCY3	4	0.013364	0.043968	0.774023	1	-0.10299	1078
GALP	4	0.013371	0.043989	0.774023	2	-0.28257	1079
PRELID1	4	0.013384	0.044029	0.774023	3	-0.78796	1080
PRPF38B	4	0.013392	0.044061	0.774023	3	-0.91463	1081
IL1F10	4	0.013415	0.044133	0.774023	3	-0.43926	1082
ADIPOR2	4	0.013418	0.044141	0.774023	3	-0.43528	1083
FBXW12	4	0.013461	0.04426	0.774023	4	-0.46145	1084
KAT2A	4	0.013481	0.044314	0.774023	3	-0.51461	1085
CHD4	4	0.013495	0.044366	0.774023	3	-1.298	1086
GTPBP4	4	0.013498	0.044378	0.774023	3	-1.0682	1087
LCE1B	4	0.013498	0.044379	0.774023	3	-0.42171	1088
KIAA1524	4	0.013518	0.044441	0.774023	3	-0.64421	1089
PAGE2B	4	0.013521	0.044451	0.774023	4	-0.31959	1090
CHMP7	4	0.013527	0.044464	0.774023	4	-0.50833	1091
NPIPA2	4	0.013562	0.044566	0.774023	4	-0.56054	1092
C10orf2	4	0.013567	0.044577	0.774023	4	-0.39168	1093
MKRN2	4	0.013569	0.044586	0.774023	2	-0.52267	1094
STXBP4	4	0.01362	0.044742	0.774023	2	-0.23447	1095
CELSR3	4	0.013628	0.044772	0.774023	4	-0.32535	1096
FIS1	4	0.013636	0.044796	0.774023	3	-0.79399	1097
MCM5	4	0.013659	0.04486	0.774023	3	-0.52411	1098
CYP11B2	4	0.013663	0.044875	0.774023	4	-0.66792	1099
BRD1	4	0.013666	0.044881	0.774023	4	-0.33669	1100
KRT35	4	0.013672	0.044901	0.774023	3	-0.16881	1101
KDM1A	4	0.013681	0.044933	0.774023	3	-0.56678	1102
PRMT2	4	0.013709	0.045013	0.774023	3	-0.60983	1103
LAMP2	4	0.013723	0.045054	0.774023	1	0.098202	1104
LHFPL4	4	0.013741	0.045107	0.774023	3	-0.69432	1105
RRP1	4	0.013759	0.045164	0.774023	4	-1.2915	1106
CFAP43	4	0.013764	0.045182	0.774023	2	-0.25633	1107
COPB1	4	0.01379	0.045258	0.774023	4	-0.39351	1108
GRIA2	4	0.013792	0.045263	0.774023	3	-0.5998	1109
LOC101929983	4	0.013806	0.045306	0.774023	4	-0.4934	1110
ABCC10	4	0.013813	0.045335	0.774023	2	-0.62762	1111
RGP1	4	0.013814	0.045336	0.774023	3	-0.97723	1112
PITX1	4	0.013817	0.04535	0.774023	4	-0.40441	1113
WDR48	4	0.013827	0.045378	0.774023	3	-0.59157	1114
SHISA2	4	0.013848	0.045451	0.774023	2	-0.2393	1115
ATXN2	4	0.013862	0.045494	0.774023	3	-0.53533	1116
NKAP	4	0.013863	0.045499	0.774023	3	-0.88781	1117
ZNF334	4	0.013868	0.045513	0.774023	2	-0.24539	1118
OR2C1	4	0.013876	0.045538	0.774023	1	0.2097	1119
CREG1	4	0.013882	0.045556	0.774023	2	-0.23034	1120
CDC37L1	4	0.013886	0.045569	0.774023	4	-0.43611	1121
LOC101060389	4	0.013914	0.045654	0.774023	4	-1.2738	1122
OR6C68	4	0.013928	0.045699	0.774023	1	0.32758	1123
RPS10_NUDT3	4	0.013932	0.045708	0.774023	4	-0.71504	1124
CPEB2	4	0.013953	0.04577	0.774023	4	-0.2435	1125
WDR76	4	0.013979	0.045848	0.774023	1	0.15662	1126
HNRNPD	4	0.013982	0.045859	0.774023	4	-0.45354	1127
IGHMBP2	4	0.013995	0.0459	0.774023	4	-0.6445	1128
INTS2	4	0.014	0.045914	0.774023	3	-0.98947	1129
RGS12	4	0.014021	0.045974	0.774023	4	-0.23677	1130
CCDC144A	4	0.014021	0.045974	0.774023	4	-0.42488	1131
IL36B	4	0.01403	0.045998	0.774023	1	0.047952	1132
SMURF1	4	0.014038	0.046017	0.774023	3	-0.61502	1133
FYCO1	4	0.014043	0.046034	0.774023	2	-0.32828	1134
CLNS1A	4	0.014046	0.046045	0.774023	3	-1.0271	1135
FRMPD2	4	0.014081	0.046153	0.775153	3	-0.56671	1136
CUL4A	3	0.014105	0.037088	0.763147	3	-1.5836	1137
C9orf114	4	0.014133	0.046315	0.775932	3	-0.87507	1138
FLYWCH2	4	0.014141	0.046339	0.775932	4	-0.20167	1139
FGFBP3	4	0.014149	0.046362	0.775932	3	-0.90991	1140
UBE2N	4	0.01417	0.046425	0.776301	3	-1.9971	1141
BMP6	4	0.014184	0.046468	0.776341	3	-0.57679	1142
DENR	4	0.014227	0.046597	0.777012	3	-0.87803	1143
SLC39A13	4	0.01424	0.046644	0.777012	4	-0.31814	1144
TAMM41	4	0.014247	0.04667	0.777012	3	-0.7711	1145
FAM149B1	4	0.014304	0.046851	0.777211	3	-0.4017	1146
FGF1	4	0.014337	0.046965	0.777211	3	-0.23778	1147
LOC101928436	4	0.014338	0.046965	0.777211	4	-0.38409	1148
SCML1	4	0.014349	0.047	0.777211	4	-0.35821	1149
PPA1	4	0.01436	0.04703	0.777211	4	-0.76881	1150
SLC2A6	4	0.014382	0.047098	0.777211	3	-0.66628	1151
OR2L5	4	0.014382	0.047098	0.777211	3	-0.46358	1152
DNAJB4	4	0.014389	0.04712	0.777211	2	-0.14945	1153
HSFY2	4	0.014392	0.047133	0.777211	2	-0.47557	1154
RPS15	4	0.01444	0.047287	0.777211	3	-2.004	1155
ZNF350	4	0.01444	0.047289	0.777211	3	-0.32417	1156
TSC2	4	0.014441	0.047291	0.777211	4	-0.59961	1157
HARS	4	0.014446	0.047307	0.777211	2	-1.2842	1158
SRP19	4	0.014478	0.047413	0.777211	3	-0.93849	1159
SHROOM3	4	0.014482	0.047424	0.777211	4	-0.2093	1160
ATP5L	4	0.014491	0.047449	0.777211	1	0.071844	1161
FGFR4	4	0.014493	0.047454	0.777211	4	-0.372	1162
ZZEF1	4	0.014525	0.047554	0.777211	4	-0.26667	1163
SYT9	4	0.014527	0.047564	0.777211	4	-0.37144	1164
MMP19	4	0.014552	0.04765	0.777211	2	-0.21617	1165
DDX42	4	0.014564	0.047684	0.777211	4	-1.0683	1166
MYO16	4	0.014566	0.04769	0.777211	3	-0.43875	1167
KPNA6	4	0.014573	0.047705	0.777211	4	-0.46378	1168
ANKRD49	4	0.014576	0.047715	0.777211	3	-0.90508	1169
NCAPG	4	0.01459	0.047754	0.777211	3	-0.60593	1170
LRP1B	4	0.014617	0.047835	0.777211	3	-0.26708	1171
FAM187B	4	0.014621	0.047845	0.777211	4	-0.49676	1172
PET117	4	0.014631	0.047879	0.777211	4	-0.43788	1173
VPS8	4	0.014645	0.047921	0.777211	2	-0.22561	1174
FAM86B1	4	0.01465	0.047934	0.777211	4	-0.36939	1175
ABHD6	4	0.014653	0.047943	0.777211	4	-0.29857	1176
LOC391003	4	0.014667	0.047986	0.777257	2	-0.68159	1177
SWI5	4	0.014696	0.048071	0.777265	3	-0.75417	1178
ATG2A	4	0.014717	0.04814	0.777265	3	-0.38429	1179
THOC2	4	0.014719	0.048148	0.777265	3	-0.70995	1180
SLC12A7	4	0.014721	0.04815	0.777265	4	-0.44091	1181
ALG5	4	0.014747	0.048238	0.777608	2	-0.48427	1182
PPCDC	4	0.01475	0.048252	0.777608	4	-0.29735	1183
NR4A1	4	0.01481	0.048433	0.779872	3	-0.71875	1184
SH3PXD2A	4	0.014849	0.048562	0.780362	1	0.16185	1185
LRP3	4	0.014868	0.04863	0.780362	4	-0.26174	1186
CCP110	4	0.0149	0.048726	0.780362	3	-0.77476	1187
TAF1A	4	0.0149	0.048726	0.780362	2	-0.44038	1188
LOC403312	4	0.0149	0.048727	0.780362	2	-0.089276	1189
SNTN	4	0.01494	0.048846	0.780362	3	-0.43242	1190
ZNF221	4	0.014947	0.048869	0.780362	2	-0.42315	1191
FOLR2	4	0.014954	0.048889	0.780362	3	-0.333	1192
CPSF4	4	0.014954	0.048889	0.780362	3	-0.92206	1193
PRODH2	4	0.014954	0.048889	0.780362	4	-0.29249	1194
CDC7	4	0.014981	0.048976	0.780362	3	-1.6795	1195
HELZ	4	0.014985	0.04899	0.780362	4	-0.2716	1196
RNASE9	4	0.014996	0.049021	0.780362	4	-0.51738	1197
DBF4B	4	0.015015	0.049076	0.780362	4	-0.42489	1198
NXNL2	4	0.015016	0.049076	0.780362	3	-0.50653	1199
TMEM187	4	0.015054	0.049193	0.781565	1	0.12676	1200
FBN3	4	0.015074	0.049253	0.78187	3	-0.50916	1201
ZNF384	4	0.015125	0.04941	0.782703	4	-0.25968	1202
ASIC2	4	0.015134	0.049439	0.782703	4	-0.57727	1203
AXIN2	4	0.015156	0.049496	0.782703	3	-0.13637	1204
WDR78	4	0.015162	0.049513	0.782703	4	-0.64411	1205
EPHB6	4	0.015189	0.049581	0.782703	3	-0.37051	1206
MRPL28	4	0.015208	0.049635	0.782703	2	-0.36592	1207
PWP2	4	0.015212	0.049646	0.782703	3	-0.98754	1208
RBM25	4	0.015231	0.049698	0.782703	4	-1.2871	1209
SLFN13	4	0.015236	0.049717	0.782703	4	-0.26578	1210
LRR1	4	0.015237	0.049723	0.782703	3	-1.2669	1211
GRIN2D	4	0.015259	0.049797	0.782703	2	-0.16438	1212
NXT1	4	0.015259	0.049797	0.782703	2	-0.97333	1213
KRT39	4	0.01531	0.04995	0.784198	3	-0.27105	1214
C1orf137	4	0.015316	0.049974	0.784198	4	-0.50683	1215
PROK2	4	0.015351	0.050076	0.784966	4	-0.50008	1216
RNF31	4	0.015361	0.050105	0.784966	2	-0.067862	1217
CNOT1	4	0.015412	0.050249	0.785566	1	-0.092562	1218
UBR3	4	0.01542	0.050267	0.785566	3	-0.48143	1219
MCAM	4	0.015463	0.050404	0.787076	2	-0.095091	1220
UST	4	0.015487	0.050487	0.787149	4	-0.4605	1221
DDX10	4	0.015518	0.050568	0.787149	3	-1.3195	1222
RSPO2	4	0.01553	0.050608	0.787149	2	-0.33619	1223
GINS3	4	0.015537	0.050635	0.787149	3	-1.3927	1224
TIMM13	4	0.015537	0.050636	0.787149	2	-0.7042	1225
POLB	4	0.015544	0.050656	0.787149	3	-0.37883	1226
C10orf71	4	0.015556	0.0507	0.787185	3	-0.31896	1227
LANCL2	4	0.015592	0.050806	0.787597	2	-0.40303	1228
DNASE1L3	4	0.015602	0.050828	0.787597	3	-0.51605	1229
NPIPB3	4	0.015617	0.050875	0.787597	2	-0.57732	1230
IFI16	4	0.015629	0.050912	0.787597	4	-0.30211	1231
NTN4	4	0.015637	0.050932	0.787597	4	-0.26283	1232
SCN11A	4	0.015668	0.051019	0.787676	3	-0.517	1233
TCTN3	3	0.01567	0.040975	0.772945	3	-0.80723	1234
HPSE	4	0.015674	0.051044	0.787676	3	-0.80765	1235
PHF13	4	0.015679	0.051061	0.787676	3	-0.54615	1236
SALL2	4	0.015728	0.051197	0.789129	2	-0.1962	1237
KCNA6	4	0.015747	0.05125	0.789323	2	-0.44214	1238
RPS19BP1	4	0.015799	0.051407	0.790477	3	-0.70413	1239
PLSCR4	4	0.01581	0.051442	0.790477	2	-0.3256	1240
GEMIN2	4	0.015824	0.051479	0.790477	3	-0.64719	1241
KRAS	4	0.015864	0.0516	0.790477	4	-0.55261	1242
TSSK2	4	0.01588	0.051655	0.790477	3	-0.52973	1243
DCAF15	4	0.015896	0.051702	0.790477	4	-0.77729	1244
JAKMIP3	4	0.015901	0.051714	0.790477	4	-0.21176	1245
AHSP	4	0.015905	0.051728	0.790477	3	-0.56868	1246
CYP2A13	4	0.015909	0.051739	0.790477	3	-0.40865	1247
PLCD1	4	0.015924	0.051788	0.790543	1	0.19641	1248
SYMPK	4	0.015959	0.051905	0.790543	3	-0.81976	1249
PDPK1	4	0.015971	0.051943	0.790543	3	-1.0338	1250
FCRL3	4	0.015975	0.051961	0.790543	3	-0.49129	1251
UBE3C	4	0.015999	0.052023	0.790543	4	-0.36018	1252
PDPN	4	0.016007	0.052045	0.790543	4	-0.69296	1253
ABO	4	0.016018	0.052084	0.790543	2	-0.34744	1254
PMP2	4	0.016026	0.052116	0.790543	1	0.0041251	1255
DCTN3	4	0.016048	0.052188	0.791007	3	-0.41911	1256
RFX2	4	0.016069	0.052254	0.791096	4	-0.24851	1257
RPS16	4	0.016077	0.052287	0.791096	2	-0.22641	1258
N4BP2	4	0.016087	0.052318	0.791096	3	-0.41312	1259
ADAL	4	0.016128	0.052439	0.791338	2	-0.28677	1260
ARHGEF28	4	0.01613	0.052441	0.791338	2	-0.36716	1261
CMA1	4	0.01615	0.05251	0.791338	3	-0.43626	1262
HOXC10	4	0.016178	0.052581	0.791338	4	-0.59685	1263
MAML1	4	0.016207	0.052683	0.791338	3	-0.54424	1264
OR6S1	4	0.016207	0.052683	0.791338	3	-0.47386	1265
KRR1	4	0.016216	0.052714	0.791338	3	-0.51735	1266
TMEM70	4	0.01622	0.052726	0.791338	3	-0.32219	1267
NR1D2	4	0.01623	0.052754	0.791338	2	-0.019666	1268
ITGB6	4	0.016235	0.052771	0.791338	4	-0.67814	1269
PLK4	4	0.016242	0.052792	0.791338	4	-0.32175	1270
HIST1H2BH	4	0.016252	0.05283	0.791338	3	-0.41122	1271
SETDB1	4	0.016282	0.052913	0.791959	2	-0.12964	1272
PNPLA3	4	0.016306	0.052989	0.792044	4	-0.32993	1273
POLR2J	4	0.016312	0.053002	0.792044	4	-2.0608	1274
OR52E2	4	0.016384	0.053176	0.794025	3	-0.39939	1275
ZC3H15	4	0.016461	0.053352	0.796033	1	0.090379	1276
TYR	4	0.016491	0.053404	0.796192	2	-0.22466	1277
MAGT1	4	0.016537	0.053497	0.796466	2	0.015566	1278
SCN3B	4	0.016571	0.05357	0.796466	3	-0.69706	1279
ZBTB46	4	0.016581	0.05359	0.796466	3	-0.47378	1280
TOP1	4	0.016588	0.053608	0.796466	2	-0.57939	1281
MT1A	4	0.016615	0.053671	0.796466	2	-0.38122	1282
MAK16	4	0.016633	0.053704	0.796466	3	-0.99643	1283
FKBP10	4	0.016639	0.053716	0.796466	2	-0.53178	1284
DEFA6	4	0.016659	0.053756	0.796466	3	-0.33034	1285
MKL1	4	0.016691	0.053822	0.796823	2	-0.2458	1286
SF3A1	4	0.016714	0.053873	0.796892	3	-1.2432	1287
CCND1	4	0.016732	0.05391	0.796892	3	-1.1421	1288
SUPT5H	4	0.016793	0.054043	0.797649	2	-0.16205	1289
CGGBP1	4	0.016794	0.054045	0.797649	2	-0.32464	1290
VPS33A	4	0.016817	0.054101	0.797859	3	-0.49676	1291
ASB13	4	0.016946	0.054388	0.801407	3	-0.64395	1292
NUDT5	4	0.016997	0.054504	0.801407	3	-0.26952	1293
GGTLC1	4	0.017027	0.054573	0.801407	3	-0.52453	1294
FLOT1	4	0.017046	0.05462	0.801407	2	-0.31006	1295
CERKL	4	0.017048	0.054622	0.801407	2	-0.41032	1296
ERCC3	4	0.017055	0.054635	0.801407	3	-0.90901	1297
ARHGEF7	4	0.017123	0.054789	0.803047	2	-0.4213	1298
MYO7B	4	0.017232	0.055015	0.803418	3	-0.31801	1299
SERHL2	4	0.017239	0.055034	0.803418	3	-0.32621	1300
UQCRB	4	0.017253	0.055062	0.803418	2	-0.34514	1301
MBD1	4	0.017292	0.055144	0.803418	2	-0.15376	1302
STK4	4	0.017304	0.055173	0.803418	2	0.0049108	1303
TUBGCP5	4	0.017344	0.055264	0.803418	3	-0.54296	1304
GPR27	4	0.017355	0.055284	0.803418	3	-0.47133	1305
VHL	4	0.017358	0.055293	0.803418	3	-1.2001	1306
PCNXL4	4	0.017358	0.055293	0.803418	3	-0.92608	1307
NARR	4	0.017406	0.055392	0.803418	3	-0.14098	1308
EYA2	4	0.017436	0.055456	0.803418	3	-0.55125	1309
CCDC88B	4	0.017436	0.055456	0.803418	3	-0.54331	1310
FAM57B	4	0.017457	0.055492	0.803418	1	0.72018	1311
DHX32	4	0.01747	0.055518	0.803418	2	-0.26198	1312
NPSR1	4	0.017486	0.055551	0.803418	2	-0.341	1313
NLGN3	4	0.017495	0.055573	0.803418	3	-0.3552	1314
RNF207	4	0.017508	0.0556	0.803418	1	0.14594	1315
OSBPL2	4	0.017548	0.055678	0.803418	3	-0.57278	1316
PPP2R5D	4	0.017551	0.055692	0.803418	3	-0.4824	1317
ZBTB14	4	0.017555	0.055698	0.803418	3	-0.64634	1318
CLP1	4	0.017559	0.055708	0.803418	3	-0.931	1319
JAM2	4	0.017572	0.055739	0.803418	3	-0.57753	1320
TLCD1	4	0.017648	0.055882	0.804509	3	-0.59076	1321
KRTAP4_7	4	0.017674	0.055929	0.804509	3	-0.67455	1322
SPEF1	4	0.01768	0.055941	0.804509	2	-0.29197	1323
WDR61	4	0.017712	0.056016	0.804719	2	-0.28408	1324
POTEI	4	0.017727	0.056053	0.804719	3	-0.49568	1325
FOS	4	0.017741	0.056082	0.804719	3	-0.93739	1326
DCTN2	4	0.017787	0.056181	0.80525	3	-0.56287	1327
PRDM2	4	0.017796	0.056203	0.80525	3	-0.43264	1328
FOXD4L3	3	0.017814	0.046299	0.775932	3	-0.93652	1329
PSD4	4	0.017815	0.056249	0.805306	2	-0.23682	1330
CKMT1A	3	0.01792	0.046543	0.776916	2	-0.53287	1331
NTS	4	0.01793	0.0565	0.808291	3	-0.59679	1332
S100Z	4	0.017985	0.056619	0.809389	3	-0.38928	1333
SUMO3	4	0.018019	0.05669	0.809806	2	0.079951	1334
FGD6	4	0.018048	0.056747	0.810007	2	-0.18098	1335
DPH3P1	4	0.018119	0.056906	0.81111	2	-0.23538	1336
PTPN20	4	0.018121	0.056909	0.81111	2	-0.24093	1337
UBL4B	4	0.018151	0.056972	0.811405	3	-0.5414	1338
TONSL	4	0.018221	0.057123	0.812946	3	-0.53823	1339
FIGNL1	4	0.018325	0.057356	0.814452	3	-0.84824	1340
SETDB2	4	0.018325	0.057356	0.814452	2	-0.59584	1341
SNRPE	4	0.018376	0.057458	0.814945	2	-0.28279	1342
PELO	4	0.018396	0.057505	0.814945	3	-1.1951	1343
SRSF3	4	0.018403	0.057519	0.814945	3	-1.2415	1344
SLC38A4	4	0.018468	0.057658	0.815883	2	-0.50725	1345
TRIM44	4	0.018491	0.057716	0.815883	3	-0.6706	1346
IPO9	4	0.018491	0.057716	0.815883	3	-1.1601	1347
ITGB1	4	0.018542	0.05782	0.815883	3	-0.41841	1348
FBXO11	4	0.018567	0.05788	0.815883	2	-0.62069	1349
ADGRL3	4	0.01858	0.057908	0.815883	2	-0.092501	1350
RCAN1	4	0.018583	0.057911	0.815883	3	-0.38252	1351
ZDHHC16	4	0.01859	0.057927	0.815883	3	-0.39662	1352
SLC12A5	4	0.018631	0.058016	0.816544	3	-0.17287	1353
RAD52	4	0.018661	0.058077	0.816614	3	-0.62219	1354
COQ10B	4	0.018682	0.058113	0.816614	1	0.10523	1355
CHD2	4	0.018707	0.05817	0.816614	2	-0.88699	1356
TMEM181	4	0.018733	0.058221	0.816614	1	-0.079165	1357
TTC13	4	0.018755	0.058271	0.816614	2	-0.28521	1358
PCP2	4	0.018763	0.058284	0.816614	2	-0.40362	1359
RASGRF2	4	0.018784	0.05832	0.816614	2	-0.1318	1360
FXYD6	4	0.018819	0.058419	0.816625	3	-0.27822	1361
TMCO5A	4	0.018827	0.058435	0.816625	3	-0.39438	1362
STMND1	4	0.018835	0.058449	0.816625	2	-0.22884	1363
GM2A	4	0.018916	0.058624	0.81716	2	-0.44628	1364
KCNJ11	4	0.018937	0.058671	0.81716	3	-0.54305	1365
PRKRIP1	4	0.018938	0.058672	0.81716	3	-0.48462	1366
DNTTIP1	4	0.018957	0.058716	0.81716	3	-0.55767	1367
KIDINS220	4	0.018964	0.058729	0.81716	3	-0.38055	1368
AK8	4	0.018972	0.058744	0.81716	2	-0.57232	1369
DRGX	4	0.019004	0.058813	0.817363	3	-0.33548	1370
POU4F2	4	0.019043	0.058906	0.817363	3	-0.67307	1371
GNA14	4	0.019064	0.058945	0.817363	3	-0.39871	1372
MAGEA2B	4	0.019069	0.058953	0.817363	3	-0.74241	1373
GCAT	4	0.019076	0.058973	0.817363	3	-0.36658	1374
RFT1	4	0.019116	0.059064	0.817425	3	-0.90554	1375
CDH2	4	0.019125	0.059083	0.817425	3	-0.54376	1376
ZNF33A	4	0.019168	0.059164	0.817425	3	-0.44007	1377
FMN1	4	0.019193	0.05921	0.817425	1	-0.010961	1378
OR5I1	4	0.019196	0.059219	0.817425	3	-0.60945	1379
USP17L11	4	0.019204	0.059234	0.817425	3	-0.49416	1380
TBC1D3K	4	0.01925	0.059341	0.818321	3	-1.1642	1381
SRGAP2	4	0.019302	0.059456	0.818747	3	-0.56569	1382
NAGA	4	0.019304	0.059458	0.818747	2	-0.11435	1383
RPS11	4	0.019334	0.059534	0.819205	3	-0.87132	1384
DHH	4	0.019397	0.059671	0.819907	2	-0.27568	1385
C8G	4	0.019397	0.059671	0.819907	3	-0.67656	1386
CDK9	3	0.019436	0.050202	0.785566	3	-1.9833	1387
TRIM22	4	0.019448	0.059776	0.820576	1	0.25394	1388
SAA1	4	0.019467	0.059818	0.820576	3	-0.81065	1389
PHF2	4	0.01955	0.059979	0.820576	2	-0.019872	1390
CACNA2D2	4	0.019576	0.060031	0.820576	3	-0.68827	1391
POU5F1B	4	0.019597	0.060067	0.820576	2	-0.36052	1392
CREB3	4	0.019599	0.06007	0.820576	3	-0.37309	1393
TBC1D10C	4	0.019601	0.060075	0.820576	2	-0.1628	1394
PTGER4	4	0.019611	0.060097	0.820576	3	-0.52844	1395
SLC9A5	4	0.019615	0.060106	0.820576	3	-0.48645	1396
PER3	4	0.019661	0.060197	0.82106	3	-0.34592	1397
RAD54L	4	0.019703	0.060286	0.82106	1	-0.047893	1398
CRLF2	4	0.019731	0.060345	0.82106	3	-0.58849	1399
OR2Z1	4	0.019737	0.060357	0.82106	3	-0.39222	1400
EFNB1	4	0.019754	0.060387	0.82106	3	-0.45446	1401
MAP4K3	4	0.019761	0.060399	0.82106	3	-0.78211	1402
LAX1	4	0.01979	0.060467	0.821392	3	-0.33287	1403
NOTCH2NL	4	0.01981	0.06051	0.821392	2	-0.46911	1404
PACSIN1	4	0.019894	0.060702	0.822768	3	-0.50185	1405
TADA1	4	0.019912	0.06074	0.822768	3	-0.89166	1406
LRRC14	4	0.019958	0.060831	0.823215	2	-0.17815	1407
SRSF1	4	0.019969	0.060859	0.823215	3	-1.369	1408
GTF2F2	3	0.019985	0.051517	0.790477	2	-0.55841	1409
NPRL2	4	0.020009	0.060926	0.823262	2	-0.31307	1410
TMED10	4	0.020019	0.060949	0.823262	3	-1.002	1411
MTG2	4	0.02006	0.06104	0.823904	2	0.075186	1412
RBM26	4	0.020115	0.061175	0.825154	2	0.25758	1413
CARD11	4	0.020161	0.061266	0.825485	1	0.13827	1414
TXNRD1	3	0.020168	0.051985	0.790543	3	-1.5973	1415
ELOF1	4	0.020197	0.061344	0.825485	3	-0.57723	1416
GPX4	4	0.020197	0.061344	0.825485	2	-0.35114	1417
LRRC49	4	0.020212	0.061373	0.825485	2	-0.026867	1418
DYNLRB1	4	0.020263	0.061486	0.825765	2	-0.098411	1419
CDC6	4	0.020314	0.06158	0.825765	3	-0.85363	1420
MSMO1	4	0.020314	0.061581	0.825765	2	-0.24074	1421
TSSC4	4	0.020326	0.061605	0.825765	2	-0.33088	1422
TNPO1	4	0.020355	0.061674	0.825765	3	-0.98351	1423
XPR1	4	0.020364	0.061693	0.825765	2	-0.31119	1424
FAM71A	4	0.020365	0.061696	0.825765	1	0.2196	1425
NT5C1B_RDH14	4	0.020416	0.061809	0.826705	3	-0.34558	1426
GSN	4	0.02048	0.061939	0.827858	2	-0.40768	1427
RRP36	4	0.020518	0.062017	0.828084	2	-0.070147	1428
AMIGO1	4	0.02053	0.062042	0.828084	3	-0.47335	1429
GPAA1	4	0.020572	0.062134	0.828723	3	-0.40955	1430
DUT	4	0.020617	0.062229	0.829422	3	-1.1475	1431
TOPBP1	4	0.020691	0.06238	0.83033	3	-1.003	1432
TAGAP	4	0.020701	0.062405	0.83033	3	-0.60703	1433
LIN37	4	0.020722	0.062444	0.83033	1	-0.057738	1434
SMC1B	4	0.020739	0.062471	0.83033	3	-0.3983	1435
WDR92	4	0.020773	0.062534	0.830586	2	-0.069337	1436
SPRR2D	4	0.020824	0.062644	0.830903	2	-0.17784	1437
KRT14	4	0.020825	0.062645	0.830903	3	-0.61033	1438
CMPK1	4	0.020869	0.06274	0.830994	3	-0.59375	1439
GATB	4	0.020875	0.062755	0.830994	3	-0.49641	1440
SCUBE1	4	0.020891	0.062782	0.830994	3	-0.35569	1441
SFXN1	4	0.02093	0.062861	0.83146	3	-0.29613	1442
SLC25A19	4	0.020977	0.062954	0.831468	1	-0.00806	1443
KRTAP26_1	4	0.020989	0.06298	0.831468	3	-0.46695	1444
SLC15A4	4	0.020994	0.062992	0.831468	3	-0.39885	1445
RBMXL3	4	0.021028	0.063063	0.831837	2	0.052112	1446
TOLLIP	4	0.021079	0.063182	0.831854	1	0.26041	1447
SCO1	4	0.0211	0.063225	0.831854	3	-0.79372	1448
C19orf12	4	0.021127	0.063295	0.831854	2	-0.16142	1449
REC114	4	0.02113	0.063299	0.831854	1	0.3057	1450
EMC3	4	0.021181	0.063409	0.831854	1	-0.11207	1451
PCDHB4	3	0.021182	0.054517	0.801407	2	-0.94112	1452
ACTG1	4	0.021189	0.063432	0.831854	3	-0.69361	1453
SNAPC5	4	0.021221	0.063495	0.831854	3	-0.53734	1454
ACOX3	4	0.021221	0.063495	0.831854	3	-0.58445	1455
INIP	4	0.021262	0.063578	0.831854	2	-0.55394	1456
PTGER3	4	0.021282	0.063619	0.831854	3	-0.16721	1457
AK9	4	0.021372	0.063796	0.831854	3	-0.30676	1458
MED8	4	0.021384	0.063812	0.831854	2	-0.33464	1459
DAGLB	4	0.021389	0.063818	0.831854	3	-0.26392	1460
HNRNPK	4	0.02139	0.063818	0.831854	2	-1.0943	1461
RERGL	4	0.021413	0.063868	0.831854	3	-0.34179	1462
LONP1	4	0.021434	0.063912	0.831854	3	-0.44663	1463
MEI1	4	0.021435	0.063916	0.831854	1	0.046491	1464
MMP10	4	0.021471	0.063991	0.831854	3	-0.32958	1465
FDCSP	4	0.021475	0.063998	0.831854	3	-0.76055	1466
LOC100130451	4	0.021505	0.064075	0.831854	3	-0.33042	1467
CENPW	4	0.021509	0.064083	0.831854	2	-0.579	1468
CAMK2B	4	0.021509	0.064084	0.831854	3	-0.41595	1469
NR0B1	4	0.021537	0.064144	0.831854	2	-0.019275	1470
CASC3	4	0.021539	0.064146	0.831854	3	-0.40953	1471
LAMA2	4	0.021551	0.064169	0.831854	3	-0.31944	1472
MLXIP	4	0.02156	0.064196	0.831854	2	-0.42766	1473
ELL	4	0.021588	0.064263	0.832149	3	-1.0319	1474
CFAP20	4	0.021632	0.064346	0.832266	3	-0.73843	1475
CCNL1	4	0.021639	0.064359	0.832266	2	-0.012996	1476
PWWP2A	4	0.02169	0.06447	0.833146	1	0.033417	1477
SFTA3	4	0.02174	0.064579	0.833385	2	-0.59078	1478
DHRS7B	4	0.021741	0.064582	0.833385	1	0.049032	1479
FGFRL1	4	0.021792	0.06469	0.833385	2	-0.098569	1480
GAR1	4	0.0218	0.064705	0.833385	2	-0.053962	1481
C4A	4	0.021843	0.064784	0.833385	2	-0.41857	1482
CEACAM20	4	0.021843	0.064784	0.833385	2	-0.026056	1483
OR1L6	4	0.021861	0.064825	0.833385	3	-0.55174	1484
TAF1D	4	0.021885	0.064862	0.833385	3	-0.48224	1485
TMEM14E	4	0.021893	0.064884	0.833385	2	-0.2328	1486
ANAPC15	4	0.021924	0.064954	0.833385	2	-0.52512	1487
HIPK1	4	0.021944	0.064995	0.833385	2	-0.59134	1488
NKX6_1	4	0.021995	0.065099	0.833385	1	-0.084357	1489
TSLP	4	0.021998	0.065106	0.833385	3	-0.61074	1490
ARMC5	4	0.022033	0.06518	0.833385	3	-0.44408	1491
IRF8	4	0.022046	0.065205	0.833385	1	0.31517	1492
LIM2	4	0.022058	0.065232	0.833385	2	-0.14965	1493
TNIP3	4	0.022075	0.065267	0.833385	2	-0.18597	1494
FNTB	4	0.022092	0.065305	0.833385	2	-0.37593	1495
BCL2A1	4	0.022097	0.065317	0.833385	2	-0.082496	1496
AGPAT6	4	0.022148	0.065424	0.83419	1	0.041793	1497
OSCAR	4	0.022239	0.065634	0.835964	2	-0.45085	1498
WDR25	4	0.022264	0.06569	0.835964	3	-0.745	1499
LZTR1	4	0.0223	0.065751	0.835964	2	-0.39503	1500
GEMIN7	4	0.022308	0.06577	0.835964	2	-0.5567	1501
TRIM31	3	0.022335	0.057263	0.814331	3	-0.54582	1502
ZNF563	4	0.022352	0.065866	0.835964	2	-0.051281	1503
ARL15	4	0.022352	0.065866	0.835964	2	-0.35406	1504
SPANXN4	4	0.022366	0.065889	0.835964	3	-0.30177	1505
ZNF564	4	0.022379	0.065913	0.835964	3	-0.34642	1506
LAIR2	4	0.022453	0.066064	0.836261	2	-0.45377	1507
HCRTR2	4	0.022456	0.066071	0.836261	3	-0.33026	1508
SPATA31D1	4	0.022486	0.066136	0.836261	2	-0.21533	1509
CRISPLD2	4	0.022504	0.066178	0.836261	1	0.049645	1510
GCLM	4	0.02252	0.066208	0.836261	3	-0.37018	1511
FA2H	4	0.022555	0.06628	0.836261	3	-0.193	1512
MIS18BP1	4	0.022578	0.066329	0.836261	3	-1.327	1513
PITPNB	4	0.022619	0.066421	0.836261	3	-0.63534	1514
KDM5C	4	0.02265	0.066491	0.836261	3	-0.63578	1515
PGS1	4	0.022657	0.066506	0.836261	3	-0.89347	1516
STON1	4	0.022677	0.066548	0.836261	3	-0.45623	1517
HEATR1	4	0.022691	0.06657	0.836261	2	-0.43277	1518
CCT6A	4	0.02273	0.066655	0.836261	3	-1.2236	1519
MC3R	4	0.022733	0.066664	0.836261	3	-0.71617	1520
VSTM2B	4	0.022733	0.066664	0.836261	1	0.029222	1521
DOC2A	4	0.022752	0.066706	0.836261	3	-0.33474	1522
CD300LG	4	0.022781	0.066764	0.836261	3	-0.59711	1523
DLEC1	4	0.022796	0.066792	0.836261	3	-0.7806	1524
CAPRIN1	4	0.02281	0.06682	0.836261	3	-0.50568	1525
FAM71D	4	0.022814	0.066834	0.836261	2	-0.2129	1526
NSDHL	4	0.022822	0.066855	0.836261	3	-0.37169	1527
C9orf139	4	0.02286	0.066931	0.83666	1	0.098755	1528
POLR1D	4	0.022897	0.067016	0.837015	3	-0.65469	1529
TLN1	4	0.022911	0.067047	0.837015	3	-0.33206	1530
CENPA	4	0.022938	0.067092	0.837025	3	-0.8609	1531
ANKRD20A4	4	0.022962	0.067144	0.837137	3	-0.5567	1532
ANOS1	4	0.023013	0.067258	0.837524	2	-0.051219	1533
PIKFYVE	4	0.023049	0.067331	0.837524	3	-0.62334	1534
WHSC1	4	0.023058	0.06735	0.837524	3	-0.53079	1535
2022-03-03	4	0.023064	0.06736	0.837524	2	-0.13934	1536
LY6G5C	4	0.023088	0.067405	0.837524	3	-0.55773	1537
SF3B6	4	0.023115	0.067469	0.837524	1	0.041822	1538
CNIH4	4	0.023121	0.067482	0.837524	3	-0.33226	1539
GREB1	4	0.023216	0.067711	0.839533	3	-0.23104	1540
RGS16	4	0.023267	0.067804	0.839533	1	0.7694	1541
PRLH	4	0.023318	0.067913	0.839533	2	-0.38265	1542
TNFRSF8	4	0.023359	0.068013	0.839533	2	-0.4428	1543
ARL6IP4	4	0.023374	0.068049	0.839533	3	-0.4471	1544
CCDC74B	4	0.023404	0.068108	0.839533	2	-0.26724	1545
DROSHA	4	0.023413	0.068124	0.839533	3	-0.90598	1546
SMIM12	4	0.02342	0.068132	0.839533	3	-0.36203	1547
C5orf22	4	0.023444	0.068182	0.839533	2	-0.33215	1548
PTGDS	4	0.023471	0.068238	0.839533	3	-0.26539	1549
SAMD4A	4	0.023475	0.068247	0.839533	2	-0.32985	1550
PLXNA3	4	0.0235	0.068298	0.839533	3	-0.30044	1551
COX6B1	4	0.023501	0.0683	0.839533	2	-0.091933	1552
DCDC1	4	0.023522	0.068344	0.839533	3	-0.17665	1553
FAM163A	4	0.023537	0.068378	0.839533	3	-0.55167	1554
ELOVL2	4	0.023572	0.068458	0.839533	3	-0.20612	1555
EFCAB9	4	0.023596	0.068509	0.839533	3	-0.60715	1556
TRIM39_RPP21	4	0.023623	0.068568	0.839533	3	-0.35073	1557
SUPT7L	4	0.023643	0.068609	0.839533	2	-0.24883	1558
WDR3	4	0.023678	0.068693	0.839533	3	-0.62299	1559
TRNAU1AP	4	0.023717	0.068765	0.839533	3	-0.64092	1560
CHM	4	0.023728	0.06879	0.839533	3	-0.31489	1561
ATP6V0D1	3	0.023733	0.060635	0.822509	3	-0.54992	1562
PFDN6	4	0.02375	0.068832	0.839533	2	-0.69712	1563
IQCD	4	0.023777	0.068882	0.839533	2	-0.26917	1564
RPL14	4	0.023808	0.06894	0.839533	3	-0.58393	1565
TRUB2	4	0.023815	0.068952	0.839533	3	-0.63947	1566
IGFBP5	4	0.023827	0.068975	0.839533	2	-0.25327	1567
GPC1	4	0.023831	0.068983	0.839533	3	-0.31155	1568
HIST1H3H	4	0.02384	0.069006	0.839533	3	-0.41356	1569
DUSP13	4	0.023877	0.069087	0.83972	2	-0.15518	1570
PKIA	4	0.023911	0.069165	0.83972	3	-0.49501	1571
ACCSL	4	0.023965	0.069282	0.83972	3	-0.39867	1572
C1orf54	4	0.023979	0.06931	0.83972	1	0.12389	1573
PUM1	4	0.023987	0.069322	0.83972	3	-0.38251	1574
NIPA2	4	0.023987	0.069322	0.83972	2	-0.29814	1575
ENO3	4	0.024005	0.06936	0.83972	2	-0.44464	1576
SERPIND1	4	0.024017	0.069386	0.83972	3	-0.29863	1577
CNNM2	4	0.02403	0.069416	0.83972	2	-0.42567	1578
PPIE	4	0.02405	0.069464	0.839759	2	-0.38911	1579
NCR2	4	0.024132	0.069637	0.841318	3	-0.44573	1580
C1orf185	4	0.024182	0.069744	0.841718	1	0.24694	1581
ATP5B	4	0.02419	0.069759	0.841718	3	-0.54176	1582
PCDHB3	4	0.024229	0.06984	0.841718	3	-0.50354	1583
ZNF780A	4	0.024233	0.069849	0.841718	2	-0.22845	1584
CA7	4	0.024275	0.06994	0.841718	3	-0.36271	1585
KIF23	4	0.024284	0.069957	0.841718	3	-0.45093	1586
SLC7A13	4	0.024297	0.069978	0.841718	3	-0.43474	1587
MND1	4	0.024335	0.070057	0.842141	1	-0.12305	1588
SLC35A1	4	0.024386	0.070171	0.842576	3	-0.42019	1589
CDIPT	4	0.024393	0.070182	0.842576	3	-0.87048	1590
TOMM7	4	0.024428	0.070248	0.842849	3	-0.3462	1591
NAB1	4	0.024487	0.070355	0.843594	2	-0.057554	1592
TRPM1	4	0.024532	0.070454	0.844023	2	-0.61233	1593
GPN1	4	0.024545	0.070481	0.844023	3	-0.75282	1594
ANKRD55	4	0.024595	0.07059	0.844023	2	-0.3941	1595
IL6ST	4	0.024601	0.070599	0.844023	3	-0.41731	1596
UVRAG	4	0.02464	0.070685	0.844023	2	-0.1231	1597
PDIA3	4	0.024649	0.070703	0.844023	2	-0.1651	1598
ASPHD1	4	0.024677	0.070759	0.844023	2	-0.052118	1599
PRCC	4	0.02469	0.070786	0.844023	2	-0.27914	1600
PSTK	4	0.024701	0.070809	0.844023	3	-0.52655	1601
HIC1	4	0.024741	0.070893	0.844023	2	-0.29347	1602
CINP	4	0.024757	0.070935	0.844023	3	-0.78541	1603
MYLK	4	0.024788	0.070994	0.844023	3	-0.4053	1604
ADCY9	4	0.024792	0.071002	0.844023	2	-0.020118	1605
C17orf104	4	0.024825	0.07106	0.844023	3	-0.84438	1606
PPFIA4	4	0.024843	0.071094	0.844023	3	-0.17244	1607
LMOD1	4	0.024844	0.071097	0.844023	3	-0.36179	1608
PAICS	4	0.024867	0.07115	0.844132	3	-0.98911	1609
PRICKLE4	4	0.024943	0.071324	0.845096	3	-0.49439	1610
USP14	4	0.024944	0.071327	0.845096	3	-0.32949	1611
ANAPC2	4	0.024963	0.071364	0.845096	2	-0.78898	1612
SLC26A10	4	0.024995	0.071425	0.845296	3	-0.45268	1613
KATNA1	4	0.025056	0.071548	0.845844	3	-0.83705	1614
AGAP6	4	0.02508	0.071607	0.845844	3	-0.25189	1615
NR1D1	4	0.025087	0.071621	0.845844	3	-0.61897	1616
GNAI2	4	0.025097	0.071649	0.845844	3	-0.36181	1617
IRF4	4	0.025198	0.07185	0.847255	1	-0.058925	1618
TBC1D15	4	0.025205	0.071857	0.847255	2	-0.26118	1619
PRPF6	4	0.025228	0.071909	0.847267	2	-0.51759	1620
ZSCAN16	4	0.025249	0.071947	0.847267	2	-0.15141	1621
PNMA6A	4	0.025288	0.072028	0.847376	3	-0.43256	1622
SNRNP70	4	0.025307	0.072076	0.847376	3	-0.75765	1623
KDM2B	4	0.025315	0.072094	0.847376	2	-0.24715	1624
NAA15	4	0.025351	0.072166	0.847376	1	0.057512	1625
TOMM22	4	0.025401	0.072268	0.847376	3	-0.92377	1626
CDC42BPG	4	0.025435	0.072335	0.847376	2	-0.070443	1627
KRTAP2_2	4	0.025447	0.072359	0.847376	3	-0.65124	1628
USP49	4	0.025447	0.072359	0.847376	3	-0.54251	1629
CALB2	4	0.025483	0.072428	0.847376	3	-0.33145	1630
TOMM70A	4	0.025488	0.072441	0.847376	3	-0.84965	1631
LSG1	4	0.025503	0.072472	0.847376	2	-0.43569	1632
MAP7	4	0.025508	0.072488	0.847376	2	-0.47867	1633
YAE1D1	4	0.025536	0.072538	0.847418	3	-0.48288	1634
SCIN	4	0.025554	0.07258	0.847418	2	-0.36468	1635
GLMN	4	0.025608	0.072683	0.848097	3	-0.47995	1636
DPYSL3	4	0.025655	0.072795	0.848891	2	-0.55694	1637
VPS37C	4	0.025706	0.072893	0.84952	2	-0.0057729	1638
HNRNPA3	4	0.025757	0.073002	0.849795	3	-0.15556	1639
CAB39L	4	0.02578	0.073041	0.849795	3	-0.38745	1640
PRSS54	4	0.025785	0.07305	0.849795	3	-0.30222	1641
TRIP4	4	0.025858	0.07321	0.851133	1	0.36473	1642
SH3TC1	4	0.02592	0.073342	0.85204	3	-0.63944	1643
RGS9BP	4	0.02596	0.073424	0.85204	3	-0.20218	1644
RBMX2	4	0.025973	0.073448	0.85204	3	-0.46333	1645
SNAPC4	4	0.025987	0.073478	0.85204	3	-0.56691	1646
AQP12A	4	0.02601	0.073523	0.85204	2	0.11593	1647
SEC61A1	4	0.026031	0.073561	0.85204	2	-0.84622	1648
SNRPD2	4	0.02605	0.0736	0.85204	3	-0.93175	1649
NPM1	4	0.026105	0.073697	0.85223	3	-0.75781	1650
OR2F1	4	0.026112	0.07371	0.85223	3	-0.31464	1651
MAP3K10	4	0.026133	0.07375	0.85223	3	-0.26158	1652
GSPT2	4	0.026163	0.073819	0.852419	1	0.34678	1653
RNASE10	4	0.026203	0.073904	0.852419	2	-0.22704	1654
CFC1	4	0.02621	0.073922	0.852419	3	-0.71344	1655
SLC35F3	4	0.02624	0.073985	0.852419	2	-0.27708	1656
LRRC1	4	0.026264	0.074027	0.852419	1	-0.072908	1657
AP1S3	4	0.026268	0.074034	0.852419	2	0.0039992	1658
OTUB1	4	0.026366	0.074238	0.854187	2	-0.18934	1659
KRTAP10_4	4	0.026385	0.074277	0.854187	3	-0.59502	1660
L3MBTL2	4	0.026416	0.074347	0.854477	1	-0.086836	1661
CCDC88A	4	0.026518	0.074526	0.856016	2	-0.33917	1662
SCMH1	4	0.026619	0.074747	0.857952	2	-0.036537	1663
ULK4	4	0.02664	0.074795	0.857952	3	-0.5105	1664
FXN	4	0.026671	0.074854	0.857952	3	-0.48119	1665
TRIM52	4	0.026679	0.074874	0.857952	3	-0.36744	1666
WNK4	4	0.026721	0.074966	0.858494	1	0.00057939	1667
CNTNAP2	4	0.02676	0.075034	0.858763	3	-0.38656	1668
TCF20	4	0.026822	0.075168	0.859777	3	-0.25004	1669
C2CD2	4	0.026856	0.075225	0.859821	3	-0.36959	1670
RPS20	4	0.026873	0.075262	0.859821	3	-1.8519	1671
KIF2C	4	0.026905	0.075329	0.859984	3	-0.39091	1672
GCKR	3	0.02694	0.068216	0.839533	3	-0.4549	1673
RESP18	4	0.026974	0.075467	0.859984	2	-0.20295	1674
CAMK2N2	4	0.026974	0.075468	0.859984	3	-0.38226	1675
C3orf62	3	0.027024	0.06842	0.839533	1	-0.014444	1676
C1orf110	4	0.027049	0.075611	0.859984	3	-0.40124	1677
IFNGR2	4	0.027052	0.075616	0.859984	2	-0.28582	1678
TLR1	4	0.027052	0.075616	0.859984	2	-0.36186	1679
CNP	4	0.027076	0.075657	0.859984	2	-0.00074892	1680
RASA2	4	0.027098	0.075702	0.859984	3	-0.36416	1681
ATE1	4	0.027126	0.07577	0.859984	1	0.025444	1682
SCAP	4	0.027138	0.075796	0.859984	3	-0.69073	1683
C8orf87	4	0.027142	0.075807	0.859984	2	-0.15652	1684
ANKFY1	4	0.027152	0.075827	0.859984	3	-0.59084	1685
SEPP1	4	0.027194	0.075921	0.859984	3	-0.47538	1686
PABPC4	4	0.027218	0.075978	0.859984	2	-0.12946	1687
F7	4	0.027228	0.076	0.859984	1	0.019712	1688
TCIRG1	4	0.027256	0.076055	0.859984	2	-0.43642	1689
EI24	4	0.027267	0.076077	0.859984	3	-0.75742	1690
FRG2	4	0.027304	0.076157	0.859984	1	0.11202	1691
ATG7	4	0.027322	0.076185	0.859984	2	-0.43685	1692
SLIT3	4	0.027414	0.076387	0.859984	3	-0.43527	1693
NLGN1	4	0.027442	0.076443	0.859984	3	-0.54935	1694
ZC4H2	4	0.027446	0.076448	0.859984	2	-0.70313	1695
CENPC	4	0.027484	0.076525	0.859984	3	-0.61228	1696
EIF5A2	4	0.027493	0.076545	0.859984	3	-0.59143	1697
PTK2	4	0.027503	0.076566	0.859984	2	-0.30494	1698
CCDC25	4	0.027517	0.076588	0.859984	3	-0.54731	1699
MYH2	4	0.027532	0.076624	0.859984	3	-0.45582	1700
OR10H3	4	0.027532	0.076627	0.859984	1	-0.0060679	1701
SULT6B1	4	0.027583	0.076724	0.859984	2	-0.42593	1702
AFTPH	4	0.027617	0.076806	0.859984	3	-0.59031	1703
DENND2D	4	0.027633	0.076845	0.859984	2	-0.24159	1704
GLI2	4	0.027651	0.076878	0.859984	3	-0.5304	1705
PLEKHN1	4	0.027665	0.076907	0.859984	2	-0.27918	1706
VCX3A	4	0.027675	0.076924	0.859984	3	-0.49067	1707
FAM180B	4	0.027684	0.076941	0.859984	1	0.24873	1708
MUC4	4	0.027687	0.076949	0.859984	3	-0.3624	1709
RPP38	4	0.027702	0.076975	0.859984	3	-0.37072	1710
PUS7L	4	0.027722	0.077012	0.859984	2	-0.34883	1711
CTNNBIP1	4	0.027735	0.077031	0.859984	1	-0.19388	1712
SYTL2	4	0.027785	0.077137	0.860667	1	0.1583	1713
PRKCDBP	4	0.027836	0.077241	0.860808	1	0.4874	1714
POLR2J3	4	0.027838	0.077246	0.860808	3	-0.51445	1715
HLA_F	4	0.027937	0.077441	0.860808	2	-0.20598	1716
LNX1	4	0.027971	0.077503	0.860808	3	-0.26651	1717
ARMCX5_GPRASP2	4	0.027972	0.077503	0.860808	3	-0.38897	1718
IZUMO3	4	0.027988	0.077534	0.860808	1	0.21337	1719
C2orf48	4	0.02799	0.077538	0.860808	3	-0.31758	1720
TMC5	4	0.02799	0.077539	0.860808	2	-0.3028	1721
PABPC1L2B	4	0.027997	0.077555	0.860808	3	-0.45963	1722
OR8K3	4	0.028039	0.077639	0.86124	2	-0.11151	1723
LMX1B	4	0.028077	0.077714	0.861567	2	-0.4433	1724
EXOSC2	4	0.02814	0.077834	0.862152	1	0.10686	1725
PAPD5	4	0.028154	0.077857	0.862152	2	-0.1711	1726
HSD17B4	4	0.028182	0.077912	0.862266	3	-0.63119	1727
PPA2	4	0.02826	0.078055	0.863174	3	-1.2365	1728
PSMB6	4	0.028292	0.078118	0.863174	3	-0.91629	1729
SNW1	4	0.028303	0.078137	0.863174	2	-0.61522	1730
PRKCH	4	0.028318	0.078175	0.863174	2	-0.39211	1731
SERF1A	4	0.028343	0.078231	0.863234	2	0.27585	1732
PSME3	4	0.028356	0.078271	0.863234	3	-0.78975	1733
GABRR3	4	0.028395	0.078351	0.863327	2	-0.015174	1734
DCAF13	4	0.028414	0.078398	0.863327	3	-0.83249	1735
TRIM49D1	4	0.028439	0.078453	0.863327	3	-0.59981	1736
WBP11	4	0.028444	0.07846	0.863327	3	-0.58918	1737
FAM114A2	4	0.028511	0.078579	0.863945	3	-0.31248	1738
FOXJ1	4	0.028545	0.078652	0.863945	2	-0.34384	1739
TUBB4B	4	0.02857	0.078696	0.863945	3	-1.2404	1740
LOC101929372	4	0.028583	0.078729	0.863945	3	-0.37332	1741
PARVG	4	0.028596	0.078759	0.863945	1	0.068153	1742
PFKP	4	0.028608	0.078787	0.863945	3	-0.41719	1743
TBL1XR1	4	0.028647	0.078879	0.864078	3	-0.77943	1744
NR2C2	4	0.028652	0.078892	0.864078	3	-0.39283	1745
PRR29	4	0.028697	0.078989	0.864078	1	0.17423	1746
MYO7A	4	0.028796	0.0792	0.864078	3	-0.60262	1747
ZFP64	4	0.028811	0.079229	0.864078	3	-0.34959	1748
RXRB	4	0.028842	0.079292	0.864078	3	-0.43958	1749
OR10G4	4	0.028899	0.079402	0.864078	3	-0.43631	1750
DCAF7	4	0.0289	0.079405	0.864078	3	-0.228	1751
H2AFY2	4	0.028917	0.079438	0.864078	3	-0.4868	1752
NKAIN1	4	0.028918	0.079442	0.864078	2	-0.18273	1753
CPNE4	4	0.028928	0.079466	0.864078	2	-0.31493	1754
RPN1	4	0.028948	0.079503	0.864078	2	-0.13209	1755
STX17	4	0.02895	0.079508	0.864078	2	0.024867	1756
SIRT1	4	0.028966	0.079541	0.864078	3	-0.60777	1757
BTN3A2	4	0.029001	0.079615	0.864078	1	0.04152	1758
SMARCD1	4	0.029002	0.079617	0.864078	3	-0.3692	1759
RIMBP3C	4	0.029028	0.079664	0.864078	3	-0.36501	1760
PCDHGB7	4	0.029052	0.079709	0.864078	1	0.13648	1761
OR2T8	4	0.029065	0.079735	0.864078	2	-0.088453	1762
ZMAT1	4	0.029074	0.079755	0.864078	2	-0.5222	1763
FAM72D	4	0.029084	0.079779	0.864078	2	-0.32488	1764
ASPRV1	4	0.029102	0.079815	0.864078	1	0.10199	1765
ZNF84	4	0.029139	0.079889	0.864078	3	-0.36111	1766
PIGA	4	0.029204	0.08002	0.864078	1	0.16646	1767
TUBB1	4	0.029211	0.080038	0.864078	2	-0.13115	1768
RAB3IL1	4	0.029226	0.080072	0.864078	2	-0.2705	1769
MED23	4	0.029267	0.080142	0.864078	3	-0.57265	1770
ABI3	4	0.029277	0.080164	0.864078	3	-0.25335	1771
ARNTL2	4	0.029305	0.08022	0.864078	2	-0.30201	1772
NPAT	4	0.029308	0.080228	0.864078	3	-0.54344	1773
NCBP1	4	0.02936	0.080336	0.864078	3	-0.63119	1774
COG3	4	0.029387	0.080388	0.864078	3	-0.50786	1775
VHLL	4	0.029397	0.080405	0.864078	2	-0.30288	1776
FAM212B	4	0.029406	0.08042	0.864078	1	-0.054065	1777
PSMA5	4	0.029412	0.080436	0.864078	3	-0.75427	1778
USP17L29	4	0.029457	0.080523	0.864078	2	-0.78659	1779
RABEP1	4	0.029476	0.080555	0.864078	3	-0.34707	1780
SLC1A3	4	0.029496	0.080599	0.864078	3	-0.39323	1781
CASC4	4	0.02952	0.080646	0.864078	2	-0.18047	1782
TRIM9	4	0.029554	0.080727	0.864078	2	-0.44846	1783
THNSL2	4	0.029558	0.080732	0.864078	1	0.037155	1784
L3MBTL1	4	0.029561	0.080738	0.864078	3	-0.44629	1785
TXNL4B	4	0.029564	0.080743	0.864078	2	-0.7116	1786
CCL26	4	0.029609	0.080822	0.864436	2	-0.11908	1787
TYW1B	4	0.029637	0.080893	0.864575	3	-0.36886	1788
ABCA7	4	0.029663	0.080953	0.864575	2	-0.18256	1789
C7orf73	4	0.029672	0.08097	0.864575	3	-0.38344	1790
EVI2A	4	0.02971	0.081051	0.864914	1	-0.012215	1791
CDK11A	4	0.029732	0.081093	0.864914	3	-0.30284	1792
PSMG3	4	0.029837	0.08131	0.866348	3	-0.86285	1793
SPATA31A3	4	0.029862	0.081357	0.866348	3	-0.64989	1794
OR51F1	4	0.029866	0.081363	0.866348	3	-0.34919	1795
TRAM1	4	0.029929	0.081497	0.867141	2	-0.17978	1796
FAM156B	4	0.029947	0.081528	0.867141	3	-0.463	1797
AP4S1	4	0.030028	0.08169	0.867664	2	-0.3801	1798
RNF2	4	0.030038	0.08171	0.867664	3	-0.28839	1799
TDRP	4	0.030063	0.081762	0.867664	2	-0.297	1800
ANKRD34A	4	0.030064	0.081764	0.867664	2	0.0012112	1801
NCOA3	4	0.030087	0.081805	0.867664	2	-0.057574	1802
OR51A7	4	0.030114	0.081866	0.86783	1	0.37038	1803
ATP6V1E1	4	0.030236	0.082124	0.868862	2	-0.54615	1804
C11orf40	4	0.030259	0.082173	0.868862	3	-0.31841	1805
ASPH	4	0.030296	0.082229	0.868862	3	-0.27491	1806
CWC15	4	0.030317	0.082271	0.868862	3	-0.25609	1807
GID8	4	0.030321	0.08228	0.868862	3	-0.71656	1808
ELMOD2	4	0.030367	0.082382	0.868862	1	-0.012843	1809
ELMOD1	4	0.030418	0.08249	0.868862	2	-0.29324	1810
CPAMD8	4	0.030419	0.082491	0.868862	3	-0.28285	1811
HIST1H4A	4	0.030446	0.08254	0.868862	3	-0.24633	1812
OTUD5	4	0.030455	0.082558	0.868862	3	-0.68158	1813
ACOT4	4	0.030469	0.082583	0.868862	2	-0.16283	1814
KCNAB2	4	0.030478	0.082603	0.868862	3	-0.38066	1815
HSPD1	4	0.030515	0.082682	0.868862	3	-1.0518	1816
RPL18	4	0.030515	0.082682	0.868862	3	-3.482	1817
SYT8	4	0.030515	0.082682	0.868862	3	-0.56856	1818
USP7	4	0.030519	0.08269	0.868862	3	-0.60777	1819
HAGH	4	0.03057	0.08278	0.868963	2	-0.1338	1820
GEMIN4	4	0.030575	0.082791	0.868963	2	-0.55642	1821
RALGAPA2	4	0.03062	0.08289	0.869273	2	-0.22091	1822
NEK2	4	0.030643	0.082943	0.869273	3	-0.40425	1823
THAP8	4	0.030713	0.083096	0.869273	3	-0.33875	1824
GOLGA8O	4	0.030721	0.083109	0.869273	3	-0.4607	1825
MED30	4	0.030724	0.083114	0.869273	3	-0.78164	1826
SATL1	4	0.030772	0.083207	0.869273	2	-0.23616	1827
ATG12	4	0.030804	0.083265	0.869273	3	-0.88903	1828
BUD31	4	0.030822	0.08331	0.869273	2	-0.37127	1829
CCKAR	4	0.030873	0.083436	0.869273	2	-0.23407	1830
TTC27	4	0.030874	0.083436	0.869273	3	-0.755	1831
ARSD	4	0.030875	0.083439	0.869273	2	-0.31163	1832
GPBP1L1	4	0.03089	0.083464	0.869273	3	-0.57696	1833
TMEM89	4	0.030924	0.083546	0.869273	1	0.013341	1834
PIM3	4	0.030955	0.083622	0.869273	2	-0.19314	1835
PAPLN	4	0.03098	0.083664	0.869273	2	-0.48939	1836
GGT6	4	0.031	0.083702	0.869273	3	-0.56161	1837
DPP4	4	0.031015	0.08374	0.869273	3	-0.47792	1838
LIMK2	4	0.031019	0.083745	0.869273	3	-0.28224	1839
CWF19L1	4	0.031025	0.08376	0.869273	1	-0.085924	1840
MC1R	4	0.03103	0.083772	0.869273	3	-0.25986	1841
ATXN7L3	4	0.031075	0.083868	0.869273	1	0.03004	1842
FBXL6	4	0.031089	0.083896	0.869273	3	-0.39852	1843
OR52N4	4	0.031111	0.083941	0.869273	3	-0.73473	1844
ANAPC10	4	0.031126	0.083973	0.869273	2	-0.25428	1845
CHRNA10	4	0.03117	0.084084	0.869273	3	-0.26419	1846
CCNG1	4	0.031176	0.084093	0.869273	2	-0.3739	1847
TK1	4	0.031196	0.084129	0.869273	2	-0.3701	1848
ATP5J2_PTCD1	4	0.031197	0.084129	0.869273	3	-0.52351	1849
SLC9A4	4	0.031216	0.084162	0.869273	2	-0.42581	1850
PGBD3	4	0.031227	0.084185	0.869273	2	-0.3243	1851
RPTOR	4	0.031277	0.084294	0.869287	2	-0.20796	1852
GGPS1	4	0.031289	0.084311	0.869287	3	-0.8444	1853
ZNF569	4	0.031297	0.084323	0.869287	3	-0.48936	1854
RPL6	4	0.031316	0.084373	0.869342	3	-0.70247	1855
WBP2NL	4	0.031368	0.084474	0.869546	2	-0.29446	1856
CAPZA2	4	0.031379	0.084496	0.869546	2	-0.23229	1857
BCL2L2_PABPN1	4	0.031419	0.084577	0.869546	3	-0.90491	1858
NFKBIL1	4	0.031447	0.084641	0.869546	3	-0.44543	1859
GPR152	4	0.031448	0.084642	0.869546	2	-0.18619	1860
BTBD9	4	0.031476	0.084705	0.869546	3	-0.93378	1861
C6orf132	4	0.03148	0.084712	0.869546	2	-0.22067	1862
RNF112	4	0.03153	0.084821	0.869739	1	-0.0010798	1863
MYF6	4	0.03156	0.084875	0.869825	2	-0.61115	1864
ASS1	4	0.031631	0.085006	0.870183	2	-0.15234	1865
ATXN2L	4	0.031651	0.085044	0.870183	2	-0.28329	1866
SGOL2	4	0.031692	0.085131	0.870183	3	-0.40104	1867
UBE2G1	4	0.031696	0.085138	0.870183	3	-1.1044	1868
EIF2S1	4	0.031696	0.085138	0.870183	2	-0.67717	1869
EIF2B4	4	0.031732	0.085208	0.870412	2	-0.35924	1870
GLP1R	4	0.031752	0.085251	0.870412	3	-0.63259	1871
C7orf49	4	0.031884	0.085504	0.872435	2	-0.087967	1872
AQP6	4	0.031922	0.085579	0.872435	3	-0.57702	1873
REEP6	4	0.031945	0.085624	0.872435	3	-0.36212	1874
TATDN1	4	0.031949	0.085632	0.872435	3	-0.58913	1875
POR	4	0.031985	0.0857	0.872518	1	0.011213	1876
RAB11FIP4	4	0.032035	0.085795	0.872518	2	-0.25823	1877
AHCTF1	4	0.032064	0.085852	0.872518	3	-0.67996	1878
APOLD1	4	0.032086	0.085899	0.872518	2	-0.13469	1879
RNF149	4	0.032088	0.085902	0.872518	3	-0.45871	1880
SRP9	4	0.032117	0.085949	0.872518	3	-0.45736	1881
DHX16	4	0.032136	0.085985	0.872518	2	-0.23676	1882
EEFSEC	4	0.032175	0.086071	0.872518	3	-0.5494	1883
TUBB	4	0.03218	0.086082	0.872518	3	-0.88503	1884
LSS	4	0.032187	0.086097	0.872518	3	-0.35773	1885
MMP27	4	0.032241	0.086218	0.872642	3	-0.31271	1886
ALG3	4	0.03226	0.086246	0.872642	3	-0.598	1887
TSG101	4	0.032304	0.086356	0.873296	3	-0.41546	1888
PLEK	4	0.032354	0.086457	0.873422	3	-0.373	1889
RPS4Y2	4	0.032393	0.086531	0.873422	3	-0.38567	1890
VSIG10L	4	0.032404	0.086556	0.873422	3	-0.52099	1891
EMILIN3	4	0.032415	0.086581	0.873422	2	-0.29174	1892
ATR	4	0.032429	0.086605	0.873422	3	-0.707	1893
PLLP	4	0.03249	0.086741	0.873422	3	-0.19964	1894
USP10	4	0.032495	0.086753	0.873422	3	-0.65928	1895
RCC1	4	0.032497	0.086756	0.873422	3	-0.59016	1896
MRPS36	4	0.032512	0.08678	0.873422	3	-0.42741	1897
SPSB1	4	0.03254	0.086838	0.873541	2	-0.1261	1898
SCRT1	4	0.032591	0.086939	0.874049	1	-0.074232	1899
XIAP	4	0.03261	0.08698	0.874049	2	-0.47765	1900
DEFB112	4	0.032681	0.087117	0.874763	2	-0.17312	1901
KRT33B	4	0.032692	0.087142	0.874763	2	-0.21488	1902
APOL4	4	0.032742	0.087234	0.875229	2	-0.13634	1903
POM121C	4	0.032793	0.087353	0.87596	2	0.086372	1904
SART1	4	0.032821	0.087402	0.87596	3	-0.47834	1905
FBXO27	4	0.032843	0.087445	0.87596	1	0.062205	1906
ACAT2	4	0.032898	0.087568	0.875989	2	-0.40772	1907
EFHD1	4	0.032918	0.087611	0.875989	2	-0.30744	1908
ICE2	4	0.032944	0.087664	0.875989	3	-0.65046	1909
OPCML	4	0.032949	0.087678	0.875989	2	-0.29415	1910
CUX1	4	0.032952	0.087682	0.875989	3	-0.25838	1911
BRK1	4	0.032985	0.087751	0.875989	3	-0.84704	1912
MAGEB2	4	0.032995	0.087769	0.875989	2	-0.19161	1913
RAC3	4	0.033032	0.087838	0.876047	2	-0.30258	1914
OPN3	4	0.033045	0.087866	0.876047	3	-0.35927	1915
CPSF1	4	0.033081	0.087936	0.876129	3	-0.88202	1916
IPP	4	0.033096	0.087966	0.876129	2	0.11765	1917
KRT2	4	0.033176	0.088126	0.876781	3	-0.45979	1918
FAM76B	4	0.03319	0.088158	0.876781	3	-0.65722	1919
PPP1R10	4	0.033197	0.088169	0.876781	2	-0.27463	1920
LINS	4	0.033297	0.088395	0.878575	1	-0.18724	1921
ULBP1	4	0.033351	0.088497	0.879127	3	-0.59532	1922
PLVAP	4	0.033446	0.088713	0.880063	3	-0.48854	1923
NKX6_3	4	0.033463	0.088752	0.880063	3	-0.73593	1924
SLC27A1	4	0.033467	0.088756	0.880063	3	-0.55345	1925
CCDC101	4	0.033478	0.088782	0.880063	3	-0.62445	1926
ZNF225	4	0.033503	0.08883	0.880063	3	-0.44472	1927
ATP11C	4	0.033537	0.088899	0.880063	3	-0.34107	1928
DHX9	4	0.033544	0.088913	0.880063	3	-1.9072	1929
YKT6	4	0.033586	0.08899	0.880366	2	-0.59543	1930
AKAP8	4	0.033644	0.089104	0.880756	3	-0.2594	1931
KRTAP1_5	4	0.033656	0.089126	0.880756	3	-0.39912	1932
PLA2G10	4	0.033676	0.089168	0.880756	2	-0.79067	1933
ZIC4	4	0.033746	0.089303	0.880966	3	-0.55936	1934
GNA15	4	0.033752	0.089317	0.880966	3	-0.17322	1935
USP17L24	4	0.033758	0.089327	0.880966	2	-0.3673	1936
CEP55	4	0.033786	0.089391	0.881145	3	-0.26225	1937
CXCR2	4	0.033903	0.089623	0.882088	1	0.040808	1938
LPPR3	4	0.033953	0.089732	0.882088	2	-0.24669	1939
TREM2	4	0.033977	0.089773	0.882088	2	-0.20861	1940
ERBB2	4	0.033988	0.089795	0.882088	2	-0.31015	1941
CMTR1	4	0.033991	0.089801	0.882088	3	-0.8969	1942
C12orf73	4	0.034004	0.089832	0.882088	1	0.11821	1943
PHACTR3	4	0.034054	0.089947	0.882088	3	-0.35124	1944
ZNF280B	4	0.034071	0.089992	0.882088	3	-0.32373	1945
CRKL	4	0.034105	0.090064	0.882088	2	-0.21708	1946
CTLA4	4	0.034108	0.090073	0.882088	3	-0.47694	1947
GYPB	4	0.034113	0.090081	0.882088	2	0.060587	1948
MAGEE1	4	0.034128	0.090116	0.882088	3	-0.3445	1949
CEACAM19	4	0.034129	0.090117	0.882088	2	-0.24425	1950
BTF3L4	4	0.034134	0.090133	0.882088	3	-0.88487	1951
KPNB1	3	0.034177	0.084792	0.869739	2	-3.9372	1952
C20orf196	4	0.034205	0.090278	0.882963	2	-0.11037	1953
ATG14	4	0.034256	0.090383	0.882963	3	-0.38068	1954
ELMO2	4	0.034288	0.090441	0.882963	3	-0.23254	1955
RNF126	4	0.034294	0.090452	0.882963	3	-0.53487	1956
HEBP1	4	0.034306	0.090472	0.882963	3	-0.44007	1957
SOD3	4	0.034351	0.090579	0.882963	3	-0.41303	1958
DMD	4	0.034357	0.090589	0.882963	1	0.098255	1959
COPB2	4	0.03436	0.090592	0.882963	3	-0.78964	1960
FAM188B	4	0.034392	0.090661	0.883184	3	-0.38399	1961
ARHGAP17	4	0.034458	0.090788	0.883246	3	-0.38764	1962
CTDSP1	4	0.034508	0.090882	0.883246	1	0.10391	1963
ADCY10	4	0.034544	0.090948	0.883246	2	-0.259	1964
F13A1	4	0.034547	0.090954	0.883246	3	-0.37257	1965
NOS1AP	4	0.034558	0.090976	0.883246	2	0.025331	1966
C15orf54	4	0.034609	0.091068	0.883246	1	0.095657	1967
IL32	4	0.03461	0.09107	0.883246	3	-0.59211	1968
KDSR	4	0.034659	0.091164	0.883246	2	-0.45419	1969
KLHL15	4	0.03466	0.091165	0.883246	2	-0.34136	1970
MRPL55	4	0.034685	0.091216	0.883246	3	-0.40359	1971
FAM111A	4	0.034691	0.091226	0.883246	3	-0.42922	1972
PSTPIP1	4	0.034691	0.091226	0.883246	2	-0.15812	1973
TSPAN3	4	0.03471	0.091268	0.883246	2	-0.14667	1974
INSL5	4	0.03476	0.091368	0.883761	1	0.35659	1975
CYC1	4	0.034797	0.091444	0.883819	2	-0.51008	1976
C9orf106	4	0.03481	0.091466	0.883819	1	0.17915	1977
VSIG2	3	0.034816	0.086223	0.872642	2	-0.42028	1978
PRKCI	4	0.034861	0.09158	0.884306	1	-0.031903	1979
POLI	4	0.034911	0.091684	0.884306	3	-0.54957	1980
LRRC7	4	0.034961	0.091773	0.884306	2	-0.31434	1981
DCAKD	4	0.034962	0.091775	0.884306	2	-0.012718	1982
KLHDC7B	4	0.034977	0.091804	0.884306	2	-0.27104	1983
PCSK6	4	0.035008	0.091867	0.884306	2	0.041714	1984
UFD1L	4	0.035015	0.091878	0.884306	3	-0.74352	1985
S100G	4	0.035019	0.091887	0.884306	2	-0.15819	1986
TPT1	4	0.035088	0.092031	0.885247	2	-0.23207	1987
HIST3H2A	4	0.035114	0.092083	0.885304	2	-0.25235	1988
DNAJC16	4	0.035157	0.092178	0.885415	3	-0.5461	1989
HIAT1	4	0.035163	0.092187	0.885415	3	-0.17842	1990
TYW5	4	0.035215	0.092302	0.886069	3	-0.67896	1991
FPGT	4	0.035239	0.092354	0.886121	3	-0.51483	1992
MROH8	4	0.035301	0.092479	0.88664	3	-0.39174	1993
FGD4	4	0.035314	0.092506	0.88664	2	-0.21954	1994
ATG10	4	0.035338	0.092547	0.88664	3	-0.65573	1995
UNC45A	4	0.035365	0.092612	0.886821	2	-0.28387	1996
NEDD8	4	0.035415	0.092706	0.887082	2	-0.52044	1997
SLC4A1AP	4	0.035447	0.092767	0.887082	3	-0.31727	1998
DLG5	4	0.035466	0.092806	0.887082	1	0.0065179	1999
[truncated: 17,114 more rows]

## Sheet: Cpd-391_pos
id	num	pos|score	pos|p-value	pos|fdr	pos|goodsgrna	pos|lfc	pos|rank
Non_TargetingControl	999	8.9873e-16	2.5901e-07	0.00495	486	0.084214	1
PCDHB5	4	6.0261e-06	1.8908e-05	0.180693	3	0.97755	2
NUP210L	4	2.0351e-05	7.2782e-05	0.289604	3	0.64705	3
TEX12	4	2.3778e-05	8.5733e-05	0.289604	4	0.72078	4
CEP120	4	2.517e-05	8.9877e-05	0.289604	4	0.88409	5
CYBB	4	2.588e-05	9.0913e-05	0.289604	2	0.17512	6
IL27RA	4	4.9047e-05	0.00018157	0.495757	4	1.0053	7
SLC7A9	4	7.7637e-05	0.00029709	0.59901	2	0.37951	8
AGAP1	4	8.4278e-05	0.00032299	0.59901	4	0.60495	9
DMRTB1	4	8.8463e-05	0.00033438	0.59901	2	0.68207	10
HOPX	4	9.7141e-05	0.00036961	0.59901	3	1.1352	11
DNAJC22	4	0.0001025	0.00039189	0.59901	3	1.0735	12
LIN54	4	0.0001065	0.00040743	0.59901	2	0.43625	13
FAM72C	4	0.00011853	0.00045975	0.627652	2	0.68082	14
CDH19	4	0.00012939	0.00050067	0.637954	1	-0.22424	15
FLJ44635	4	0.00015845	0.00060997	0.706756	3	0.71985	16
PALM3	4	0.00016348	0.00062862	0.706756	4	0.93705	17
NUFIP2	4	0.00018115	0.00068871	0.731298	1	-0.27955	18
FCGR3A	4	0.00019404	0.00073559	0.739969	4	0.57274	19
GNA13	4	0.00020411	0.0007747	0.740347	2	0.35645	20
MKKS	4	0.0002329	0.00087468	0.777758	3	0.677	21
OAZ3	4	0.00024696	0.00091613	0.777758	3	0.64019	22
C17orf74	4	0.00027285	0.0010177	0.777758	2	0.6452	23
DONSON	4	0.00028465	0.0010565	0.777758	2	0.23624	24
KCNC4	4	0.0002897	0.0010736	0.777758	3	0.82912	25
SCLT1	4	0.00029223	0.0010855	0.777758	3	0.71971	26
TEX19	4	0.00030815	0.0011378	0.777758	2	0.43097	27
CDCA3	4	0.00030926	0.0011394	0.777758	2	0.42494	28
LURAP1	4	0.0003364	0.0012383	0.78138	3	0.51085	29
FGFBP1	4	0.00033736	0.0012414	0.78138	4	0.5213	30
TAOK2	4	0.00034442	0.0012673	0.78138	3	0.70963	31
MSH4	4	0.00036826	0.0013647	0.807618	4	0.39931	32
TFAP2D	4	0.00038548	0.0014145	0.807618	4	0.42835	33
UBE2W	4	0.0004033	0.0014771	0.807618	4	0.55294	34
E2F6	4	0.00041401	0.0015212	0.807618	2	0.03053	35
SMC6	4	0.00041401	0.0015212	0.807618	2	0.17535	36
GPR37	4	0.00044381	0.0016237	0.838774	2	0.54805	37
OR4D5	4	0.00048567	0.0017869	0.845177	4	0.55852	38
CFAP52	4	0.00048705	0.0017905	0.845177	4	0.9481	39
ASH1L	4	0.00049163	0.0018087	0.845177	2	-0.01049	40
PNKD	4	0.00049398	0.0018185	0.845177	3	0.82307	41
CDC14A	4	0.00051478	0.0018936	0.845177	4	0.50419	42
HAMP	4	0.00054286	0.0019827	0.845177	3	0.8063	43
C1orf189	4	0.00056385	0.0020692	0.845177	4	0.40958	44
KLK3	4	0.00059511	0.0021827	0.845177	3	0.4779	45
IRF1	4	0.00059511	0.0021827	0.845177	2	0.31564	46
CCRL2	4	0.00059511	0.0021827	0.845177	3	0.30034	47
LOC388813	4	0.00059615	0.0021863	0.845177	3	0.76525	48
CNTN4	4	0.00061771	0.0022718	0.845177	3	0.55994	49
ST6GALNAC5	4	0.00061832	0.0022723	0.845177	3	0.7608	50
LY6G5B	4	0.0006488	0.002379	0.845177	3	0.772	51
ASB10	4	0.00065212	0.0023889	0.845177	4	0.51986	52
HPCA	4	0.0006822	0.0025049	0.845177	4	0.61797	53
STAP1	4	0.00068636	0.002521	0.845177	4	0.57402	54
SLC16A6	4	0.00069049	0.0025334	0.845177	3	0.69812	55
GIMAP5	4	0.00069682	0.0025593	0.845177	4	0.67697	56
PRPF8	4	0.00069857	0.002566	0.845177	1	-1.2319	57
AGPAT4	4	0.00070113	0.0025712	0.845177	4	0.51583	58
FBXL20	4	0.00071892	0.0026339	0.845177	4	0.75702	59
TBC1D12	4	0.00073629	0.0027007	0.845177	3	0.45855	60
PRR14L	4	0.00074453	0.0027251	0.845177	4	0.6791	61
ACVR1B	4	0.00075031	0.0027416	0.845177	2	0.23015	62
PAX3	4	0.0007723	0.0028204	0.851433	2	0.3253	63
PIBF1	4	0.00079181	0.002895	0.851433	4	0.553	64
FCRL4	4	0.00080204	0.0029323	0.851433	3	0.43888	65
NECAB1	4	0.00080412	0.0029426	0.851433	3	0.62022	66
MYOM1	4	0.00085204	0.0031068	0.851433	3	0.61184	67
MRPS27	4	0.00085376	0.0031146	0.851433	1	-0.016306	68
HHLA2	4	0.00086511	0.0031592	0.851433	2	0.47231	69
SIX4	4	0.00089902	0.0032804	0.851433	4	0.75027	70
PCDHA9	4	0.00090549	0.0033037	0.851433	2	0.1234	71
YIPF7	4	0.00092002	0.0033596	0.851433	3	0.89196	72
CHRNA3	4	0.00092669	0.0033881	0.851433	2	0.34718	73
AHSG	4	0.00095721	0.0034923	0.851433	2	0.18388	74
BBS7	4	0.00096651	0.0035151	0.851433	4	0.54531	75
KDM4E	4	0.0009835	0.0035674	0.851433	4	0.85621	76
SUSD2	4	0.00098838	0.0035886	0.851433	2	0.32674	77
SOX4	4	0.00099389	0.0036078	0.851433	4	0.63705	78
MRI1	4	0.0010089	0.0036617	0.851433	2	0.31727	79
BEX4	4	0.0010256	0.0037192	0.851433	4	0.57774	80
RBM6	4	0.0010408	0.0037792	0.851433	3	0.63668	81
F8A3	4	0.0010445	0.0037896	0.851433	4	0.61473	82
ZNF488	4	0.0010607	0.0038497	0.851433	3	0.31156	83
PARG	4	0.0010662	0.0038668	0.851433	3	0.63703	84
CIDEA	4	0.0010723	0.0038906	0.851433	2	0.36267	85
SLC39A6	4	0.0010744	0.0038974	0.851433	2	0.3065	86
IVL	4	0.0011027	0.0040103	0.851433	4	0.74395	87
SYDE2	4	0.0011187	0.0040631	0.851433	4	0.4827	88
SERF2	4	0.001126	0.004088	0.851433	2	0.32736	89
MYL12A	4	0.0011322	0.0041015	0.851433	2	0.39255	90
PIP5K1B	4	0.001152	0.004174	0.851433	4	0.49846	91
ALOX12B	4	0.001155	0.0041823	0.851433	4	0.38823	92
UPF3B	4	0.0011579	0.0041931	0.851433	4	0.53525	93
OSBPL1A	4	0.0011641	0.004219	0.851433	2	0.3052	94
PARD3B	4	0.001168	0.004232	0.851433	4	0.71145	95
FCGR2A	4	0.0012064	0.0043724	0.853342	4	0.39304	96
SIPA1L3	4	0.0012509	0.0045418	0.853342	4	0.57033	97
ABCD4	4	0.0012525	0.0045459	0.853342	3	0.54547	98
HSPG2	4	0.0012547	0.0045485	0.853342	2	0.27759	99
PSMC1	4	0.0012675	0.0046008	0.853342	2	-0.065997	100
NUP153	4	0.0012675	0.0046008	0.853342	1	-0.33187	101
FAM218A	4	0.0012675	0.0046008	0.853342	1	-0.16941	102
CALML6	4	0.0012746	0.0046231	0.853342	4	0.71522	103
MCF2L2	4	0.0012812	0.0046433	0.853342	2	0.46513	104
RNASEH1	4	0.0013374	0.0048422	0.869117	2	0.64275	105
AHCYL1	4	0.0013508	0.0048883	0.869117	4	0.40123	106
GJB1	4	0.0013625	0.0049344	0.869117	4	0.54694	107
NADK	4	0.0013709	0.0049609	0.869117	2	0.49941	108
MRGPRG	4	0.0013843	0.005007	0.869117	4	0.65675	109
TSPY4	4	0.0013888	0.0050184	0.869117	3	0.43805	110
CBLB	4	0.0014171	0.0051147	0.869117	4	0.46159	111
ESRRA	4	0.0014226	0.0051354	0.869117	3	0.6343	112
ACOT6	4	0.0014409	0.00521	0.869117	4	0.5835	113
KIAA1598	4	0.0014681	0.0053074	0.869117	4	0.6809	114
MEIG1	4	0.0014709	0.0053209	0.869117	3	0.89236	115
SYT4	4	0.0014743	0.0053307	0.869117	2	0.27342	116
ROBO2	4	0.001494	0.0054022	0.869117	4	0.95333	117
TMEM167A	4	0.001526	0.0055265	0.869117	3	0.57623	118
C14orf166	4	0.0015418	0.0055773	0.869117	3	0.82917	119
HMGN5	4	0.0015547	0.005626	0.869117	4	0.51896	120
TMEM5	4	0.0015649	0.0056597	0.869117	3	0.60141	121
AGAP4	4	0.0015753	0.005699	0.869117	4	1.0604	122
RBM27	4	0.0015777	0.0057047	0.869117	2	0.28523	123
CD46	4	0.001587	0.0057394	0.869117	4	0.70259	124
HES5	4	0.0015881	0.0057441	0.869117	3	0.59467	125
NPTXR	4	0.0016037	0.0057985	0.869117	4	0.391	126
TCAF1	4	0.0016294	0.0058943	0.869117	1	-0.38329	127
AMN	4	0.0016391	0.0059254	0.869117	4	0.38588	128
ATF7IP2	4	0.0016714	0.0060389	0.869117	3	0.56989	129
QPRT	4	0.0016811	0.0060705	0.869117	1	-0.098429	130
SLC17A4	4	0.0016877	0.0060907	0.869117	3	0.35252	131
COL3A1	4	0.0017328	0.006259	0.869117	4	0.25755	132
ABCA5	4	0.0017462	0.0063067	0.869117	3	0.87508	133
CBLC	4	0.0017518	0.0063233	0.869117	3	0.46346	134
PTEN	4	0.0017617	0.0063595	0.869117	4	0.43806	135
MAOA	4	0.0017686	0.0063833	0.869117	3	0.60255	136
MICAL2	4	0.0017742	0.0064056	0.869117	2	0.61764	137
TXLNG	4	0.0017799	0.0064331	0.869117	4	0.66787	138
PTPRR	4	0.0017845	0.0064528	0.869117	2	0.12596	139
SLC16A8	4	0.0017978	0.0064906	0.869117	3	0.50945	140
ALPPL2	4	0.0018153	0.006546	0.869117	4	0.32111	141
TEX264	4	0.0018621	0.0067107	0.869117	2	0.23752	142
HTR1F	4	0.0018621	0.0067107	0.869117	2	0.087409	143
CRABP2	4	0.0018667	0.0067299	0.869117	3	0.63438	144
MBNL2	4	0.0018766	0.0067615	0.869117	4	0.74425	145
SMIM17	4	0.0019124	0.006892	0.869117	3	0.39386	146
DDX60L	4	0.0019232	0.006934	0.869117	3	0.41052	147
MAP3K7	4	0.0019287	0.0069537	0.869117	3	0.7731	148
AMER2	4	0.0019313	0.0069604	0.869117	4	0.41777	149
FFAR1	4	0.0019332	0.0069672	0.869117	4	0.33349	150
NEURL1B	4	0.0019396	0.0069832	0.869117	1	-0.12404	151
GOLGA3	4	0.0019913	0.0071728	0.869117	3	0.45711	152
CYP7A1	4	0.0019916	0.0071759	0.869117	3	0.60456	153
C4orf33	4	0.0020249	0.0072951	0.869117	4	0.75397	154
CABP5	4	0.0020284	0.007308	0.869117	4	0.44121	155
TAGLN2	4	0.0020351	0.0073282	0.869117	3	0.64995	156
2022-03-10	4	0.0020429	0.0073526	0.869117	2	0.41619	157
FAM73A	4	0.0020605	0.0074075	0.869117	4	0.68108	158
CATSPERG	4	0.0020946	0.0075453	0.869117	2	0.22875	159
CYLC1	4	0.0021007	0.0075655	0.869117	2	0.48087	160
C1QL2	4	0.0021463	0.0077287	0.869117	2	-0.027056	161
SLC2A9	4	0.0021687	0.0078048	0.869117	3	0.69498	162
MC2R	4	0.0021696	0.007809	0.869117	3	0.65893	163
PSMC4	4	0.0021778	0.0078343	0.869117	3	0.9216	164
YAE1D1	4	0.002198	0.0079006	0.869117	1	-0.48288	165
GALNS	4	0.0022077	0.0079348	0.869117	4	0.55841	166
RAET1G	4	0.0022355	0.00804	0.869117	3	0.71492	167
AIFM1	4	0.0022417	0.008056	0.869117	2	0.39306	168
S100A10	4	0.0022497	0.0080856	0.869117	1	-0.11617	169
DOK7	4	0.0022505	0.0080876	0.869117	4	0.62226	170
PTGDR2	4	0.0022651	0.0081369	0.869117	2	0.27052	171
ADM	4	0.0023013	0.0082627	0.869117	1	-0.16279	172
ITGBL1	4	0.0023069	0.0082845	0.869117	4	0.40332	173
ZBTB49	4	0.0023282	0.0083586	0.869117	4	0.5459	174
TAL2	4	0.0023305	0.0083679	0.869117	3	0.69857	175
KISS1	4	0.0023332	0.0083767	0.869117	2	0.6713	176
OR56A4	4	0.0023367	0.0083922	0.869117	3	0.57148	177
GAGE2D	4	0.0024047	0.0086326	0.869117	1	-0.046799	178
FAM155B	4	0.002415	0.0086735	0.869117	4	0.39133	179
LRRIQ3	4	0.0024326	0.0087284	0.869117	2	0.45285	180
CDC42EP2	4	0.0024366	0.0087429	0.869117	3	0.61892	181
BRINP2	4	0.0024387	0.0087497	0.869117	2	0.4214	182
H1FOO	4	0.0024468	0.0087771	0.869117	3	0.49876	183
NET1	4	0.0024563	0.0088191	0.869117	1	-0.028337	184
RAB40B	4	0.0025059	0.0089693	0.869117	4	0.59001	185
MAN2A1	4	0.002508	0.0089761	0.869117	2	0.14004	186
SLC43A2	4	0.0025207	0.0090128	0.869117	4	0.57722	187
AGPAT5	4	0.0025597	0.0091403	0.869117	1	-0.12615	188
FAM120AOS	4	0.0025805	0.0092112	0.869117	3	0.61667	189
TSPEAR	4	0.0025807	0.0092118	0.869117	4	0.50738	190
ANXA4	4	0.0025966	0.0092615	0.869117	3	0.47528	191
LIN28B	4	0.0026055	0.0092879	0.869117	3	0.52534	192
CCDC85A	4	0.0026113	0.0093097	0.869117	1	-0.21063	193
RIPK4	4	0.0026357	0.0093941	0.869117	3	0.41478	194
CDK4	4	0.0026373	0.0093977	0.869117	2	0.39327	195
CGREF1	4	0.00265	0.0094423	0.869117	2	0.33577	196
TMEM47	4	0.0026514	0.0094444	0.869117	3	0.72877	197
HMGA1	4	0.002663	0.0094775	0.869117	1	-0.28699	198
BABAM1	4	0.0026658	0.0094905	0.869117	4	0.52686	199
RNF111	4	0.0027146	0.0096635	0.869117	1	0.072913	200
RAB3B	4	0.0027298	0.0097179	0.869117	2	0.36775	201
GLIPR1L1	4	0.0027472	0.0097795	0.869117	4	0.49519	202
LY75	4	0.0027663	0.0098458	0.869117	4	0.44625	203
ATP6V0A2	4	0.0027727	0.0098707	0.869117	4	0.48087	204
KSR1	4	0.0027803	0.0099002	0.869117	4	0.67729	205
C6orf52	4	0.0027981	0.0099613	0.869117	3	0.65264	206
FAM50B	4	0.0028035	0.0099821	0.869117	4	0.28215	207
HHLA3	4	0.0028039	0.0099836	0.869117	3	0.3619	208
HESX1	4	0.0028054	0.0099903	0.869117	4	0.30812	209
TCEAL3	4	0.0028076	0.0099945	0.869117	3	0.65003	210
DUSP16	4	0.0028179	0.010038	0.869117	2	0.18324	211
TFAP4	4	0.0028257	0.010069	0.869117	4	0.69261	212
COL16A1	4	0.0028308	0.010086	0.869117	3	0.50166	213
JAG1	4	0.0028426	0.010125	0.869117	3	0.48073	214
INVS	4	0.0028492	0.010151	0.869117	4	0.4869	215
PF4	4	0.0028562	0.010172	0.869117	4	0.33656	216
CRAMP1L	4	0.0028896	0.01029	0.869117	4	0.58373	217
SORBS2	4	0.0029155	0.010391	0.869117	4	0.57561	218
OR7E24	4	0.0029212	0.010418	0.869117	3	0.87699	219
PAQR3	4	0.0029331	0.010453	0.869117	4	0.61188	220
MAGEC1	4	0.0029377	0.010469	0.869117	4	0.36828	221
MGME1	4	0.0029428	0.010486	0.869117	3	0.62907	222
SLC45A1	4	0.0029475	0.010502	0.869117	4	0.35007	223
NKAPL	4	0.0029562	0.010531	0.869117	3	0.51272	224
CTSB	4	0.0029595	0.010544	0.869117	2	0.13592	225
SMIM24	4	0.0029596	0.010544	0.869117	3	0.58248	226
ACTL7A	4	0.0029729	0.010592	0.869117	3	0.24247	227
NFIA	4	0.0029741	0.010596	0.869117	3	0.4949	228
TNNI3K	4	0.0029838	0.010627	0.869117	4	0.51914	229
RAB6B	4	0.0029897	0.010647	0.869117	3	0.44085	230
BEND6	4	0.0030009	0.010685	0.869117	4	0.38623	231
HINT1	4	0.0030222	0.010763	0.869117	4	0.61615	232
KIAA1551	4	0.0030245	0.010768	0.869117	3	0.5492	233
EMILIN1	4	0.003034	0.010804	0.869117	4	0.67269	234
IKBKG	4	0.0030403	0.010823	0.869117	3	0.69529	235
SLC10A5	4	0.0030666	0.01091	0.869117	3	0.51321	236
RNF4	4	0.0030762	0.010936	0.869117	1	-0.045344	237
MARCO	4	0.0031278	0.011119	0.869117	2	0.17254	238
PODN	4	0.0031421	0.011164	0.869117	3	0.66036	239
GIMAP6	4	0.0031626	0.011234	0.869117	4	0.75049	240
ZPLD1	4	0.003167	0.011248	0.869117	3	0.50434	241
TM2D2	4	0.0031794	0.011286	0.869117	2	0.11042	242
CRACR2B	4	0.0031812	0.011294	0.869117	3	0.72845	243
PDE7A	4	0.0032015	0.011367	0.869117	3	0.61453	244
FGL1	4	0.0032186	0.011433	0.869117	4	0.51427	245
MYCBP2	4	0.0032539	0.011567	0.869117	3	0.82991	246
TM9SF4	4	0.003266	0.011603	0.869117	4	0.56402	247
RAB9B	4	0.0032827	0.011657	0.869117	2	0.13893	248
C9orf171	4	0.00332	0.011783	0.869117	3	0.59182	249
NUPR1	4	0.0033343	0.011832	0.869117	2	0.27982	250
CDRT4	4	0.0033448	0.011871	0.869117	3	0.51188	251
GOLGA4	4	0.0033532	0.0119	0.869117	4	0.54963	252
MTG1	4	0.003367	0.011955	0.869117	3	0.64081	253
NSRP1	4	0.003386	0.012018	0.869117	1	-0.17879	254
RUNDC3B	4	0.0033869	0.012023	0.869117	3	0.45874	255
SNRPD3	4	0.0033919	0.01204	0.869117	2	0.42714	256
OR2V2	4	0.0033935	0.012044	0.869117	3	0.56661	257
ZFYVE9	4	0.0034062	0.012083	0.869117	3	0.96566	258
USP45	4	0.0034067	0.012085	0.869117	3	1.0144	259
OSGEPL1	4	0.0034156	0.012114	0.869117	4	0.43611	260
KLF1	4	0.0034186	0.012126	0.869117	4	0.34205	261
RAB3A	4	0.00342	0.012134	0.869117	4	0.56622	262
PTPN7	4	0.0034376	0.012194	0.869117	1	-0.053134	263
CPEB4	4	0.0034782	0.012336	0.869117	3	0.61049	264
RCVRN	4	0.0034818	0.012348	0.869117	2	0.39345	265
MYO5C	4	0.0035072	0.012438	0.869117	3	0.4065	266
TMEM184C	4	0.0035095	0.012446	0.869117	4	0.54081	267
PTPN22	4	0.0035138	0.012462	0.869117	3	0.6434	268
FAM186B	4	0.0035151	0.012467	0.869117	3	0.53144	269
PBXIP1	4	0.0035252	0.01249	0.869117	4	0.44842	270
MSTO1	4	0.0035408	0.012542	0.869117	1	0.044039	271
DENND4C	4	0.0035436	0.012549	0.869117	2	0.38293	272
NPTX2	4	0.0035606	0.012605	0.869117	3	0.74286	273
ZNF701	4	0.0035765	0.012649	0.869117	2	0.46218	274
TMEM136	4	0.0035925	0.012705	0.869117	3	0.33901	275
CHCHD10	4	0.0036133	0.012794	0.869117	3	0.35946	276
KIF27	4	0.0036441	0.012906	0.869117	3	0.57371	277
CALU	4	0.0036464	0.012916	0.869117	3	0.38256	278
OS9	4	0.0036502	0.012929	0.869117	2	0.078743	279
NAA15	4	0.0036957	0.013089	0.869117	2	0.057512	280
OLFML2B	4	0.0037209	0.013171	0.869117	3	0.41401	281
PIK3C2G	4	0.0037283	0.01319	0.869117	2	0.33407	282
ARHGDIB	4	0.0037386	0.01323	0.869117	3	0.46044	283
ZFHX2	4	0.0037473	0.013261	0.869117	2	0.51856	284
LIMS3	4	0.0037607	0.013303	0.869117	4	0.39927	285
EEF1E1	4	0.0037753	0.01335	0.869117	3	0.73109	286
SRPX	4	0.0037852	0.013385	0.869117	3	0.36449	287
KLF10	4	0.0037946	0.013421	0.869117	4	0.3697	288
CT47A8	4	0.0037989	0.013436	0.869117	1	-0.65459	289
ATP5H	4	0.0038035	0.013451	0.869117	3	1.252	290
MYBPH	4	0.0038193	0.013503	0.869117	3	0.56561	291
CDX1	4	0.00383	0.013537	0.869117	2	0.49283	292
APLP2	4	0.0038365	0.013567	0.869117	4	0.5771	293
PPT1	4	0.0038407	0.013581	0.869117	3	0.49257	294
MYO1G	4	0.0038505	0.013619	0.869117	2	0.17649	295
PHYHIP	4	0.0038527	0.013625	0.869117	2	0.11083	296
SLC27A4	4	0.0038718	0.01369	0.869117	3	0.45075	297
MTO1	4	0.0038738	0.013697	0.869117	4	0.45767	298
AADAC	4	0.0038908	0.013742	0.869117	2	0.37573	299
S1PR1	4	0.0039107	0.013806	0.869117	4	0.49277	300
C17orf51	4	0.0039345	0.013888	0.869117	3	0.47781	301
LPAR5	4	0.0039359	0.013896	0.869117	4	0.30711	302
NEFH	4	0.0039406	0.013913	0.869117	2	0.33978	303
TP53TG3B	4	0.0039538	0.013954	0.869117	1	-0.37526	304
SERPINI1	4	0.0039725	0.014012	0.869117	4	0.71033	305
NDUFA11	4	0.0039931	0.014081	0.869117	4	0.60873	306
SMAD6	4	0.0040005	0.014107	0.869117	4	0.47118	307
ZNF48	4	0.0040013	0.014111	0.869117	4	0.41601	308
DCBLD1	4	0.0040256	0.014203	0.869117	4	0.43394	309
PLA2G4C	4	0.0040609	0.014315	0.869117	4	0.51269	310
CD47	4	0.0040634	0.014322	0.869117	4	0.37434	311
ZNF790	4	0.0040826	0.014391	0.869117	4	0.40366	312
PAF1	4	0.0040996	0.014449	0.869117	3	0.60198	313
SPTA1	4	0.0041086	0.01448	0.869117	1	-0.014775	314
CASP2	4	0.0041305	0.014566	0.869117	4	0.43409	315
PARP1	4	0.0041521	0.01463	0.869117	3	0.49841	316
MARK3	4	0.0041602	0.01466	0.869117	1	0.034137	317
AZIN2	4	0.0041664	0.014674	0.869117	3	0.42886	318
GJA5	4	0.0041682	0.01468	0.869117	4	0.48894	319
SLC16A2	4	0.0041709	0.014687	0.869117	3	0.48993	320
PPM1K	4	0.0041743	0.014695	0.869117	2	0.40766	321
DNAJC11	4	0.0042118	0.014821	0.869117	1	-1.0486	322
PLEKHM2	4	0.004218	0.014846	0.869117	4	0.61443	323
SERPINB5	4	0.0042447	0.014934	0.869117	4	0.4036	324
TMEM179	4	0.0042457	0.014937	0.869117	3	0.32625	325
OR56B4	4	0.0042634	0.014995	0.869117	2	0.17738	326
RGS16	4	0.0042691	0.015011	0.869117	3	0.7694	327
IGSF8	4	0.0042766	0.015034	0.869117	4	0.26337	328
ZNF714	4	0.0042776	0.015039	0.869117	2	0.58876	329
NBEA	4	0.0043029	0.015129	0.869117	4	0.34059	330
SEPW1	4	0.0043149	0.015163	0.869117	1	-0.59031	331
RLN2	4	0.0043375	0.015238	0.869117	4	0.40651	332
WWTR1	4	0.0043458	0.015266	0.869117	3	0.51983	333
PEX16	4	0.0043665	0.015342	0.869117	1	0.068847	334
FAM184A	4	0.0043876	0.015422	0.869117	4	0.20256	335
CHST10	4	0.0043938	0.01544	0.869117	4	0.36727	336
SKAP1	4	0.0044053	0.015469	0.869117	3	0.51495	337
TMEM33	4	0.0044181	0.01551	0.869117	1	-0.0041316	338
HOXD3	4	0.0044389	0.01558	0.869117	3	0.82675	339
FSHB	4	0.0044577	0.015639	0.869117	4	0.25467	340
DPRX	4	0.0044697	0.015691	0.869117	2	0.082271	341
ZNF391	4	0.0044913	0.015752	0.869117	4	0.82161	342
KLHL38	4	0.0045007	0.015789	0.869117	4	0.59412	343
BICD1	4	0.0045213	0.01587	0.869117	2	0.2566	344
TMEM218	4	0.0045364	0.015917	0.869117	3	0.57486	345
RECQL5	4	0.0045428	0.01594	0.869117	3	0.56661	346
STBD1	4	0.0045604	0.015998	0.869117	4	0.4494	347
PIK3CD	4	0.0045729	0.016037	0.869117	2	0.1216	348
MRRF	4	0.0045852	0.016078	0.869117	3	0.63516	349
ZNF763	4	0.0045886	0.01609	0.869117	4	0.49722	350
NSUN2	4	0.0046245	0.016209	0.869117	2	0.13158	351
LYL1	4	0.004676	0.01638	0.869117	1	-0.21585	352
LRCH3	4	0.0047276	0.016579	0.869117	1	-0.096383	353
ZNF519	4	0.0047369	0.016603	0.869117	3	0.66912	354
RASA1	4	0.0047394	0.016616	0.869117	3	0.73412	355
ZNF595	4	0.0047481	0.016641	0.869117	4	0.44583	356
STAR	4	0.0047645	0.016697	0.869117	4	0.33694	357
RPGRIP1L	4	0.0047792	0.016758	0.869117	1	0.095606	358
HNF1B	4	0.0047813	0.016766	0.869117	3	0.89451	359
ITGB8	4	0.0048207	0.016895	0.869117	2	0.35878	360
PDE1B	4	0.0048292	0.016924	0.869117	3	0.4207	361
C7orf31	4	0.0048308	0.016927	0.869117	3	0.33314	362
CXCR3	4	0.0048461	0.016984	0.869117	2	0.42176	363
SERAC1	4	0.0048674	0.017055	0.869117	2	0.19083	364
WDR89	4	0.0048784	0.017093	0.869117	3	0.41542	365
TTC23L	4	0.0049271	0.017256	0.869117	2	0.47276	366
SLC38A2	4	0.0049313	0.017273	0.869117	2	0.55027	367
OR10V1	4	0.0049339	0.017284	0.869117	1	0.034907	368
SLAMF7	4	0.0049616	0.01737	0.869117	4	0.37559	369
RANGRF	4	0.0049785	0.01742	0.869117	2	0.26056	370
OR5B2	4	0.0049855	0.01744	0.869117	3	0.56785	371
CLDN11	4	0.0049957	0.017473	0.869117	2	0.34798	372
MYH14	4	0.0050005	0.01749	0.869117	4	0.90016	373
ZMIZ1	4	0.0050167	0.017542	0.869117	4	0.37917	374
CLTA	4	0.0050337	0.017601	0.869117	3	0.65298	375
IFITM5	4	0.005037	0.017616	0.869117	3	0.37842	376
TMEM161A	4	0.0050389	0.01762	0.869117	2	0.28174	377
R3HDM4	4	0.0050747	0.017747	0.869117	3	0.58739	378
ARHGEF25	4	0.0050886	0.0178	0.869117	2	0.054008	379
FAM156A	4	0.0050996	0.017835	0.869117	4	0.28572	380
ANKRD2	4	0.005117	0.017895	0.869117	3	0.45908	381
JAK3	4	0.0051397	0.017962	0.869117	4	0.56758	382
PRPF18	4	0.0051402	0.017962	0.869117	2	0.29925	383
LPXN	4	0.0051492	0.017987	0.869117	4	0.42273	384
AIDA	4	0.0051722	0.018067	0.869117	4	0.41168	385
HTR1B	4	0.0051748	0.018075	0.869117	3	0.42794	386
C11orf71	4	0.0051869	0.018124	0.869117	2	0.25451	387
HKDC1	4	0.0051911	0.018136	0.869117	4	0.29731	388
2022-09-09	4	0.0051917	0.018139	0.869117	3	0.4867	389
FUT3	4	0.0052034	0.018176	0.869117	4	0.42373	390
FILIP1	4	0.0052162	0.018218	0.869117	4	0.50148	391
ZNF275	4	0.0052882	0.018469	0.869117	2	0.25924	392
USP32	4	0.0052948	0.018485	0.869117	2	0.097318	393
TIRAP	4	0.005296	0.018487	0.869117	4	0.2882	394
SRSF12	4	0.0053464	0.018658	0.869117	2	0.39596	395
IRX5	4	0.0053503	0.018668	0.869117	3	0.47365	396
SFXN4	4	0.0053979	0.01882	0.869117	2	0.10905	397
KPNA7	4	0.0054261	0.01892	0.869117	2	0.30474	398
CYTH3	4	0.0054278	0.018927	0.869117	4	0.58267	399
SYS1	4	0.0054295	0.018934	0.869117	3	0.71826	400
LRRC48	4	0.0054314	0.018939	0.869117	4	0.38915	401
TINAG	4	0.0054351	0.018955	0.869117	3	0.38303	402
ATP13A4	4	0.0054396	0.018965	0.869117	2	0.41515	403
GRM3	4	0.0054495	0.019002	0.869117	2	0.18903	404
SLC22A18	4	0.0054546	0.01902	0.869117	3	0.46175	405
TBX10	4	0.0054594	0.01904	0.869117	4	0.66683	406
ZNF248	4	0.0054689	0.019065	0.869117	3	0.55717	407
EMILIN2	4	0.005501	0.019171	0.869117	2	-0.13044	408
ARHGAP35	4	0.0055206	0.019234	0.869117	3	0.54467	409
GRIK4	4	0.0055312	0.019261	0.869117	3	0.53778	410
C11orf91	4	0.0055483	0.019316	0.869117	4	0.32878	411
PEF1	4	0.0055522	0.01933	0.869117	3	0.34364	412
FAAH2	4	0.0055526	0.019331	0.869117	2	0.3736	413
PLBD2	4	0.0055588	0.019357	0.869117	4	0.46282	414
EXOSC1	4	0.0055903	0.019463	0.869117	3	0.64136	415
TMEM43	4	0.0056041	0.019503	0.869117	1	-0.054798	416
TMEM184B	4	0.0056458	0.019636	0.869117	4	0.32798	417
TSPAN19	4	0.00565	0.019652	0.869117	4	0.56015	418
OTUD7A	4	0.0056557	0.019669	0.869117	2	0.51785	419
HDGF	3	0.0056763	0.015567	0.869117	2	0.22512	420
TNFSF9	4	0.0056949	0.019812	0.869117	3	0.58503	421
USP47	4	0.0057072	0.019855	0.869117	3	0.44467	422
LPAR6	4	0.0057326	0.019943	0.869117	4	0.41155	423
GOLT1B	4	0.0057587	0.02002	0.869117	1	0.13186	424
UNC13B	4	0.0057791	0.020087	0.869117	4	0.33723	425
NEFL	4	0.0057802	0.02009	0.869117	4	0.38773	426
TFEB	4	0.0057976	0.020149	0.869117	4	0.37634	427
HAS3	4	0.0058103	0.020189	0.869117	1	0.027968	428
SLC25A17	4	0.0058387	0.020283	0.869117	2	0.56899	429
DBNDD2	4	0.0058618	0.020361	0.869117	3	0.60034	430
MYOF	4	0.005872	0.020396	0.869117	3	0.42822	431
MRPL47	4	0.0059003	0.020491	0.869117	3	0.89476	432
OR51A2	4	0.0059133	0.020534	0.869117	1	-0.56783	433
PDE5A	4	0.005922	0.02056	0.869117	4	0.55767	434
TCTA	4	0.0059536	0.020664	0.869117	4	0.49287	435
SLC25A23	4	0.0059649	0.020702	0.869117	2	0.1586	436
ADAMTS3	4	0.0059998	0.020819	0.869117	3	0.61372	437
ZNF606	4	0.0060164	0.020875	0.869117	2	0.078599	438
HBG2	4	0.0060186	0.020883	0.869117	2	0.37042	439
ELANE	4	0.0060596	0.021019	0.869117	4	0.31597	440
SEMA6A	4	0.0060679	0.021048	0.869117	4	0.44914	441
WIPF2	4	0.0060814	0.021094	0.869117	3	0.67309	442
TMEM42	4	0.0061194	0.02121	0.869117	2	-0.076027	443
TNFRSF25	4	0.0061416	0.021282	0.869117	2	0.27595	444
NCF4	4	0.006171	0.021377	0.869117	3	0.5256	445
SYTL4	4	0.0062071	0.021501	0.869117	4	0.36913	446
GLIPR2	4	0.0062123	0.021521	0.869117	3	0.71752	447
FOXB1	4	0.0062225	0.021552	0.869117	2	0.092286	448
ADRA2B	4	0.00623	0.021573	0.869117	4	0.2911	449
SLITRK2	4	0.0062369	0.0216	0.869117	3	0.48811	450
WSCD2	4	0.0062438	0.021619	0.869117	4	0.58772	451
DEFB116	4	0.006245	0.021625	0.869117	4	0.33423	452
MYOG	4	0.0062496	0.021641	0.869117	4	0.29848	453
CDKN2A	4	0.0062622	0.02168	0.869117	4	0.27887	454
RGS18	4	0.006274	0.021725	0.869117	2	0.12799	455
POC5	4	0.0063255	0.021884	0.869117	3	0.21582	456
TMEM100	4	0.0063427	0.021946	0.869117	3	0.44525	457
LCE2B	4	0.0063608	0.022004	0.869117	4	0.30365	458
GP9	4	0.0063724	0.022047	0.869117	4	0.26256	459
SRL	4	0.0063765	0.022061	0.869117	3	0.49206	460
TEP1	4	0.006377	0.022061	0.869117	2	0.14815	461
FABP7	3	0.0063952	0.017467	0.869117	3	0.3673	462
PEX2	4	0.0064285	0.022237	0.869117	3	0.64547	463
PGF	4	0.0064451	0.022291	0.869117	4	0.26247	464
ANKZF1	4	0.0064724	0.022381	0.869117	3	0.44864	465
PTPN12	4	0.0064801	0.022404	0.869117	2	0.14848	466
AGBL2	4	0.0064845	0.022418	0.869117	4	0.46208	467
MPDZ	4	0.0064965	0.022459	0.869117	3	0.48098	468
XAGE5	4	0.0065077	0.022484	0.869117	3	0.66632	469
CLMN	4	0.006516	0.022516	0.869117	4	0.25111	470
PPP1R32	4	0.0065316	0.022563	0.869117	3	0.3504	471
C11orf97	4	0.0065469	0.022607	0.869117	3	0.55015	472
LDOC1L	4	0.0065482	0.022611	0.869117	4	0.22162	473
ARMCX1	4	0.0065665	0.022674	0.869117	3	0.69582	474
SLC12A1	4	0.0065714	0.022691	0.869117	2	0.10407	475
ZNF140	4	0.0065822	0.022723	0.869117	4	0.6775	476
ACVR2A	4	0.0065861	0.022737	0.869117	2	0.35821	477
NUPR1L	4	0.0066206	0.022842	0.869117	3	0.95657	478
STMN3	4	0.0066861	0.02305	0.869117	2	0.15312	479
SLC13A4	4	0.0066863	0.023051	0.869117	4	0.41506	480
CFAP46	4	0.0066897	0.023062	0.869117	3	0.61273	481
VPS26B	4	0.0067244	0.023175	0.869117	3	0.68037	482
MAGEB3	4	0.0067376	0.023224	0.869117	3	0.41046	483
C15orf27	4	0.0067549	0.023281	0.869117	4	0.56865	484
TEX38	4	0.006779	0.023355	0.869117	3	0.34093	485
KIF5C	4	0.0067891	0.023381	0.869117	3	0.21598	486
GJA1	4	0.006799	0.023409	0.869117	3	0.36284	487
CCDC121	4	0.006805	0.023426	0.869117	4	0.22329	488
CD63	4	0.0068179	0.02347	0.869117	4	0.42092	489
EVPL	4	0.0068289	0.023505	0.869117	2	0.53812	490
IL33	4	0.0068293	0.023506	0.869117	3	0.61288	491
HSPA13	4	0.0068406	0.02354	0.869117	1	-2.225	492
PPARD	4	0.0068464	0.023559	0.869117	2	0.15486	493
FGF18	4	0.0068511	0.023578	0.869117	4	0.41511	494
ALDH3B2	4	0.0068696	0.023631	0.869117	4	0.42087	495
SLC5A12	4	0.0068781	0.023653	0.869117	3	0.5068	496
USP27X	4	0.0068832	0.02367	0.869117	4	0.20989	497
OCLM	4	0.0069091	0.023753	0.869117	2	0.49532	498
ANGPT2	4	0.0069168	0.023772	0.869117	3	0.63299	499
MACROD2	4	0.0069378	0.02385	0.869117	4	0.27326	500
CLEC2L	4	0.0069435	0.02387	0.869117	2	0.054935	501
TRIM66	4	0.0069443	0.023871	0.869117	3	0.50864	502
WIPI1	4	0.0069453	0.023872	0.869117	4	0.4696	503
C12orf42	4	0.0069587	0.02391	0.869117	3	0.89082	504
OR11A1	4	0.0069827	0.023994	0.869117	4	0.42031	505
CCDC125	4	0.006995	0.024038	0.869117	2	-0.24708	506
TRIQK	4	0.0070003	0.024057	0.869117	4	0.4797	507
HIVEP1	4	0.0070176	0.024107	0.869117	3	0.37702	508
SLITRK1	4	0.0070455	0.024192	0.869117	4	0.36555	509
ELK3	4	0.0070465	0.024197	0.869117	1	-0.12183	510
MAB21L2	4	0.007062	0.024245	0.869117	3	0.51374	511
OR8H1	4	0.0070814	0.024302	0.869117	4	0.28501	512
ZNF396	4	0.0070858	0.024313	0.869117	4	0.274	513
TICAM1	4	0.007098	0.024354	0.869117	3	0.28381	514
WIBG	4	0.0071073	0.024391	0.869117	4	0.40728	515
VCP	4	0.0071495	0.024536	0.869117	3	0.84737	516
IGSF5	4	0.0071546	0.024553	0.869117	3	0.44889	517
RRAD	4	0.0071621	0.024576	0.869117	3	0.5431	518
ABL2	4	0.0071824	0.024645	0.869117	4	0.62772	519
LHB	4	0.0071846	0.024654	0.869117	4	0.72751	520
CHCHD1	4	0.0071964	0.024691	0.869117	3	0.43129	521
FLNB	4	0.007201	0.024708	0.869117	2	0.14133	522
NIPSNAP3A	4	0.0072227	0.024774	0.869117	4	0.33573	523
AFF1	4	0.0072497	0.024858	0.869117	2	0.17078	524
MAST1	4	0.0072524	0.024869	0.869117	2	0.092171	525
WDR64	4	0.0072619	0.024894	0.869117	4	0.31954	526
PLCB2	4	0.0073039	0.025038	0.869117	3	0.54033	527
SOGA3	4	0.0073161	0.02508	0.869117	4	0.55751	528
ZNF502	2	0.0073237	0.013919	0.869117	2	0.59573	529
FBXO3	4	0.0073633	0.025236	0.869117	2	-0.18175	530
RHBG	4	0.0074048	0.025379	0.869117	3	0.4917	531
C22orf15	4	0.0074069	0.025387	0.869117	2	0.11123	532
LRRC8C	4	0.007434	0.025478	0.869117	4	0.43331	533
TGFA	4	0.0074583	0.025562	0.869117	1	-0.0091132	534
FCGR3B	4	0.0074767	0.025615	0.869117	4	0.29246	535
VGLL2	4	0.0074985	0.025685	0.869117	3	0.45862	536
HINFP	4	0.0075098	0.025726	0.869117	1	-0.74341	537
USP17L30	4	0.0075719	0.025931	0.869117	3	0.91902	538
LIPK	4	0.0076127	0.026061	0.869117	2	0.26336	539
GSTA5	4	0.0076613	0.026197	0.869117	2	0.14829	540
SLC25A30	4	0.0076642	0.02621	0.869117	2	0.091897	541
SLC9C2	4	0.0076806	0.02625	0.869117	3	0.39202	542
ANK3	4	0.0076881	0.026275	0.869117	4	0.36094	543
OPTN	4	0.0077074	0.026336	0.869117	3	0.49798	544
FANK1	4	0.0077097	0.026345	0.869117	4	0.50694	545
MAP7D3	4	0.0077157	0.026368	0.869117	3	0.47358	546
CAAP1	4	0.0077198	0.02638	0.869117	4	0.36888	547
GPRASP1	4	0.0077218	0.026386	0.869117	4	0.27915	548
WNK3	4	0.007731	0.026418	0.869117	3	0.53643	549
KRTAP4_5	4	0.0077671	0.026539	0.869117	3	0.39463	550
FHDC1	4	0.0077779	0.026569	0.869117	3	0.53615	551
CTSC	4	0.007782	0.026585	0.869117	4	0.68043	552
CCNE2	4	0.0077974	0.026627	0.869117	3	0.54721	553
CCDC171	4	0.0078139	0.026677	0.869117	4	0.30101	554
CCDC110	4	0.0078186	0.026691	0.869117	2	0.14372	555
PTPRZ1	4	0.0078493	0.026793	0.869117	4	0.28352	556
OR4C11	4	0.0078657	0.026845	0.869117	4	0.28946	557
XRCC5	4	0.00787	0.026853	0.869117	1	-0.39352	558
LIN28A	4	0.0079018	0.026958	0.869117	3	0.47421	559
LAG3	4	0.0079215	0.027022	0.869117	2	0.19571	560
SENP8	4	0.0079729	0.027183	0.869117	3	0.40617	561
FOCAD	4	0.0079865	0.027232	0.869117	2	0.29461	562
NISCH	4	0.0079919	0.027248	0.869117	2	0.32541	563
SLC4A2	4	0.0080208	0.027332	0.869117	3	0.43651	564
PFKFB4	4	0.0080244	0.027338	0.869117	1	0.0036132	565
PTPRD	4	0.0080553	0.027433	0.869117	3	0.49488	566
SKIDA1	4	0.0080567	0.027435	0.869117	2	0.30457	567
CDRT15	4	0.0080758	0.027501	0.869117	3	0.31756	568
DCST2	4	0.0080946	0.027564	0.869117	4	0.35868	569
APOBR	4	0.0081084	0.027607	0.869117	4	0.2551	570
MAGEA5	4	0.0081244	0.027658	0.869117	3	0.43833	571
FBXO33	4	0.0081488	0.027736	0.869117	3	0.52534	572
RAB24	4	0.0081553	0.02776	0.869117	4	0.28261	573
KRTAP10_5	4	0.0081651	0.027794	0.869117	3	0.34857	574
TMEM39B	4	0.0081804	0.02784	0.869117	3	0.57922	575
RTCA	4	0.0081991	0.027905	0.869117	3	0.55049	576
C4orf22	4	0.00823	0.028004	0.869117	4	0.37554	577
SLC35G1	4	0.0082302	0.028005	0.869117	3	0.45656	578
ARHGEF10L	4	0.0082371	0.028029	0.869117	4	0.22467	579
PANX2	4	0.0082411	0.028039	0.869117	4	0.63822	580
TSPYL6	4	0.0082599	0.028103	0.869117	3	0.34901	581
ANKS1B	4	0.0082816	0.028168	0.869117	2	0.21536	582
C17orf100	4	0.008288	0.028194	0.869117	3	0.66153	583
ZNF576	4	0.0083309	0.028334	0.869117	4	0.49626	584
SLC7A6	4	0.008333	0.028342	0.869117	1	-0.14699	585
NPEPL1	4	0.0083466	0.028382	0.869117	4	0.43037	586
ADIPOQ	4	0.0083552	0.028409	0.869117	4	0.46477	587
FAM228A	4	0.0083845	0.028497	0.869117	3	0.63838	588
PRH1	4	0.0083894	0.028515	0.869117	3	0.32717	589
FAM196B	4	0.0084297	0.028638	0.869117	3	0.46144	590
PCDHGB4	4	0.0084337	0.028653	0.869117	3	0.4012	591
CEP128	4	0.0084349	0.028658	0.869117	4	0.3549	592
CAPZA1	4	0.0084359	0.028661	0.869117	3	0.43757	593
LPCAT1	4	0.0084572	0.028726	0.869117	4	0.27817	594
YIPF5	4	0.0084873	0.028826	0.869117	3	0.44333	595
PCDH15	4	0.008525	0.028936	0.869117	3	0.50515	596
CDC42EP3	4	0.0085267	0.028943	0.869117	4	0.29664	597
ASIC3	4	0.0085297	0.028951	0.869117	3	0.59704	598
C5orf15	4	0.0085357	0.028969	0.869117	3	0.55853	599
ACOX2	4	0.0085388	0.028979	0.869117	2	0.072947	600
MOGS	4	0.008539	0.02898	0.869117	2	0.52557	601
SPATA22	4	0.0085657	0.029071	0.869117	3	0.83232	602
GORASP2	4	0.0085711	0.029088	0.869117	4	0.36198	603
LRRC37B	4	0.0085813	0.029121	0.869117	4	0.587	604
IRS1	4	0.0085902	0.029141	0.869117	3	0.39943	605
ZNF680	4	0.0085989	0.029172	0.869117	4	0.36172	606
OR4D6	4	0.0086201	0.029235	0.869117	4	0.36312	607
NIPAL4	4	0.0086303	0.029279	0.869117	4	0.41685	608
BCAS3	4	0.0086619	0.029372	0.869117	3	0.45374	609
CEP170	4	0.0086685	0.029392	0.869117	4	0.45467	610
VMAC	4	0.0086685	0.029392	0.869117	4	0.31396	611
IFNA8	4	0.0086946	0.029463	0.869117	3	0.74186	612
RAB3D	4	0.0087031	0.029492	0.869117	4	0.22525	613
CRELD2	4	0.0087177	0.029543	0.869117	3	0.3854	614
ZNF557	4	0.0087445	0.029629	0.869117	1	-0.18831	615
GZF1	4	0.0087514	0.029648	0.869117	2	0.27089	616
MRPL32	4	0.0087893	0.029764	0.869117	3	0.68443	617
GPAM	4	0.0087907	0.029766	0.869117	3	0.75712	618
CLCC1	4	0.0087959	0.029778	0.869117	2	0.38295	619
SI	4	0.0088247	0.029876	0.869117	4	0.40137	620
GLYCTK	4	0.0088415	0.029929	0.869117	2	0.21466	621
LYPLA2	4	0.0088473	0.029953	0.869117	1	0.12297	622
RBM26	4	0.0088528	0.029971	0.869117	2	0.25758	623
PCK2	4	0.0088568	0.029981	0.869117	4	0.35497	624
KISS1R	4	0.0088615	0.029996	0.869117	3	0.45406	625
TSSK3	4	0.0088792	0.030053	0.869117	4	0.29619	626
HSPA14	4	0.0088924	0.030093	0.869117	3	0.50669	627
GAPDHS	4	0.0088987	0.030114	0.869117	2	-0.019815	628
HSPBAP1	4	0.0089106	0.030151	0.869117	3	0.76244	629
ZNF616	4	0.0089501	0.030274	0.869117	2	0.21737	630
ADM5	4	0.008969	0.030333	0.869117	4	0.64867	631
SAMD9	4	0.0089754	0.030359	0.869117	4	0.44095	632
ACTR8	4	0.0090015	0.030436	0.869117	3	0.31566	633
TDRD3	4	0.0090117	0.030465	0.869117	4	0.40224	634
ZNF490	4	0.0090146	0.030472	0.869117	3	0.6759	635
PGP	4	0.0090435	0.030578	0.869117	4	0.36189	636
R3HCC1	4	0.009053	0.030612	0.869117	1	-0.24418	637
NFASC	4	0.0090587	0.030626	0.869117	4	0.26915	638
ICMT	4	0.0090689	0.030658	0.869117	4	0.5668	639
PEX13	4	0.0090975	0.030741	0.869117	4	0.38399	640
AP3B1	4	0.0091044	0.030761	0.869117	3	0.18738	641
SH2D1A	4	0.0091432	0.030878	0.869117	3	0.41831	642
ZNF883	4	0.0091518	0.030906	0.869117	4	0.2742	643
C10orf54	4	0.0091556	0.030914	0.869117	4	0.28572	644
CLDN10	4	0.0091558	0.030914	0.869117	3	0.45036	645
PCSK6	4	0.0091921	0.031038	0.869117	2	0.041714	646
PVR	4	0.0092009	0.031071	0.869117	4	0.36019	647
NFATC1	4	0.0092065	0.031085	0.869117	3	0.45353	648
TMEM192	4	0.0092072	0.031088	0.869117	2	0.24079	649
KRTAP19_8	4	0.0092238	0.031139	0.869117	2	0.20669	650
DNAJC12	4	0.0092555	0.031246	0.869117	3	0.49415	651
CXCL16	4	0.0092586	0.031255	0.869117	3	0.33858	652
CNKSR2	4	0.0092764	0.031308	0.869117	4	0.35597	653
NRIP1	4	0.0092872	0.031342	0.869117	3	0.47011	654
NEK9	4	0.0092989	0.031381	0.869117	4	0.30998	655
GABRB3	4	0.00931	0.031415	0.869117	3	0.36561	656
P2RX4	4	0.0093104	0.031417	0.869117	2	0.41798	657
GSPT2	4	0.009321	0.031446	0.869117	3	0.34678	658
OR8B3	4	0.0093277	0.031467	0.869117	2	0.21744	659
GALNT12	4	0.0093432	0.031512	0.869117	4	0.33558	660
WHAMM	4	0.0093451	0.031517	0.869117	3	0.43844	661
IFI44L	4	0.0093614	0.031574	0.869117	1	-0.29951	662
DAB1	4	0.0093683	0.031599	0.869117	3	0.40295	663
OTOL1	4	0.0093832	0.031645	0.869117	3	0.34492	664
SLC35F5	4	0.0094128	0.031738	0.869117	1	-0.090705	665
BAZ2A	4	0.0094265	0.031774	0.869117	2	0.39336	666
LYPD4	4	0.0094314	0.031786	0.869117	4	0.30506	667
C2orf73	4	0.0094642	0.031879	0.869117	1	-0.089271	668
OR52R1	4	0.0094647	0.03188	0.869117	4	0.29132	669
COL5A2	4	0.0094855	0.031939	0.869117	4	0.52453	670
ZNF645	4	0.0094964	0.031975	0.869117	2	0.44119	671
MTHFD2L	4	0.0095057	0.032002	0.869117	3	0.61308	672
DARS2	4	0.0095155	0.032035	0.869117	3	0.60642	673
SPDYC	4	0.0095281	0.032067	0.869117	4	0.56078	674
PPARGC1A	4	0.0095439	0.032126	0.869117	4	0.2953	675
ZDHHC12	4	0.0095533	0.032156	0.869117	4	0.20461	676
KCNJ14	4	0.0095597	0.03218	0.869117	4	0.35831	677
CACNB2	4	0.0095628	0.032188	0.869117	4	0.33704	678
ALX1	4	0.0095669	0.032203	0.869117	1	-0.68481	679
STRN3	4	0.0096077	0.03232	0.869117	2	0.38776	680
ZNF142	4	0.0096136	0.032341	0.869117	2	0.38679	681
ARIH2	4	0.0096312	0.032401	0.869117	2	0.26718	682
ABHD4	4	0.0096697	0.03252	0.869117	2	0.018618	683
PQLC2L	4	0.0096725	0.032531	0.869117	4	0.22003	684
CDY1B	4	0.0096784	0.032552	0.869117	3	0.443	685
LGR6	4	0.0096813	0.03256	0.869117	3	0.56487	686
TTLL11	4	0.0097019	0.032632	0.869117	3	0.42738	687
ITPRIPL2	4	0.0097141	0.032685	0.869117	4	0.37462	688
NTN1	4	0.0097141	0.032685	0.869117	4	0.40607	689
NHSL1	4	0.0097141	0.032685	0.869117	4	0.30756	690
INSIG1	4	0.0097196	0.032702	0.869117	2	0.27345	691
ZNF628	4	0.0097211	0.032706	0.869117	2	0.10463	692
PRKG2	4	0.0097315	0.032739	0.869117	2	0.36176	693
ATP5L	4	0.0097725	0.032874	0.869117	1	0.071844	694
CHKB	4	0.0097773	0.032889	0.869117	3	0.48351	695
ADORA2B	4	0.0097825	0.032906	0.869117	3	0.57963	696
CHST1	4	0.0097847	0.032912	0.869117	3	0.44596	697
SIGLEC14	4	0.009796	0.032948	0.869117	4	0.32568	698
OR2L3	4	0.009817	0.033016	0.869117	4	0.5292	699
UGT1A10	4	0.0098741	0.033194	0.869117	3	0.9037	700
YPEL2	4	0.0098767	0.033203	0.869117	3	0.46365	701
ZNF703	4	0.0098801	0.03321	0.869117	4	0.38047	702
LHFPL3	4	0.0099142	0.033316	0.869117	4	0.40729	703
INSR	4	0.0099266	0.033352	0.869117	1	-0.053149	704
SLC51B	4	0.0099321	0.033363	0.869117	4	0.23561	705
SON	4	0.0099346	0.03337	0.869117	3	0.58933	706
OST4	4	0.0099453	0.033401	0.869117	3	0.58589	707
BEX2	4	0.0099517	0.033421	0.869117	4	0.31241	708
U2AF1L4	4	0.0099557	0.033434	0.869117	3	0.70774	709
CNFN	4	0.0099632	0.03346	0.869117	3	0.33292	710
EXOC6B	4	0.0099716	0.033491	0.869117	3	0.81876	711
NKX6_2	4	0.0099729	0.033496	0.869117	4	0.29485	712
FPR2	4	0.009978	0.03351	0.869117	2	0.15258	713
EGR4	4	0.0099991	0.033573	0.869117	4	0.81295	714
CSRNP2	3	0.010001	0.026804	0.869117	2	0.67634	715
FCHO2	4	0.010031	0.033661	0.869117	4	0.37677	716
SLC36A3	4	0.010041	0.033688	0.869117	2	0.29481	717
B4GALT6	4	0.010051	0.033716	0.869117	4	0.65111	718
CNRIP1	4	0.010053	0.033725	0.869117	3	0.47669	719
NTF3	4	0.010054	0.033725	0.869117	3	0.59759	720
TTC36	4	0.010061	0.033746	0.869117	4	0.38653	721
FOXO6	4	0.010077	0.033789	0.869117	2	0.38737	722
PRKCDBP	4	0.01008	0.0338	0.869117	3	0.4874	723
KRT18	4	0.010081	0.033802	0.869117	2	0.093091	724
SCUBE2	4	0.010096	0.033851	0.869117	3	0.35299	725
TMEM209	4	0.010113	0.033901	0.869117	3	0.69067	726
ITGAE	4	0.010125	0.033937	0.869117	3	0.60436	727
ANO10	4	0.010131	0.033956	0.869117	3	0.51487	728
CHD5	4	0.010132	0.033961	0.869117	2	0.31356	729
RNF34	4	0.010155	0.034052	0.869117	3	0.65692	730
SPATA4	4	0.010157	0.034054	0.869117	4	0.42719	731
RDH14	4	0.010183	0.034131	0.869117	2	0.17948	732
MS4A7	4	0.010195	0.034165	0.869117	4	0.50999	733
TECPR1	4	0.010235	0.034288	0.869117	3	0.29561	734
CA6	4	0.010243	0.034311	0.869117	3	0.54344	735
MCTP2	4	0.010246	0.034318	0.869117	4	0.71134	736
METTL6	4	0.010258	0.034366	0.869117	4	0.5756	737
TMEM116	4	0.010282	0.034442	0.869117	2	0.31505	738
C8orf86	4	0.010282	0.034442	0.869117	3	0.64794	739
RERG	4	0.010286	0.034454	0.869117	1	-0.11659	740
CEACAM4	4	0.010338	0.034617	0.869117	2	0.092586	741
OR51B6	4	0.010349	0.034655	0.869117	3	0.51164	742
REV1	4	0.010349	0.034657	0.869117	4	0.37701	743
APAF1	4	0.010364	0.034703	0.869117	4	0.35344	744
ZSCAN32	4	0.010366	0.03471	0.869117	3	0.66991	745
PIK3R1	4	0.010386	0.034768	0.869117	2	0.19238	746
PCYOX1	4	0.010389	0.034779	0.869117	1	-0.095311	747
GPR183	4	0.010389	0.03478	0.869117	3	0.36773	748
TKTL2	4	0.010416	0.034863	0.869117	2	0.2149	749
MMP26	4	0.010434	0.03492	0.869117	2	0.33457	750
CHST12	4	0.01044	0.03494	0.869117	3	0.39744	751
LATS2	4	0.010475	0.035061	0.869117	4	0.32316	752
PARP10	4	0.010477	0.035067	0.869117	2	0.33098	753
DSTYK	4	0.010489	0.035108	0.869117	4	0.32897	754
HSPBP1	4	0.010492	0.035113	0.869117	3	0.18005	755
GPX1	4	0.010496	0.035121	0.869117	4	0.34684	756
CT47A11	4	0.010507	0.035151	0.869117	4	0.425	757
SPICE1	4	0.010507	0.035151	0.869117	4	0.56958	758
CDH6	4	0.010509	0.035158	0.869117	3	0.38069	759
CSTF2T	4	0.010543	0.03526	0.869117	2	0.050172	760
ESRP2	4	0.010551	0.035287	0.869117	2	0.32703	761
DXO	4	0.010551	0.035289	0.869117	3	0.53838	762
APOF	4	0.01056	0.035317	0.869117	4	0.22334	763
TCP10L2	4	0.010589	0.03541	0.869117	4	0.28388	764
HNRNPA2B1	4	0.010594	0.035426	0.869117	1	-0.86667	765
MS4A13	4	0.010612	0.035483	0.869117	2	0.32049	766
EVI5	4	0.010618	0.035509	0.869117	2	0.4015	767
R3HDML	4	0.010646	0.035601	0.869117	3	0.55501	768
PBLD	4	0.010697	0.035744	0.869117	2	0.027948	769
ARMC3	4	0.010705	0.035769	0.869117	2	0.17143	770
BMX	4	0.01072	0.035821	0.869117	4	0.28026	771
ZNF787	4	0.010739	0.035886	0.869117	4	0.2558	772
SRD5A3	4	0.010748	0.035915	0.869117	2	0.043568	773
SPIN4	4	0.01076	0.035943	0.869117	3	0.78708	774
KLHL32	4	0.010779	0.036013	0.869117	4	0.3159	775
TLR2	4	0.010789	0.036047	0.869117	3	0.8338	776
WASF1	4	0.010792	0.036058	0.869117	4	0.49189	777
HRSP12	4	0.010793	0.03606	0.869117	3	0.65261	778
LRP5	4	0.010798	0.036074	0.869117	2	0.37638	779
CD70	4	0.0108	0.03608	0.869117	1	-0.10214	780
SAMD5	4	0.010819	0.036132	0.869117	4	0.30646	781
PTGIR	4	0.010822	0.036144	0.869117	2	0.22142	782
FBXO40	4	0.010825	0.036153	0.869117	3	0.46048	783
DEGS1	4	0.010825	0.036155	0.869117	4	0.19404	784
PRR20C	4	0.010851	0.036238	0.869117	2	0.21056	785
PTRHD1	4	0.010858	0.036258	0.869117	4	0.72504	786
ARL4C	4	0.010861	0.036268	0.869117	4	0.32759	787
SLC8A2	4	0.010868	0.036289	0.869117	3	0.57553	788
OR5D18	4	0.010878	0.03632	0.869117	4	0.21414	789
PTPN2	4	0.010882	0.036335	0.869117	3	0.54206	790
FBXL13	4	0.010897	0.036383	0.869117	3	0.53102	791
PHF10	4	0.010902	0.036402	0.869117	2	0.30946	792
RER1	4	0.010904	0.036407	0.869117	4	0.22905	793
FAM57B	4	0.010916	0.036441	0.869117	3	0.72018	794
NTSR2	4	0.010925	0.036472	0.869117	3	0.39014	795
HSPA8	4	0.010954	0.03655	0.869117	1	-0.361	796
NXPE2	4	0.010959	0.036571	0.869117	3	0.36917	797
POTEA	4	0.010973	0.036617	0.869117	3	0.50537	798
LOC100129216	4	0.010989	0.036664	0.869117	4	0.2962	799
ANXA7	4	0.010991	0.036674	0.869117	3	0.61477	800
LYPLAL1	4	0.011003	0.03671	0.869117	2	0.19029	801
NGF	4	0.011027	0.036787	0.869117	4	0.38997	802
LRRC74B	4	0.011056	0.036882	0.869117	1	-0.0010987	803
PRRX1	4	0.011108	0.037051	0.869117	3	0.35627	804
GK5	4	0.011111	0.03707	0.869117	4	0.25311	805
IGFBP6	4	0.011158	0.037215	0.869117	4	0.43496	806
CELF1	4	0.011159	0.037216	0.869117	1	-0.16965	807
IL23A	4	0.011174	0.037262	0.869117	4	0.34679	808
ZNF805	4	0.011192	0.037315	0.869117	2	0.34815	809
TM9SF1	4	0.011193	0.03732	0.869117	4	0.31638	810
TMEM102	4	0.011211	0.037377	0.869117	2	0.21276	811
RAB7A	4	0.011215	0.037386	0.869117	3	0.70971	812
IFNA1	4	0.011223	0.037409	0.869117	3	0.41091	813
ROBO1	4	0.011235	0.037433	0.869117	3	0.38076	814
MADCAM1	4	0.011236	0.037434	0.869117	4	0.30505	815
SPIN3	4	0.011255	0.037495	0.869117	3	0.79288	816
ERAP1	4	0.011262	0.037517	0.869117	2	0.20149	817
FAM78A	4	0.011292	0.037619	0.869117	3	0.35634	818
MPHOSPH9	4	0.011313	0.037686	0.869117	4	0.44794	819
MYOT	4	0.011313	0.037686	0.869117	3	0.42592	820
NEK4	4	0.011318	0.037698	0.869117	4	0.37495	821
KIAA0753	4	0.011355	0.03781	0.869117	4	0.36228	822
MTRNR2L1	2	0.011376	0.021547	0.869117	2	0.48601	823
NHP2L1	4	0.011381	0.037882	0.869117	3	0.81851	824
RALGAPB	4	0.011407	0.037963	0.869117	4	0.47354	825
AHSA1	4	0.011416	0.037985	0.869117	3	0.30989	826
CBLN1	4	0.011426	0.038019	0.869117	3	0.48816	827
ITLN2	4	0.01143	0.038027	0.869117	3	0.46181	828
KCNA5	4	0.011452	0.038099	0.869117	3	0.44195	829
CNPY2	4	0.011459	0.038121	0.869117	3	0.53308	830
CACNA1S	4	0.011467	0.038143	0.869117	1	-0.31589	831
TFPI	4	0.011473	0.03816	0.869117	3	0.54044	832
RPS6KL1	4	0.011487	0.038202	0.869117	3	0.46202	833
HTATIP2	4	0.011502	0.038244	0.869117	3	0.55215	834
DPP6	4	0.011548	0.038403	0.869117	3	0.4604	835
FSD1	4	0.01155	0.038408	0.869117	4	0.59267	836
FOPNL	4	0.01157	0.038462	0.869117	1	0.08196	837
EHD1	4	0.011577	0.038485	0.869117	4	0.59204	838
MMP14	4	0.011608	0.038572	0.869117	3	0.63512	839
OGFOD2	4	0.011621	0.03861	0.869117	3	0.29685	840
APOE	4	0.011665	0.038732	0.869117	4	0.35889	841
KATNBL1	4	0.011672	0.038754	0.869117	2	0.22197	842
UGT1A6	4	0.011682	0.038787	0.869117	3	0.75393	843
FAM179B	4	0.011723	0.038908	0.869117	1	0.055514	844
RPL39L	4	0.01174	0.038961	0.869117	2	0.089023	845
WNT1	4	0.011761	0.039033	0.869117	3	0.43388	846
PLEKHA2	4	0.011763	0.039037	0.869117	4	0.33336	847
C15orf61	4	0.011766	0.03905	0.869117	3	0.41007	848
KRT6B	4	0.011775	0.039074	0.869117	1	0.022988	849
EPHB1	4	0.011817	0.039207	0.869117	3	0.31583	850
SPATS2L	4	0.011877	0.039387	0.869117	1	-0.10285	851
ITGAX	4	0.011882	0.039395	0.869117	4	0.42744	852
FBF1	4	0.011899	0.039449	0.869117	3	0.68027	853
GULP1	4	0.011912	0.039494	0.869117	3	0.87799	854
ZC3H10	4	0.011922	0.039524	0.869117	4	0.21737	855
NTRK1	4	0.011935	0.039561	0.869117	3	0.38285	856
C11orf88	4	0.011936	0.039566	0.869117	4	0.16695	857
SULF1	4	0.011938	0.039573	0.869117	4	0.33982	858
RIIAD1	4	0.011951	0.03961	0.869117	4	0.24599	859
KIAA1644	4	0.011967	0.039659	0.869117	3	0.57195	860
2022-09-05	4	0.011968	0.039661	0.869117	3	0.5854	861
ZNF792	4	0.01198	0.039702	0.869117	2	0.15055	862
TIGAR	4	0.011986	0.039721	0.869117	3	0.51892	863
GABRR1	4	0.011993	0.039747	0.869117	2	0.073091	864
RELL1	4	0.012031	0.039865	0.869117	2	0.41964	865
ALS2	4	0.012031	0.039866	0.869117	4	0.25045	866
ILDR1	4	0.012032	0.03987	0.869117	2	0.2838	867
LEMD3	4	0.012065	0.039958	0.869117	3	0.38208	868
ZNF771	4	0.012083	0.040008	0.869117	1	-0.00036444	869
C1GALT1C1	4	0.012085	0.040017	0.869117	2	0.41563	870
P2RY8	4	0.012087	0.040025	0.869117	4	0.33614	871
TMSB15A	4	0.012103	0.040079	0.869117	4	0.36089	872
FAM69C	4	0.012111	0.0401	0.869117	3	0.60089	873
SLC26A5	4	0.012113	0.040106	0.869117	4	0.4714	874
FEZ1	4	0.012119	0.040128	0.869117	4	0.15679	875
MARK4	4	0.012134	0.040176	0.869117	2	-0.0010376	876
COL6A5	4	0.012144	0.040209	0.869117	3	0.48376	877
XKR9	4	0.012165	0.04027	0.869117	3	0.39362	878
MKRN2OS	4	0.012167	0.04028	0.869117	2	0.35599	879
OR7C1	4	0.012172	0.040293	0.869117	4	0.33557	880
RAPGEF5	4	0.012185	0.04033	0.869117	3	0.42188	881
RASSF3	4	0.012186	0.040332	0.869117	3	0.31306	882
RAD51AP1	4	0.012198	0.040375	0.869117	4	0.49913	883
RLN3	4	0.012212	0.04042	0.869117	4	0.22823	884
ABHD16B	4	0.012236	0.040498	0.869117	2	0.10625	885
RRH	4	0.012244	0.04052	0.869117	3	0.62232	886
MOCS1	4	0.012255	0.040554	0.869117	2	0.19516	887
UBXN1	4	0.012288	0.040647	0.869117	2	0.17504	888
RYR1	4	0.012315	0.040726	0.869117	3	0.58074	889
EDAR	4	0.012327	0.040764	0.869117	4	0.37599	890
TSHB	4	0.012339	0.040805	0.869117	2	-0.0075373	891
PCDH10	4	0.01238	0.040919	0.869117	4	0.58596	892
HACD4	4	0.012387	0.040942	0.869117	2	0.47515	893
MCOLN3	4	0.01239	0.040952	0.869117	2	0.18058	894
OR12D3	4	0.012414	0.041019	0.869117	4	0.35892	895
ALAD	4	0.012442	0.041109	0.869117	2	0.19045	896
CDY2B	4	0.012493	0.041263	0.869117	2	0.1745	897
UGT2A1	4	0.012503	0.041297	0.869117	4	0.29788	898
ACAD8	4	0.012534	0.041387	0.869117	3	0.32496	899
XKR5	4	0.012544	0.041412	0.869117	2	0.11445	900
TBX4	4	0.012545	0.041417	0.869117	4	0.31392	901
CAPG	4	0.012553	0.041453	0.869117	2	0.40648	902
RGS17	4	0.012554	0.041453	0.869117	3	0.54522	903
RBBP9	4	0.012565	0.04148	0.869117	4	0.2861	904
GAS2	4	0.012571	0.041506	0.869117	3	0.43039	905
C12orf43	4	0.012576	0.04152	0.869117	4	0.47622	906
NR0B2	4	0.01259	0.041563	0.869117	3	0.50033	907
SUPT7L	4	0.012595	0.041577	0.869117	1	-0.24883	908
ENDOV	4	0.012604	0.041606	0.869117	3	0.26374	909
CNTN6	4	0.012607	0.041616	0.869117	4	0.25571	910
DMKN	4	0.012637	0.041714	0.869117	3	0.42886	911
FLT4	4	0.012637	0.041714	0.869117	4	0.20248	912
CLDN22	4	0.01264	0.041722	0.869117	2	0.16552	913
VPS37D	4	0.01266	0.041793	0.869117	3	0.84113	914
CCDC23	4	0.01267	0.041815	0.869117	4	0.24525	915
CNOT2	4	0.012677	0.04184	0.869117	2	-0.15729	916
CC2D2A	4	0.012682	0.041853	0.869117	4	0.20609	917
G0S2	4	0.012689	0.04188	0.869117	4	0.15416	918
BUB1B	4	0.012697	0.041904	0.869117	2	0.43346	919
MRFAP1	4	0.012698	0.04191	0.869117	2	0.26626	920
IRAK1	4	0.012718	0.041974	0.869117	3	0.34779	921
CSNK1D	4	0.012724	0.041992	0.869117	4	0.45373	922
FXR2	4	0.012733	0.042017	0.869117	4	0.47457	923
SIK3	4	0.012774	0.042136	0.87064	4	0.4741	924
BMP15	4	0.0128	0.04222	0.871431	2	0.12667	925
TAF7L	4	0.012826	0.042306	0.872264	4	0.38108	926
DCAF10	4	0.012852	0.042391	0.872838	2	0.089509	927
SYVN1	4	0.012864	0.042425	0.872838	3	0.56542	928
TFG	4	0.012903	0.042541	0.874015	1	-0.76354	929
TOPORS	4	0.012914	0.042574	0.874015	4	0.2257	930
SH3D21	4	0.012954	0.042705	0.875484	2	0.027629	931
GLIS1	4	0.012963	0.042737	0.875484	3	0.38471	932
DAZL	4	0.013005	0.042861	0.876778	2	0.15677	933
RFX4	4	0.013016	0.042892	0.876778	3	0.38731	934
KCTD12	4	0.013043	0.04298	0.877516	4	0.2676	935
NIPSNAP1	4	0.013057	0.04302	0.877516	3	0.67949	936
GNPDA2	4	0.013073	0.043068	0.877573	4	0.40369	937
ENC1	4	0.013108	0.043178	0.878768	2	0.089844	938
TWF2	4	0.013132	0.043239	0.878768	2	0.30977	939
GDI1	4	0.013145	0.043279	0.878768	3	0.45518	940
PIM2	4	0.013159	0.043313	0.878768	1	0.020311	941
TXNDC12	4	0.013174	0.043357	0.878768	4	0.28086	942
ACSM6	4	0.0132	0.043442	0.87915	2	0.1608	943
TMLHE	4	0.01321	0.043468	0.87915	2	0.59146	944
PTS	4	0.013262	0.043642	0.880872	1	-0.18026	945
CTAGE8	4	0.013283	0.043706	0.880872	4	0.17949	946
OR1J1	4	0.013287	0.04372	0.880872	4	0.412	947
SS18L1	4	0.013316	0.043815	0.880872	2	0.22537	948
C1orf116	4	0.013348	0.043918	0.880872	3	0.52309	949
RAB7B	4	0.01335	0.043924	0.880872	3	0.46599	950
ALKBH2	4	0.01336	0.043957	0.880872	4	0.16783	951
ZFPM1	4	0.013364	0.043967	0.880872	2	0.37103	952
FDFT1	4	0.013364	0.043968	0.880872	3	0.28186	953
WSB2	4	0.013415	0.044133	0.882757	3	0.3889	954
HOXA7	4	0.013423	0.044154	0.882757	4	0.36346	955
DEFB4A	3	0.013453	0.035454	0.869117	3	0.68699	956
ZNF503	4	0.013467	0.04427	0.883756	1	0.017746	957
RFX3	4	0.013475	0.044296	0.883756	3	0.37158	958
COL22A1	4	0.013518	0.044441	0.885133	2	0.29753	959
CCBL2	4	0.013525	0.044458	0.885133	4	0.5287	960
NME8	4	0.013591	0.04465	0.886689	3	0.55685	961
CSF3R	4	0.013593	0.044653	0.886689	3	0.47808	962
GPX6	4	0.013608	0.044697	0.886689	4	0.33372	963
TRIM67	4	0.01362	0.044742	0.886689	2	0.17386	964
THAP2	4	0.013639	0.044805	0.886689	2	0.38301	965
CPSF4L	4	0.013672	0.044901	0.886689	2	0.21117	966
SLC6A9	4	0.013701	0.044992	0.886689	4	0.25549	967
RBM11	4	0.013715	0.045031	0.886689	4	0.30036	968
C14orf2	4	0.01372	0.045044	0.886689	3	0.8367	969
LGALS13	4	0.013723	0.045054	0.886689	1	-0.26491	970
MDM2	4	0.013752	0.045143	0.886689	3	0.43336	971
SNX22	4	0.013774	0.045211	0.886689	1	-0.71101	972
IGFL2	4	0.013776	0.045214	0.886689	4	0.26011	973
SYCE1L	4	0.013783	0.045233	0.886689	4	0.32029	974
C3orf84	4	0.013803	0.045297	0.886689	4	0.38455	975
CEP250	4	0.01382	0.045354	0.886689	2	0.25848	976
OAF	4	0.013825	0.045372	0.886689	1	-0.021581	977
KRT82	4	0.01385	0.045457	0.886689	3	0.42787	978
ZWILCH	4	0.013853	0.045464	0.886689	3	0.58074	979
ZNF829	4	0.013876	0.045538	0.886995	1	-0.12751	980
KIAA0226	4	0.013917	0.045665	0.886995	2	0.37689	981
DEFA3	4	0.013918	0.045666	0.886995	4	0.35264	982
TAGLN	4	0.013928	0.045699	0.886995	2	0.21327	983
MUC15	4	0.013979	0.045848	0.886995	2	0.23415	984
SSNA1	4	0.013983	0.045862	0.886995	4	0.20621	985
SYNC	4	0.01401	0.045941	0.886995	3	0.51032	986
CTSO	4	0.014018	0.045966	0.886995	3	0.40454	987
ANXA5	4	0.014022	0.045975	0.886995	4	0.34811	988
STAU1	4	0.014059	0.046088	0.886995	3	0.35879	989
LRRC8E	4	0.014081	0.046153	0.886995	1	-0.023923	990
GRIK1	4	0.014082	0.046156	0.886995	3	0.37278	991
FRMD7	4	0.014133	0.046315	0.886995	2	0.051471	992
JMY	4	0.014141	0.04634	0.886995	3	0.29753	993
ZDBF2	4	0.014143	0.046346	0.886995	4	0.37997	994
SMPD4	4	0.014147	0.046354	0.886995	4	0.23937	995
RGS22	4	0.014155	0.046378	0.886995	3	0.5154	996
ZNF32	4	0.014174	0.04644	0.886995	3	0.51313	997
MSS51	4	0.014197	0.046505	0.886995	4	0.31986	998
GOLPH3L	4	0.014234	0.046618	0.886995	3	0.33682	999
PROSER3	4	0.014235	0.046622	0.886995	2	0.15641	1000
CREB1	4	0.014257	0.046706	0.886995	3	0.63548	1001
TSPYL4	4	0.014261	0.046717	0.886995	3	0.54269	1002
C6orf223	4	0.014264	0.046722	0.886995	3	0.46606	1003
DYDC2	4	0.014269	0.046731	0.886995	2	0.18182	1004
HTR3B	4	0.01427	0.046738	0.886995	4	0.42091	1005
ABCG8	4	0.014311	0.04687	0.886995	2	0.19642	1006
PDCD2L	4	0.014318	0.046892	0.886995	2	0.27794	1007
TRIM46	4	0.01433	0.046936	0.886995	3	0.41641	1008
SLAMF9	4	0.014331	0.046943	0.886995	4	0.26831	1009
KLHL30	4	0.014337	0.046965	0.886995	2	0.031592	1010
EDNRA	4	0.014389	0.04712	0.889051	2	0.14196	1011
MMP8	4	0.014428	0.047249	0.889624	4	0.37984	1012
FOXL1	4	0.01444	0.047287	0.889624	1	-0.20246	1013
GFRAL	4	0.014454	0.047333	0.889624	4	0.25157	1014
GPR87	4	0.014455	0.047337	0.889624	3	0.60391	1015
HOXD10	4	0.014491	0.047449	0.889649	2	0.14305	1016
DUSP4	4	0.014506	0.047495	0.889649	4	0.48952	1017
COL10A1	4	0.01451	0.047503	0.889649	3	0.42206	1018
PDE11A	4	0.014517	0.047524	0.889649	4	0.21678	1019
ASMT	4	0.014542	0.047614	0.889772	3	0.37	1020
PIP5K1C	4	0.014558	0.047663	0.889772	4	0.29389	1021
TMOD1	4	0.014567	0.047691	0.889772	3	0.49675	1022
SLCO1B7	4	0.014586	0.047745	0.889772	3	0.61712	1023
JUNB	4	0.014593	0.047764	0.889772	1	-0.028453	1024
EBF4	4	0.014622	0.047849	0.890334	3	0.35384	1025
FASLG	4	0.014645	0.047921	0.890334	1	0.096206	1026
NAALAD2	4	0.01465	0.047934	0.890334	4	0.37882	1027
NUDT9	4	0.014696	0.048071	0.892017	1	-0.042302	1028
AQP9	4	0.014741	0.048224	0.893387	3	0.42195	1029
RPS27A	4	0.014747	0.048238	0.893387	1	-0.64309	1030
PNCK	4	0.014773	0.048316	0.89396	4	0.28621	1031
FHL2	4	0.014791	0.048366	0.894014	3	0.3485	1032
COG5	4	0.014849	0.048562	0.896776	2	0.10322	1033
CYB561D2	4	0.014877	0.048657	0.896985	4	0.34797	1034
NEUROG2	4	0.014881	0.048667	0.896985	4	0.1868	1035
ARHGEF2	4	0.0149	0.048727	0.897227	3	0.46099	1036
SLC25A22	4	0.014927	0.048805	0.897618	3	0.5253	1037
RAB3IP	4	0.014952	0.048879	0.897618	2	0.26324	1038
FAM217B	4	0.014954	0.048889	0.897618	2	0.35907	1039
DPYSL2	4	0.01499	0.048999	0.898762	4	0.338	1040
OR6X1	4	0.015022	0.049098	0.899215	3	0.54767	1041
C1orf177	4	0.015032	0.049122	0.899215	4	0.38514	1042
DIEXF	4	0.015054	0.049193	0.899215	1	-0.57999	1043
ABCA8	4	0.015061	0.049211	0.899215	4	0.43317	1044
ADGRB1	4	0.015105	0.049345	0.900381	3	0.20124	1045
CES3	4	0.015114	0.049369	0.900381	4	0.24631	1046
OR51I2	4	0.015156	0.049496	0.900872	2	0.21964	1047
TBC1D22A	4	0.01516	0.049504	0.900872	4	0.2036	1048
ACOT9	4	0.015172	0.049538	0.900872	4	0.25441	1049
SYT7	4	0.015208	0.049635	0.901785	3	0.36582	1050
FZD10	4	0.015245	0.04975	0.902534	4	0.21178	1051
SPACA7	4	0.015259	0.049797	0.902534	2	0.18204	1052
PLA2G1B	4	0.015267	0.049818	0.902534	3	0.55736	1053
ENTPD1	4	0.015298	0.049915	0.902878	3	0.58286	1054
SNRPA	4	0.015304	0.049932	0.902878	4	0.44944	1055
RAP2A	4	0.015327	0.050005	0.903344	4	0.2647	1056
CSMD3	4	0.015366	0.050114	0.903825	4	0.19136	1057
NFXL1	4	0.015392	0.050185	0.903825	4	0.36273	1058
VEPH1	4	0.015412	0.050249	0.903825	2	0.25778	1059
FOXJ2	4	0.015441	0.050341	0.903825	2	0.2991	1060
FAM46A	4	0.015463	0.050404	0.903825	2	0.411	1061
OGN	4	0.015465	0.050412	0.903825	3	0.37325	1062
CDH1	4	0.015468	0.050421	0.903825	4	0.35673	1063
FXYD5	4	0.015472	0.050442	0.903825	3	0.49921	1064
CALM1	4	0.015477	0.050457	0.903825	3	0.52352	1065
RPS6KA6	4	0.015515	0.050561	0.904458	3	0.44322	1066
C5orf49	4	0.015548	0.050669	0.904458	3	0.71971	1067
SLC20A2	4	0.015556	0.0507	0.904458	3	0.26142	1068
USP19	4	0.015566	0.050727	0.904458	2	0.12664	1069
IL24	4	0.015567	0.050729	0.904458	3	0.53751	1070
WDR13	4	0.015617	0.050875	0.904881	2	0.10926	1071
ABCA6	4	0.015618	0.050882	0.904881	4	0.23067	1072
RNF138	4	0.015623	0.050895	0.904881	3	0.72143	1073
SLC27A5	4	0.015658	0.050993	0.905789	3	0.46294	1074
NFKBIZ	4	0.015688	0.05108	0.905853	3	0.44409	1075
SRI	4	0.015692	0.051091	0.905853	2	0.44984	1076
FREM3	4	0.015719	0.051175	0.906037	2	0.13792	1077
LMNA	4	0.015728	0.051197	0.906037	3	0.54037	1078
SMPD2	4	0.015757	0.051279	0.906342	4	0.34818	1079
GLRA1	4	0.015792	0.051386	0.906342	4	0.26571	1080
NBPF8	4	0.015796	0.051398	0.906342	1	0.029954	1081
PITX2	4	0.015802	0.05142	0.906342	3	0.35453	1082
PERM1	4	0.015852	0.051565	0.906342	4	0.33231	1083
FAM101A	4	0.015873	0.051629	0.906342	1	0.0093345	1084
SIKE1	4	0.015878	0.051648	0.906342	4	0.39397	1085
SDPR	4	0.015884	0.051664	0.906342	2	0.052301	1086
IRAK4	4	0.015905	0.051728	0.906342	3	0.50113	1087
PAN3	4	0.01592	0.05177	0.906342	3	0.35729	1088
HLA_DQB1	4	0.01593	0.051805	0.906342	4	0.29863	1089
HIST1H2BG	4	0.015941	0.051833	0.906342	3	0.35604	1090
TMPRSS11A	4	0.015944	0.051849	0.906342	3	0.54252	1091
SULT1C4	4	0.015966	0.051926	0.906342	3	0.54898	1092
CUL5	4	0.015975	0.051961	0.906342	2	0.42673	1093
ZNF486	4	0.016017	0.052084	0.906342	4	0.219	1094
GSK3A	4	0.016026	0.052116	0.906342	1	-0.14571	1095
FAM167A	4	0.016038	0.052153	0.906342	4	0.19114	1096
C7orf66	4	0.01604	0.052162	0.906342	3	0.44244	1097
DCAF12L2	4	0.016048	0.052188	0.906342	3	0.42824	1098
HEATR3	4	0.016077	0.052287	0.906342	3	0.47269	1099
RNF151	4	0.016134	0.052456	0.906342	3	0.42251	1100
SLC26A7	4	0.016179	0.052586	0.906342	1	0.0070577	1101
NDUFA1	4	0.016197	0.052644	0.906342	2	0.14429	1102
ERICH6B	4	0.016209	0.052692	0.906342	3	0.26236	1103
FBXO47	4	0.016218	0.05272	0.906342	3	0.64158	1104
DMRT3	4	0.01623	0.052754	0.906342	1	-0.42062	1105
XKRY2	4	0.016249	0.052818	0.906342	4	0.35907	1106
LAMP1	4	0.016252	0.052828	0.906342	4	0.24285	1107
NR2F6	4	0.016256	0.052845	0.906342	4	0.2544	1108
GCNT3	4	0.016266	0.052867	0.906342	4	0.29961	1109
RBM14_RBM4	4	0.01627	0.052879	0.906342	4	0.21054	1110
OCEL1	4	0.016282	0.052913	0.906342	2	0.094654	1111
ECH1	4	0.016287	0.052929	0.906342	4	0.24079	1112
TRAF6	4	0.016302	0.052978	0.906342	2	0.32584	1113
AAR2	4	0.016308	0.052996	0.906342	4	0.41668	1114
NQO1	4	0.016333	0.053055	0.906342	4	0.3091	1115
DSE	4	0.016347	0.053102	0.906342	3	0.42065	1116
SH3TC2	4	0.016354	0.053123	0.906342	4	0.36124	1117
VOPP1	4	0.016363	0.053144	0.906342	4	0.30132	1118
VSTM1	4	0.016378	0.05319	0.906342	4	0.27739	1119
SLC16A7	4	0.016384	0.053205	0.906342	3	0.37918	1120
PTP4A1	4	0.016435	0.053362	0.907185	2	0.16609	1121
ZBTB20	4	0.016455	0.053425	0.907185	3	0.30931	1122
KIF26A	4	0.016458	0.053442	0.907185	3	0.2804	1123
RPS8	4	0.016486	0.053511	0.907185	1	-2.15	1124
TDRD6	4	0.016491	0.05353	0.907185	3	0.63479	1125
MTSS1	4	0.016519	0.053619	0.907185	4	0.2268	1126
CCDC129	4	0.016537	0.053672	0.907185	3	0.29042	1127
HDAC1	4	0.016541	0.053685	0.907185	4	0.1568	1128
TAC3	4	0.016558	0.053731	0.907185	3	0.48276	1129
MMP1	4	0.016572	0.05377	0.907185	4	0.20612	1130
C11orf87	4	0.016586	0.053814	0.907185	3	0.38724	1131
CARS	4	0.016588	0.053824	0.907185	1	-0.97273	1132
CSK	4	0.01663	0.053938	0.907265	3	0.35732	1133
RNF32	4	0.016642	0.053975	0.907265	3	0.48686	1134
BPIFB1	4	0.016644	0.053977	0.907265	3	0.43072	1135
FBXO9	4	0.01668	0.054088	0.907265	2	0.16057	1136
MST1	4	0.016687	0.054103	0.907265	3	0.60738	1137
TMEM236	4	0.016691	0.054114	0.907265	1	0.037092	1138
OR6C1	4	0.016742	0.054266	0.908598	2	0.16838	1139
PRRC2B	4	0.016748	0.054289	0.908598	2	0.20019	1140
SPATA8	4	0.016776	0.054381	0.909354	3	0.2369	1141
DNAH5	4	0.01681	0.054476	0.909944	4	0.29282	1142
CCND2	4	0.01682	0.054512	0.909944	3	0.28392	1143
SSC5D	4	0.016844	0.054578	0.910171	3	0.24916	1144
RBFOX1	4	0.016862	0.054634	0.910171	2	0.23457	1145
RAB41	4	0.016873	0.054668	0.910171	4	0.20586	1146
FAM26F	4	0.016895	0.054733	0.910447	1	-0.051003	1147
NEIL3	4	0.016943	0.054886	0.911434	4	0.27867	1148
NUDT18	4	0.016946	0.054897	0.911434	1	-0.21635	1149
AKT2	4	0.016997	0.055062	0.911434	4	0.17402	1150
SDHC	4	0.016997	0.055064	0.911434	1	-0.069434	1151
USP17L1	4	0.017004	0.055085	0.911434	4	0.27435	1152
ZNF184	4	0.017005	0.055088	0.911434	3	0.4384	1153
THAP7	4	0.017043	0.055206	0.911434	4	0.42211	1154
OR13F1	4	0.017048	0.055221	0.911434	4	0.28016	1155
OR4K13	4	0.017048	0.055221	0.911434	1	-0.10921	1156
ZNF37A	4	0.017092	0.055345	0.912355	2	0.39732	1157
MOGAT3	4	0.017099	0.055372	0.912355	4	0.30974	1158
CRYBB3	4	0.01715	0.055528	0.914136	1	0.045293	1159
OR2K2	4	0.017193	0.055648	0.914187	4	0.34113	1160
ID2	4	0.017194	0.055654	0.914187	3	0.4588	1161
TUBAL3	4	0.017202	0.055675	0.914187	1	-0.24921	1162
SLC25A46	4	0.01725	0.055817	0.91574	3	0.30693	1163
PHACTR4	4	0.017331	0.056066	0.919039	2	0.16033	1164
LDLR	4	0.017378	0.056201	0.920457	3	0.27219	1165
CHD7	4	0.017395	0.056252	0.920508	4	0.67639	1166
PDYN	3	0.017435	0.045343	0.886689	3	0.38324	1167
KIAA0556	4	0.017457	0.05641	0.921939	1	0.051884	1168
KLKB1	4	0.01747	0.056436	0.921939	2	0.33622	1169
FABP2	4	0.017508	0.056518	0.921965	1	0.01636	1170
ALPK1	4	0.017517	0.056537	0.921965	3	0.34369	1171
WWOX	4	0.017559	0.056624	0.921965	3	0.48239	1172
LOC389895	4	0.01761	0.056735	0.921965	3	0.35531	1173
NPY5R	4	0.017617	0.056748	0.921965	3	0.40383	1174
KIZ	4	0.017626	0.056765	0.921965	2	0.38989	1175
TBC1D25	4	0.017657	0.056813	0.921965	3	0.51415	1176
CBX6	4	0.017661	0.056824	0.921965	1	0.017483	1177
SPATC1L	4	0.017726	0.056969	0.922983	3	0.54991	1178
FAT2	4	0.017763	0.057051	0.922983	2	0.23869	1179
HES3	4	0.017815	0.057165	0.922983	2	0.19999	1180
GFOD2	4	0.017821	0.057182	0.922983	3	0.37534	1181
C6orf15	4	0.017825	0.057192	0.922983	2	0.36069	1182
MICAL3	4	0.017844	0.057233	0.922983	3	0.72756	1183
RPTN	4	0.01786	0.057265	0.922983	2	-0.0075322	1184
LOC102724862	4	0.017866	0.057273	0.922983	1	-0.76156	1185
PTCH2	4	0.017968	0.057494	0.925131	2	0.027064	1186
EML2	4	0.01798	0.057519	0.925131	3	0.45424	1187
MOGAT2	4	0.018017	0.057598	0.925131	3	0.69644	1188
GANAB	4	0.018019	0.057604	0.925131	1	-0.025729	1189
CACNA1A	3	0.018038	0.046836	0.886995	3	0.44852	1190
GRXCR2	4	0.018056	0.057682	0.925131	2	0.26392	1191
TEN1	4	0.01807	0.057714	0.925131	1	-0.14739	1192
RARRES2	4	0.018128	0.05784	0.925131	3	0.30936	1193
TBC1D2	4	0.018167	0.057919	0.925131	2	0.32053	1194
EBAG9	4	0.018172	0.05793	0.925131	2	0.2589	1195
ARHGDIA	4	0.018223	0.058042	0.925131	1	0.02069	1196
LRRIQ4	4	0.018238	0.058075	0.925131	3	0.3394	1197
DIS3L	4	0.018274	0.058156	0.925131	2	0.044621	1198
GUCY1A2	4	0.01831	0.058236	0.925131	3	0.27252	1199
FCER2	4	0.018325	0.058268	0.925131	2	0.060766	1200
TTC34	4	0.018329	0.058276	0.925131	3	0.50273	1201
TBXAS1	4	0.018376	0.058369	0.925131	2	0.073586	1202
CT47A1	4	0.018388	0.058395	0.925131	2	0.35512	1203
FMO1	4	0.018399	0.058422	0.925131	3	0.55	1204
TF	4	0.018404	0.058432	0.925131	2	0.19315	1205
GRM6	4	0.018427	0.058478	0.925131	1	-0.035286	1206
MZF1	4	0.018504	0.058656	0.925131	3	0.40044	1207
PLA2G3	4	0.018508	0.058663	0.925131	3	0.54045	1208
SMYD4	4	0.018529	0.058706	0.925131	2	0.11909	1209
MYLIP	4	0.018567	0.058789	0.925131	3	0.34561	1210
SPANXN2	4	0.018587	0.058832	0.925131	3	0.41767	1211
ELOVL5	4	0.018587	0.058833	0.925131	3	0.48817	1212
FBXO6	4	0.018631	0.058925	0.925131	2	0.1801	1213
C9orf72	4	0.018682	0.059021	0.925131	3	0.42693	1214
SLC30A5	4	0.018731	0.059128	0.925131	3	0.62939	1215
CEP41	4	0.018733	0.059129	0.925131	1	-0.17235	1216
GBX2	4	0.018763	0.059192	0.925131	2	0.15387	1217
SLC38A9	4	0.018763	0.059193	0.925131	3	0.37497	1218
TRMT11	4	0.018791	0.059252	0.925131	3	0.37799	1219
LBHD1	4	0.018795	0.059262	0.925131	3	0.58525	1220
HES4	4	0.018886	0.059467	0.925131	1	-0.060202	1221
NCCRP1	4	0.018989	0.059685	0.925131	2	0.21057	1222
AZI2	4	0.019013	0.059741	0.925131	3	0.32335	1223
DACH1	4	0.01904	0.059803	0.925131	3	0.27898	1224
CCHCR1	4	0.019061	0.059846	0.925131	3	0.42589	1225
DLG4	4	0.019093	0.059917	0.925131	2	0.14087	1226
TIMP3	4	0.01914	0.060019	0.925131	3	0.36538	1227
AMHR2	4	0.019142	0.060021	0.925131	2	0.042565	1228
RASGRF1	4	0.01915	0.060033	0.925131	2	0.28395	1229
TP53TG3	4	0.019152	0.060037	0.925131	3	0.52531	1230
GUCD1	4	0.019156	0.060048	0.925131	3	0.34681	1231
2022-03-03	4	0.019193	0.060116	0.925131	2	-0.13934	1232
FKBP8	4	0.019198	0.060128	0.925131	2	0.10695	1233
PHLDA1	4	0.019244	0.060232	0.925131	3	0.26528	1234
FGF7	4	0.019247	0.060241	0.925131	2	0.12665	1235
TFF1	4	0.019295	0.060345	0.925131	3	0.21536	1236
NXF5	4	0.019344	0.060455	0.925131	3	0.45805	1237
ANKS3	4	0.019346	0.060458	0.925131	1	-0.27667	1238
DEK	4	0.019397	0.060574	0.925131	1	-0.071239	1239
PLK5	4	0.019421	0.060625	0.925131	3	0.37221	1240
UTP20	4	0.019425	0.060633	0.925131	2	-0.18481	1241
MINOS1	4	0.019434	0.060647	0.925131	2	0.2762	1242
MCOLN1	4	0.019458	0.060705	0.925131	3	0.52095	1243
SLC29A2	4	0.019475	0.060739	0.925131	3	0.45959	1244
SF3B5	4	0.019499	0.060788	0.925131	1	-3.5859	1245
RGL3	4	0.019515	0.060814	0.925131	3	0.48195	1246
RSPH9	4	0.01955	0.060879	0.925131	1	-0.058587	1247
TMEM63B	4	0.019601	0.060974	0.925131	3	0.24011	1248
LAMTOR5	4	0.019627	0.061032	0.925131	3	0.59412	1249
SLC25A13	4	0.019649	0.061078	0.925131	3	0.44605	1250
CCL24	4	0.019652	0.061084	0.925131	2	0.11325	1251
SPRYD4	4	0.019654	0.061087	0.925131	2	0.024891	1252
COX6B1	4	0.019695	0.061162	0.925131	2	-0.091933	1253
YEATS2	4	0.019703	0.061184	0.925131	2	0.11075	1254
KIRREL3	4	0.019736	0.061251	0.925131	2	0.24769	1255
TGIF2_C20orf24	4	0.019754	0.061283	0.925131	2	0.046206	1256
USF1	4	0.019785	0.061353	0.925131	3	0.40326	1257
RORC	4	0.01979	0.061362	0.925131	3	0.36093	1258
IGLON5	4	0.019805	0.061392	0.925131	2	-0.032222	1259
OLFM4	4	0.019856	0.061509	0.925131	2	0.065889	1260
SCPEP1	4	0.019865	0.061524	0.925131	3	0.39478	1261
DAOA	4	0.019958	0.061722	0.925131	1	-0.34883	1262
OR2H2	4	0.019966	0.061742	0.925131	2	0.46791	1263
NME3	4	0.019971	0.061756	0.925131	3	0.53157	1264
ZNF586	4	0.019995	0.061797	0.925131	2	0.26965	1265
ZNF649	4	0.02001	0.061821	0.925131	3	0.43141	1266
TAS2R9	4	0.020035	0.061872	0.925131	3	0.56903	1267
AK2	4	0.020076	0.061965	0.925131	3	0.50585	1268
TMEM198	4	0.02009	0.062003	0.925131	2	0.15029	1269
MMP28	4	0.020111	0.062056	0.925131	2	0.22393	1270
ZNF532	4	0.020131	0.062101	0.925131	3	0.33975	1271
FAM206A	4	0.020173	0.06218	0.925131	2	0.55982	1272
PERP	4	0.020214	0.062263	0.925131	3	0.31033	1273
PALM2	4	0.020222	0.062285	0.925131	2	0.35649	1274
PTGR1	4	0.020287	0.062421	0.925131	3	0.40463	1275
QTRT1	4	0.020322	0.062487	0.925131	3	0.39532	1276
MOBP	4	0.020345	0.062535	0.925131	3	0.51523	1277
SLC7A4	4	0.020365	0.062583	0.925131	1	-0.76702	1278
CCDC63	4	0.020416	0.062697	0.925131	1	-0.030562	1279
TRAPPC2L	4	0.020482	0.062829	0.925131	3	0.49608	1280
SSX2IP	4	0.020509	0.062886	0.925131	3	0.44475	1281
UBXN7	4	0.020518	0.062904	0.925131	2	0.14513	1282
REEP3	4	0.020528	0.062927	0.925131	3	0.51278	1283
CASP5	4	0.020569	0.063013	0.925131	2	0.32107	1284
FKBP11	4	0.020569	0.063013	0.925131	3	0.31689	1285
GLUD1	4	0.020594	0.063072	0.925131	3	0.6002	1286
RBKS	4	0.02062	0.063124	0.925131	1	0.063813	1287
RASGEF1C	4	0.020622	0.063127	0.925131	3	0.43085	1288
NUDT15	4	0.020647	0.063177	0.925131	2	0.19853	1289
VIP	4	0.020664	0.063204	0.925131	3	0.48528	1290
C2orf42	4	0.020671	0.063217	0.925131	3	0.32656	1291
ZNF136	4	0.020722	0.063329	0.925131	2	0.26192	1292
UIMC1	4	0.020773	0.063419	0.925131	2	0.18422	1293
IFNA16	4	0.020824	0.063527	0.925131	2	0.080154	1294
RABL2A	4	0.02084	0.063569	0.925131	2	0.19561	1295
C5orf24	4	0.020875	0.063637	0.925131	1	0.11415	1296
TRAF5	4	0.020875	0.063638	0.925131	3	0.58391	1297
CWC22	4	0.020926	0.063733	0.925131	3	0.48002	1298
GPAT2	4	0.020926	0.063734	0.925131	3	0.42621	1299
PKDREJ	4	0.02093	0.063743	0.925131	3	0.42367	1300
GLIPR1L2	4	0.020977	0.063835	0.925131	1	-0.0033042	1301
ROGDI	4	0.021002	0.063892	0.925131	3	0.43063	1302
BRDT	4	0.021028	0.063945	0.925131	2	0.054815	1303
CYSLTR1	4	0.02104	0.063968	0.925131	3	0.33893	1304
SET	4	0.021059	0.064018	0.925131	3	0.64253	1305
SIGLEC1	4	0.021079	0.064063	0.925131	1	0.12706	1306
GRM1	4	0.021087	0.064075	0.925131	3	0.40334	1307
PARP9	4	0.021118	0.064152	0.925131	2	0.26463	1308
CNIH1	4	0.021135	0.064191	0.925131	2	0.32591	1309
KLC2	4	0.021176	0.064275	0.925131	3	0.2592	1310
FBXO45	4	0.021177	0.06428	0.925131	3	0.40951	1311
NFKBID	4	0.021186	0.064301	0.925131	3	0.46289	1312
TOR4A	4	0.021203	0.064342	0.925131	2	0.19839	1313
C7orf57	4	0.021228	0.064387	0.925131	2	0.20721	1314
OR4D1	4	0.021232	0.064392	0.925131	1	0.0232	1315
USP17L27	4	0.021251	0.064428	0.925131	3	0.6304	1316
DCDC2B	4	0.021282	0.064497	0.925131	2	0.28304	1317
CLIP3	4	0.021321	0.064563	0.925131	3	0.34713	1318
C4orf3	4	0.021325	0.064575	0.925131	3	0.42377	1319
TMEM132D	4	0.021342	0.064614	0.925131	3	0.48674	1320
C14orf169	4	0.021368	0.064664	0.925131	3	0.61493	1321
BCL10	4	0.021384	0.064689	0.925131	2	-0.02198	1322
SH3BGRL	4	0.021435	0.064793	0.925131	3	0.17088	1323
RBAK	4	0.021449	0.064824	0.925131	3	0.44259	1324
C16orf71	4	0.0215	0.064938	0.925131	2	0.22325	1325
TUBGCP6	4	0.021512	0.064965	0.925131	2	0.035125	1326
SIRT6	4	0.021582	0.065126	0.925131	3	0.33643	1327
CREG2	4	0.021586	0.065132	0.925131	2	0.31912	1328
RTN4	4	0.021588	0.065139	0.925131	3	0.83232	1329
PSME1	4	0.021628	0.065215	0.925131	2	0.31087	1330
ZSWIM3	4	0.021639	0.065234	0.925131	3	0.46197	1331
CUL9	4	0.021664	0.065283	0.925131	3	0.39097	1332
MYO5A	4	0.021671	0.065298	0.925131	2	0.38555	1333
WDYHV1	4	0.021686	0.065334	0.925131	3	0.41792	1334
WDR90	4	0.02169	0.065345	0.925131	1	0.10618	1335
RBMY1F	4	0.02169	0.065346	0.925131	3	0.36506	1336
ITSN2	4	0.021757	0.065493	0.925131	2	0.26951	1337
SERPINB13	4	0.021792	0.065564	0.925131	2	0.14668	1338
FAM122B	4	0.021825	0.065627	0.925131	2	0.22175	1339
PLCD4	4	0.021843	0.065658	0.925131	2	0.17279	1340
MAPK12	4	0.021893	0.065757	0.925131	1	-0.27357	1341
PRKAA2	4	0.021903	0.065779	0.925131	2	0.39122	1342
TMEM219	4	0.021915	0.065809	0.925131	3	0.56602	1343
PSMD12	4	0.021944	0.065866	0.925131	2	0.20232	1344
E2F4	4	0.021946	0.065868	0.925131	3	0.31656	1345
PRDM11	4	0.021967	0.065904	0.925131	3	0.48991	1346
MYH7B	4	0.02198	0.065937	0.925131	2	0.49884	1347
CCDC66	4	0.021995	0.065971	0.925131	2	0.11073	1348
ZC3H12B	4	0.022066	0.06612	0.925131	2	0.18143	1349
EPN1	4	0.022089	0.066169	0.925131	3	0.43245	1350
PCMT1	4	0.022097	0.066188	0.925131	1	-0.070819	1351
CASP9	4	0.022111	0.066217	0.925131	3	0.38228	1352
CYP3A7_CYP3A51P	4	0.022146	0.066291	0.925131	3	0.39186	1353
LOC79999	4	0.022173	0.066353	0.925131	2	0.24807	1354
RPL39	4	0.022243	0.066511	0.925131	3	0.64357	1355
ZNF415	4	0.022248	0.066521	0.925131	2	0.25354	1356
RNF103_CHMP3	4	0.02225	0.066525	0.925131	1	-0.12074	1357
MON2	4	0.022256	0.066539	0.925131	2	0.13361	1358
CKAP4	4	0.022282	0.066589	0.925131	3	0.31392	1359
ENPP2	4	0.0223	0.066619	0.925131	3	0.63519	1360
THOP1	4	0.022352	0.066735	0.925131	2	0.19123	1361
SCG2	4	0.02236	0.06675	0.925131	2	0.20273	1362
ARHGAP42	4	0.022386	0.066793	0.925131	3	0.56331	1363
KIF1C	4	0.022402	0.066827	0.925131	2	0.22477	1364
PLSCR3	4	0.022423	0.066864	0.925131	3	0.37094	1365
PPL	4	0.022473	0.066979	0.925131	3	0.60659	1366
FAM162A	4	0.022504	0.067045	0.925131	2	0.12956	1367
MIOX	4	0.022526	0.067087	0.925131	3	0.47504	1368
CLEC7A	4	0.022555	0.067148	0.925131	1	-0.3718	1369
VWC2	4	0.022582	0.067205	0.925131	3	0.31902	1370
HAL	4	0.022595	0.067243	0.925131	2	0.21245	1371
TMEM180	4	0.022606	0.067265	0.925131	1	-0.2734	1372
NKX2_5	4	0.022613	0.067277	0.925131	3	0.51236	1373
ODF2	4	0.022639	0.067334	0.925131	3	0.50293	1374
PTPN3	4	0.022657	0.067372	0.925131	2	0.28111	1375
PRDX6	4	0.022666	0.067388	0.925131	3	0.51435	1376
KATNAL1	4	0.022686	0.067429	0.925131	3	0.38915	1377
UBIAD1	4	0.022701	0.06746	0.925131	3	0.43124	1378
RPL35A	4	0.022708	0.067481	0.925131	2	0.0093	1379
LY6H	4	0.022805	0.067676	0.925131	2	0.36939	1380
C6orf226	4	0.02281	0.067686	0.925131	1	-0.063273	1381
PRUNE	4	0.022814	0.0677	0.925131	2	0.2165	1382
CCDC85B	4	0.022849	0.067773	0.925131	2	0.21838	1383
HIST1H2AH	4	0.02286	0.067797	0.925131	2	0.031757	1384
CTAG1A	4	0.022911	0.067912	0.925131	1	-0.090828	1385
FAM57A	4	0.022936	0.067955	0.925131	3	0.57118	1386
MPG	4	0.022962	0.068009	0.925131	2	0.24767	1387
GBAS	4	0.022996	0.068087	0.925131	3	0.48013	1388
CD81	4	0.022998	0.068092	0.925131	2	0.30723	1389
GRAP	4	0.023013	0.068122	0.925131	2	0.072692	1390
OR10K1	4	0.023024	0.068144	0.925131	3	0.44418	1391
WDR72	4	0.023032	0.068158	0.925131	3	0.70494	1392
PIEZO2	4	0.023033	0.068165	0.925131	3	0.37154	1393
ATP6V1G3	4	0.023041	0.068178	0.925131	3	0.32479	1394
TBPL1	4	0.023064	0.068223	0.925131	2	0.0985	1395
TRHR	4	0.023068	0.068233	0.925131	2	0.37558	1396
OR51A7	4	0.023072	0.068242	0.925131	3	0.37038	1397
BCL11B	4	0.023103	0.0683	0.925131	3	0.41382	1398
ZNF564	4	0.023115	0.068331	0.925131	1	-0.34642	1399
HNRNPUL1	4	0.023135	0.068377	0.925131	3	0.33872	1400
KIF17	4	0.023166	0.068453	0.925131	3	0.34521	1401
C19orf71	4	0.023209	0.068555	0.925131	2	0.18633	1402
KIF6	4	0.023247	0.068633	0.925131	3	0.55466	1403
ZC3H8	4	0.023267	0.068666	0.925131	2	0.079224	1404
PDLIM1	4	0.023315	0.068771	0.925131	3	0.27128	1405
FAM43B	4	0.023317	0.068773	0.925131	3	0.37014	1406
STARD9	4	0.023318	0.068773	0.925131	2	0.14347	1407
TMEM31	4	0.023364	0.068882	0.925131	3	0.41874	1408
GPR84	4	0.023382	0.068924	0.925131	2	0.21905	1409
HOXC5	4	0.02342	0.068992	0.925131	2	0.034447	1410
WNT5A	4	0.023442	0.069038	0.925131	3	0.61914	1411
SHROOM1	4	0.023471	0.069097	0.925131	2	-0.12518	1412
ANKRA2	4	0.023475	0.069106	0.925131	2	0.21407	1413
NIT1	4	0.023478	0.069113	0.925131	3	0.3038	1414
OR2A25	4	0.023501	0.069159	0.925131	3	0.44253	1415
C8orf82	4	0.023522	0.069203	0.925131	2	-0.060617	1416
LUZP2	4	0.023572	0.069317	0.925131	2	0.13544	1417
SPHKAP	4	0.023585	0.069341	0.925131	3	0.38991	1418
WNT3	4	0.023623	0.069426	0.925131	1	-0.020262	1419
ASAH2	4	0.023674	0.069542	0.925131	1	-0.31981	1420
SMIM15	4	0.023679	0.069551	0.925131	3	0.25445	1421
MYLK3	4	0.023688	0.06957	0.925131	3	0.36429	1422
2022-03-01	8	0.02371	0.092071	0.952077	6	0.19712	1423
HNRNPCL2	4	0.023724	0.069637	0.925131	2	0.46177	1424
CLPTM1L	4	0.02373	0.069651	0.925131	3	0.43549	1425
TTC38	4	0.023746	0.06968	0.925131	3	0.423	1426
HNMT	4	0.023776	0.069736	0.925131	2	0.03351	1427
ADNP2	4	0.023795	0.069777	0.925131	3	0.40611	1428
LRRC36	4	0.023797	0.069779	0.925131	3	0.64059	1429
NEU1	4	0.023827	0.069831	0.925131	2	0.14226	1430
KLHL3	4	0.023831	0.069839	0.925131	2	0.10981	1431
EFHB	4	0.023842	0.069866	0.925131	3	0.40978	1432
ARL14EPL	4	0.023858	0.0699	0.925131	3	0.44919	1433
INPP1	4	0.023877	0.069942	0.925131	2	0.2519	1434
PNPLA1	4	0.023897	0.069991	0.925131	3	0.6138	1435
SMAD3	4	0.023928	0.070059	0.925131	1	-0.32371	1436
ARGLU1	4	0.023929	0.07006	0.925131	3	0.6079	1437
HIST1H4E	4	0.023934	0.070071	0.925131	3	0.41461	1438
TMSB4X	4	0.023979	0.070165	0.925131	1	0.015634	1439
NDUFA10	4	0.024072	0.070359	0.925131	2	0.4144	1440
CD38	4	0.024081	0.070372	0.925131	1	-0.13921	1441
IGSF9	4	0.024153	0.070535	0.925131	2	0.28866	1442
MS4A8	4	0.024182	0.070596	0.925131	2	-0.028325	1443
AOX1	4	0.024222	0.070677	0.925131	3	0.5257	1444
ING3	4	0.024233	0.0707	0.925131	1	-0.347	1445
HIRIP3	4	0.024234	0.070701	0.925131	2	0.25004	1446
TCP10	4	0.024252	0.07074	0.925131	2	0.28169	1447
ZNF81	4	0.024252	0.07074	0.925131	3	0.37332	1448
ATP8B4	4	0.024261	0.070757	0.925131	2	0.29457	1449
SGSH	4	0.024264	0.070765	0.925131	3	0.48432	1450
CRX	4	0.024284	0.070807	0.925131	2	0.23779	1451
CDK5RAP3	4	0.024301	0.070836	0.925131	3	0.55684	1452
GAGE10	4	0.024326	0.070886	0.925131	3	0.52012	1453
CBFB	4	0.024372	0.070985	0.925131	3	0.41403	1454
ZNF335	4	0.024386	0.071019	0.925131	3	0.25771	1455
CD36	4	0.024387	0.071021	0.925131	3	0.38901	1456
MFSD9	4	0.02441	0.071059	0.925131	3	0.38092	1457
DEFB135	4	0.024436	0.071108	0.925131	1	-0.21541	1458
C10orf67	4	0.024458	0.071153	0.925131	3	0.50495	1459
BTNL8	4	0.024459	0.071156	0.925131	2	0.27373	1460
OR4S1	4	0.024487	0.071201	0.925131	3	0.12308	1461
PRNP	4	0.024498	0.071221	0.925131	3	0.33985	1462
APOBEC3F	4	0.024521	0.071277	0.925131	3	0.42199	1463
AHI1	4	0.024538	0.07131	0.925131	1	-0.22045	1464
OR8H2	4	0.024563	0.071362	0.925131	3	0.4199	1465
SLC9A9	4	0.024589	0.071418	0.925131	2	-0.001081	1466
EPHA1	4	0.024589	0.071418	0.925131	3	0.37228	1467
CRYBA4	4	0.02464	0.071527	0.925131	2	0.094537	1468
ESR2	4	0.02464	0.071529	0.925131	2	0.24666	1469
SLC24A1	4	0.024677	0.071599	0.925131	3	0.38722	1470
DHFRL1	4	0.024686	0.071618	0.925131	2	0.12488	1471
BBX	4	0.02469	0.071627	0.925131	2	0.24478	1472
CCDC106	4	0.024694	0.071633	0.925131	3	0.322	1473
FUT10	4	0.024703	0.071657	0.925131	3	0.39827	1474
CLPX	4	0.024704	0.071657	0.925131	3	0.55404	1475
BTBD19	4	0.024741	0.071733	0.925131	1	0.063365	1476
DNAJC14	4	0.024758	0.071777	0.925131	2	0.17877	1477
PRSS42	4	0.024788	0.071834	0.925131	3	0.44185	1478
MANBAL	4	0.024814	0.071881	0.925131	3	0.49657	1479
RNF7	4	0.024875	0.072007	0.925131	3	0.43358	1480
GIT1	4	0.024894	0.072055	0.925131	2	0.20105	1481
PCDHA7	4	0.024922	0.072114	0.925131	3	0.47596	1482
SIGLECL1	4	0.024944	0.072166	0.925131	2	0.27092	1483
DYNC2H1	4	0.024954	0.072191	0.925131	2	0.27108	1484
TEKT5	4	0.024971	0.072223	0.925131	3	0.34235	1485
PPP1R9B	4	0.024986	0.072251	0.925131	2	0.30065	1486
CARD10	4	0.024995	0.072264	0.925131	2	0.13735	1487
ACOT7	4	0.025014	0.072303	0.925131	3	0.65737	1488
KIN	4	0.025046	0.072365	0.925131	1	-0.13484	1489
TMIGD3	4	0.025077	0.072441	0.925131	3	0.32559	1490
POLL	4	0.025097	0.072486	0.925131	2	0.19601	1491
PEX14	4	0.025106	0.072508	0.925131	3	0.26462	1492
GPR149	4	0.025122	0.072537	0.925131	3	0.49331	1493
PROX2	4	0.025148	0.072587	0.925131	1	-0.34254	1494
INA	4	0.025155	0.072607	0.925131	3	0.38621	1495
ARHGAP9	4	0.025198	0.072687	0.925131	1	0.081389	1496
PAGE4	4	0.025212	0.072707	0.925131	3	0.33702	1497
AGBL5	4	0.025219	0.072724	0.925131	3	0.51546	1498
CCDC71L	4	0.025249	0.072783	0.925131	3	0.4678	1499
LGALS1	4	0.0253	0.072892	0.925131	1	-0.30878	1500
MAP4K4	4	0.025343	0.072986	0.925131	3	0.3969	1501
GYPB	4	0.025343	0.072986	0.925131	2	0.060587	1502
LPIN2	4	0.025351	0.073001	0.925131	2	0.14981	1503
C9orf142	4	0.02537	0.073041	0.925131	2	0.44516	1504
NUDT16	4	0.025378	0.073056	0.925131	3	0.41965	1505
MAPKAPK3	4	0.025383	0.07306	0.925131	3	0.46953	1506
CAMP	4	0.025401	0.073101	0.925131	2	-0.18199	1507
BCORL1	4	0.025426	0.073151	0.925131	3	0.38415	1508
LRRC47	4	0.025433	0.073164	0.925131	3	0.53848	1509
NOS2	4	0.025452	0.073201	0.925131	3	0.18957	1510
TLDC2	4	0.025483	0.073261	0.925131	3	0.26538	1511
MROH1	4	0.025503	0.073305	0.925131	3	0.27944	1512
APLP1	4	0.025517	0.073337	0.925131	2	0.2304	1513
LRRC69	4	0.025527	0.073356	0.925131	2	0.27223	1514
CFAP53	4	0.025554	0.073409	0.925131	1	-0.11658	1515
NLRP1	4	0.025573	0.07344	0.925131	3	0.45922	1516
QSER1	4	0.025604	0.073506	0.925131	2	0.084078	1517
C3orf14	4	0.025628	0.073559	0.925131	3	0.55852	1518
CLEC2D	4	0.025655	0.073624	0.925131	3	0.39268	1519
CLLU1	4	0.025757	0.073831	0.925131	2	0.15429	1520
IGF2R	4	0.025768	0.073851	0.925131	3	0.47998	1521
CDK19	4	0.025807	0.073936	0.925131	1	0.09135	1522
RGPD1	4	0.025858	0.074038	0.925131	3	0.19174	1523
AMOT	4	0.025859	0.074039	0.925131	3	0.51462	1524
ASCL2	4	0.025872	0.074068	0.925131	3	0.44045	1525
SAGE1	4	0.025893	0.074115	0.925131	3	0.35834	1526
RGSL1	4	0.025893	0.074115	0.925131	3	0.31041	1527
SLK	4	0.025909	0.074149	0.925131	3	0.24025	1528
CDK2AP1	4	0.025933	0.074203	0.925131	3	0.36438	1529
DNER	4	0.026008	0.074345	0.925131	2	0.095307	1530
NMNAT2	4	0.02601	0.074351	0.925131	1	-0.030704	1531
SHMT2	4	0.026012	0.074354	0.925131	3	0.31843	1532
FKTN	4	0.026036	0.074396	0.925131	3	0.45667	1533
NLGN4Y	4	0.026045	0.074415	0.925131	2	0.14032	1534
LRP8	4	0.026054	0.074433	0.925131	2	0.29747	1535
CYSTM1	4	0.026084	0.074488	0.925131	3	0.50931	1536
NDFIP2	4	0.026112	0.074536	0.925131	3	0.34131	1537
FHIT	4	0.026119	0.074547	0.925131	2	0.24855	1538
SYN3	4	0.026147	0.074606	0.925131	2	0.24266	1539
CXorf49	4	0.026176	0.074673	0.925131	3	0.37907	1540
APPL2	4	0.026213	0.074754	0.925131	2	-0.18784	1541
H2AFX	4	0.02623	0.074788	0.925131	3	0.41328	1542
ALX3	4	0.02625	0.074828	0.925131	3	0.26984	1543
SGCD	4	0.026264	0.074851	0.925131	1	-0.27586	1544
LRRC45	4	0.0263	0.074932	0.925131	3	0.53341	1545
PRSS58	4	0.026315	0.07496	0.925131	2	0.2329	1546
APOBEC2	4	0.026346	0.07502	0.925131	3	0.54618	1547
ISPD	4	0.026351	0.075034	0.925131	3	0.48221	1548
ADAD1	4	0.026366	0.075061	0.925131	2	0.024521	1549
NUMBL	4	0.026366	0.075061	0.925131	3	0.59855	1550
DNAH14	4	0.026371	0.075072	0.925131	2	0.23183	1551
BCL11A	4	0.026399	0.07513	0.925131	2	0.23932	1552
ZBTB32	4	0.026405	0.07514	0.925131	3	0.5402	1553
COX10	4	0.026416	0.07517	0.925131	1	-0.3387	1554
NUP205	4	0.026493	0.075308	0.926176	2	0.77182	1555
CACNG6	4	0.026521	0.075352	0.926176	3	0.40192	1556
PNPO	4	0.026569	0.075465	0.926785	2	0.14683	1557
SORCS2	4	0.026586	0.075499	0.926785	2	0.51591	1558
ANKRD33	4	0.02667	0.075672	0.927679	1	0.076729	1559
NME2	4	0.026721	0.075784	0.927679	2	0.086525	1560
EIF4EBP3	4	0.026727	0.075799	0.927679	2	0.10717	1561
TRIM55	4	0.026733	0.075808	0.927679	3	0.59902	1562
ARMC1	4	0.026736	0.075814	0.927679	2	0.29803	1563
ZMPSTE24	4	0.026822	0.075985	0.927941	3	0.54651	1564
ANAPC2	4	0.026831	0.075995	0.927941	2	-0.78898	1565
PIK3R2	4	0.026841	0.076017	0.927941	3	0.43507	1566
IZUMO4	4	0.026856	0.076041	0.927941	3	0.28331	1567
CDKL3	4	0.026873	0.076078	0.927941	3	0.46658	1568
CELF4	4	0.026972	0.076277	0.92863	2	0.45615	1569
CCDC148	4	0.026974	0.076283	0.92863	2	0.28909	1570
SSX1	4	0.026981	0.076294	0.92863	2	0.30171	1571
FKBP7	4	0.027019	0.076366	0.92863	2	0.26984	1572
DEPDC4	4	0.027025	0.076378	0.92863	1	-0.06928	1573
SPINK14	4	0.027113	0.076551	0.930073	3	0.45969	1574
PRM1	4	0.027133	0.076594	0.930073	2	0.10811	1575
FAM71C	4	0.027153	0.076642	0.930074	3	0.45656	1576
LGALS8	4	0.027177	0.076699	0.930168	2	0.23861	1577
TMEM98	4	0.027213	0.076777	0.93052	3	0.48183	1578
GAGE12C	4	0.027279	0.076915	0.931009	3	0.45134	1579
GMPR	4	0.027303	0.076963	0.931009	2	0.24895	1580
FAM78B	4	0.027313	0.076978	0.931009	3	0.33964	1581
SLCO2B1	4	0.027329	0.077012	0.931009	1	0.090886	1582
PRPF4	4	0.02738	0.077135	0.931904	1	-0.72326	1583
LOC400927_CSNK1E	4	0.027436	0.07724	0.932334	2	0.22728	1584
APOBEC3A	4	0.027451	0.077268	0.932334	2	0.25505	1585
FTMT	4	0.027484	0.077334	0.932551	2	0.28437	1586
EPX	4	0.027532	0.077437	0.932788	3	0.17999	1587
NAGS	4	0.027551	0.077476	0.932788	2	0.19609	1588
OPN1LW	4	0.027583	0.077533	0.932788	1	-0.093455	1589
OSBPL9	4	0.027599	0.077578	0.932788	3	0.55362	1590
TTC24	4	0.027608	0.077598	0.932788	2	0.19701	1591
CMPK2	4	0.027694	0.077767	0.934231	2	0.41476	1592
RHOV	4	0.02778	0.077931	0.935222	3	0.35344	1593
RBMS3	4	0.027823	0.078022	0.935222	3	0.40365	1594
BLNK	4	0.027833	0.078044	0.935222	3	0.585	1595
C15orf65	4	0.027836	0.078047	0.935222	3	0.51127	1596
SMIM8	4	0.027863	0.078109	0.935222	3	0.29663	1597
FAM26E	4	0.027884	0.078143	0.935222	3	0.31552	1598
STS	4	0.027937	0.078247	0.935733	2	0.17999	1599
RBM24	4	0.027971	0.078308	0.935733	2	0.34466	1600
AFF3	4	0.028013	0.078393	0.935733	1	-0.32216	1601
CPB2	4	0.028038	0.078443	0.935733	3	0.36871	1602
CCDC158	4	0.028089	0.078539	0.935733	1	-0.1204	1603
AVIL	4	0.028096	0.078553	0.935733	3	0.3899	1604
ARL2BP	4	0.028116	0.078594	0.935733	3	0.42659	1605
MTRNR2L10	4	0.02814	0.078637	0.935733	3	0.34797	1606
NPIPA8	4	0.028163	0.078677	0.935733	2	-0.2761	1607
FAM172A	4	0.028213	0.078763	0.935733	3	0.40929	1608
KLK12	4	0.028236	0.078804	0.935733	3	0.52143	1609
C2CD4C	4	0.028269	0.078879	0.935733	2	0.25989	1610
AMZ1	4	0.028279	0.078896	0.935733	3	0.42149	1611
PDCD1LG2	4	0.028286	0.078912	0.935733	3	0.34732	1612
NUMB	4	0.028292	0.07892	0.935733	2	0.16471	1613
KBTBD3	4	0.028343	0.079032	0.936478	2	0.21439	1614
SERPINA10	4	0.02838	0.079115	0.936723	2	0.19271	1615
GRHPR	4	0.028393	0.079151	0.936723	1	-0.1157	1616
SETD7	4	0.028462	0.079287	0.936766	3	0.39799	1617
IFNA5	4	0.028462	0.079287	0.936766	3	0.567	1618
RAB11FIP5	4	0.028472	0.079301	0.936766	3	0.36859	1619
CCBE1	4	0.028539	0.07944	0.937693	3	0.30921	1620
OXER1	4	0.028596	0.079559	0.937693	3	0.49383	1621
USP17L5	4	0.028598	0.079566	0.937693	2	0.13453	1622
PTX3	4	0.028626	0.079624	0.937693	3	0.26631	1623
RASSF6	4	0.028627	0.079625	0.937693	2	0.49939	1624
LZTFL1	4	0.028647	0.079679	0.93775	1	-0.011028	1625
FLYWCH1	4	0.028697	0.079788	0.938185	2	0.030628	1626
DYNLL1	4	0.028748	0.07989	0.938185	3	0.40987	1627
C11orf58	4	0.028816	0.080034	0.938185	2	0.47866	1628
PDHX	4	0.028841	0.080085	0.938185	3	0.46797	1629
NR1H4	4	0.028849	0.080102	0.938185	1	-0.19526	1630
CALY	4	0.028876	0.080153	0.938185	3	0.32951	1631
PRDM5	4	0.028889	0.080177	0.938185	3	0.39676	1632
OR10X1	4	0.028899	0.080196	0.938185	3	0.46657	1633
ATP5SL	4	0.0289	0.0802	0.938185	1	-0.148	1634
APOL1	4	0.028904	0.080207	0.938185	2	0.20902	1635
SEC31A	4	0.028996	0.080397	0.93926	2	0.33791	1636
ADRA2C	4	0.029001	0.080409	0.93926	2	0.08665	1637
FGF8	4	0.029028	0.080458	0.93926	3	0.48902	1638
MCF2	4	0.029052	0.080503	0.93926	2	0.18828	1639
COL7A1	4	0.029084	0.080573	0.93926	2	0.38714	1640
LDAH	4	0.029147	0.080701	0.93926	3	0.40336	1641
IL1R2	4	0.029153	0.080713	0.93926	1	-0.091058	1642
DUSP10	4	0.029202	0.08081	0.93926	3	0.48578	1643
IFNA7	4	0.029221	0.080852	0.93926	3	0.37992	1644
HYPM	4	0.02925	0.080909	0.93926	2	0.19674	1645
EMX2	4	0.029254	0.080916	0.93926	1	-0.16278	1646
STXBP5	4	0.029256	0.080919	0.93926	3	0.44576	1647
MZT2B	4	0.029305	0.081012	0.93926	1	0.092725	1648
SLC23A2	4	0.029319	0.081046	0.93926	3	0.40798	1649
PMFBP1	4	0.029345	0.081099	0.93926	3	0.37867	1650
C6orf222	4	0.029355	0.081117	0.93926	3	0.25544	1651
PRUNE2	4	0.029365	0.081134	0.93926	3	0.47693	1652
GPRASP2	4	0.029457	0.081314	0.940233	1	0.062001	1653
SLC5A4	4	0.029476	0.081347	0.940233	2	0.21133	1654
BLOC1S1	4	0.029507	0.081407	0.940233	2	0.14335	1655
KRT24	4	0.029535	0.081476	0.940233	3	0.61852	1656
TTLL6	4	0.029548	0.081501	0.940233	3	0.70029	1657
CCL3	4	0.029558	0.081523	0.940233	3	0.3142	1658
PROX1	4	0.029579	0.081563	0.940233	2	0.48918	1659
PPIAL4C	4	0.02971	0.081842	0.941921	3	0.44191	1660
PDSS1	4	0.029758	0.081921	0.941921	3	0.51184	1661
SSX4B	4	0.02976	0.081928	0.941921	2	0.015461	1662
NYX	4	0.029761	0.08193	0.941921	2	0.18196	1663
NPPB	4	0.029796	0.082015	0.941921	2	0.39452	1664
TMEM212	4	0.02985	0.082121	0.941921	3	0.37718	1665
JTB	4	0.029865	0.08215	0.941921	2	0.28142	1666
ADCY3	4	0.029887	0.082202	0.941921	1	-0.10299	1667
POLR2A	4	0.029887	0.082202	0.941921	1	-0.17896	1668
DDX58	4	0.029887	0.082202	0.941921	2	0.19427	1669
LRIG3	4	0.029919	0.082268	0.942024	3	0.43497	1670
NPHP4	4	0.030008	0.082435	0.942024	3	0.41102	1671
RLF	4	0.030013	0.082444	0.942024	1	0.034104	1672
RELN	4	0.030016	0.082449	0.942024	3	0.32419	1673
ASMTL	4	0.030053	0.08253	0.942024	3	0.5247	1674
PRCP	4	0.030063	0.08255	0.942024	3	0.48648	1675
CNEP1R1	4	0.030165	0.082756	0.942024	2	0.20336	1676
GPR18	4	0.030188	0.082809	0.942024	3	0.42655	1677
MYO9A	4	0.030206	0.08285	0.942024	2	0.29256	1678
SLC25A29	4	0.030216	0.08287	0.942024	2	0.15818	1679
PLEKHG5	4	0.030228	0.082896	0.942024	3	0.38307	1680
MEGF6	4	0.030266	0.082965	0.942024	1	0.0079181	1681
GZMH	4	0.030271	0.082973	0.942024	2	0.1307	1682
GMNN	4	0.030367	0.083164	0.942024	1	-0.43867	1683
DRAM1	4	0.030371	0.083178	0.942024	3	0.43011	1684
OR5K3	4	0.030416	0.083269	0.942024	3	0.37689	1685
ANKRD36B	4	0.030418	0.083273	0.942024	2	0.14933	1686
IGLL1	4	0.030472	0.083371	0.942024	3	0.36714	1687
PAPPA2	4	0.030483	0.083391	0.942024	3	0.33222	1688
OR10R2	4	0.030519	0.083469	0.942024	2	0.16065	1689
PLA2G4F	4	0.030568	0.083556	0.942024	3	0.43739	1690
C9orf131	4	0.03057	0.083559	0.942024	1	-0.33628	1691
ZFAND5	4	0.030585	0.083589	0.942024	3	0.38396	1692
MVB12B	4	0.03062	0.083667	0.942024	1	-0.08766	1693
MAGEB6	4	0.030625	0.083673	0.942024	3	0.40866	1694
CXCL17	4	0.030671	0.083776	0.942024	1	-0.051315	1695
ERP27	4	0.030704	0.083856	0.942024	2	-0.036698	1696
MIA3	4	0.030721	0.083888	0.942024	1	-0.051222	1697
KIRREL	4	0.030822	0.084086	0.942024	2	0.030068	1698
METTL12	4	0.03083	0.084103	0.942024	2	0.2511	1699
NDUFA12	4	0.030873	0.08421	0.942024	2	0.15689	1700
C5orf28	4	0.030949	0.084374	0.942024	3	0.47183	1701
TMEM241	4	0.030995	0.084465	0.942024	3	0.48377	1702
CPLX1	4	0.030997	0.08447	0.942024	3	0.38621	1703
FAM13A	4	0.031005	0.084488	0.942024	3	0.47993	1704
SEC22A	4	0.03101	0.084499	0.942024	3	0.4622	1705
ST3GAL3	4	0.031075	0.084641	0.942024	1	-0.18909	1706
SHANK1	4	0.031094	0.08468	0.942024	3	0.38002	1707
HOXB1	4	0.031106	0.084705	0.942024	2	0.26924	1708
PAK4	4	0.031111	0.084715	0.942024	3	0.55274	1709
NXPE1	4	0.031126	0.084747	0.942024	3	0.3738	1710
NR1I3	4	0.031138	0.084775	0.942024	3	0.30354	1711
RORB	4	0.031176	0.084866	0.942024	1	-0.17503	1712
PDZK1	4	0.031277	0.085064	0.942024	2	0.23983	1713
ZNF24	4	0.031311	0.085127	0.942024	3	0.32107	1714
PRR32	4	0.031317	0.085146	0.942024	3	0.55742	1715
ZNF615	4	0.031327	0.085164	0.942024	2	0.25171	1716
DCP1B	4	0.031328	0.085166	0.942024	2	0.050102	1717
DMRT2	4	0.031349	0.085209	0.942024	3	0.40417	1718
GAN	4	0.031379	0.085265	0.942024	1	-0.41857	1719
FAM47B	4	0.031384	0.085276	0.942024	3	0.3096	1720
SYNPO2L	4	0.031422	0.085354	0.942024	3	0.51623	1721
FBXO31	4	0.031422	0.085354	0.942024	3	0.51381	1722
EYS	4	0.031428	0.085365	0.942024	3	0.44732	1723
PPM1D	4	0.031438	0.085393	0.942024	2	-0.038927	1724
SNAP91	4	0.031452	0.085415	0.942024	3	0.40212	1725
MLLT10	4	0.031454	0.085418	0.942024	2	0.049382	1726
IRGM	4	0.031479	0.08548	0.942024	3	0.41194	1727
TIGD7	4	0.03153	0.08559	0.942024	3	0.25472	1728
INSL5	4	0.031564	0.085649	0.942024	3	0.35659	1729
ANKRD36	4	0.031581	0.085682	0.942024	2	-0.12997	1730
MYD88	4	0.0316	0.085718	0.942024	2	0.28607	1731
PLP2	4	0.03161	0.085732	0.942024	3	0.36748	1732
KLK2	4	0.031631	0.085774	0.942024	3	0.38542	1733
DNASE2	4	0.031661	0.085831	0.942024	2	0.17022	1734
AKAP5	4	0.031727	0.085969	0.942024	2	0.48218	1735
DPF1	4	0.031732	0.085975	0.942024	2	0.080275	1736
CFAP36	4	0.031741	0.085991	0.942024	3	0.369	1737
ZNF668	4	0.031768	0.086051	0.942024	3	0.4492	1738
CYP20A1	4	0.031774	0.08606	0.942024	3	0.52789	1739
KRIT1	4	0.031783	0.086076	0.942024	1	-0.17098	1740
RAG1	4	0.031785	0.086078	0.942024	3	0.47343	1741
PCDHGA5	4	0.03179	0.08609	0.942024	3	0.46787	1742
TMEM208	4	0.031796	0.0861	0.942024	3	0.37066	1743
BHLHA9	4	0.031812	0.086135	0.942024	3	0.38609	1744
PHACTR2	4	0.031813	0.086139	0.942024	2	0.27548	1745
ASCC1	4	0.031864	0.086228	0.942024	3	0.46645	1746
H1FNT	4	0.031927	0.086353	0.942024	3	0.44353	1747
DRD5	4	0.031934	0.086363	0.942024	2	0.10832	1748
PLA2G5	4	0.031938	0.086373	0.942024	3	0.45742	1749
DAPP1	4	0.03194	0.086376	0.942024	3	0.3605	1750
MOAP1	4	0.031965	0.086428	0.942024	2	0.38691	1751
STK33	4	0.032035	0.086559	0.942024	1	0.0032405	1752
TTC25	4	0.032067	0.086621	0.942024	2	0.13032	1753
FIBCD1	4	0.032088	0.086665	0.942024	2	0.25842	1754
KNSTRN	4	0.032103	0.086688	0.942024	2	0.47556	1755
SNN	4	0.032111	0.0867	0.942024	2	0.043214	1756
PPAP2C	4	0.032111	0.086701	0.942024	3	0.34397	1757
UBE2H	4	0.032118	0.086715	0.942024	2	0.49821	1758
DNAH7	4	0.032122	0.086724	0.942024	3	0.25824	1759
POLR2I	4	0.032169	0.086821	0.942024	2	-0.034978	1760
CTNNBL1	4	0.032187	0.08686	0.942024	2	0.48706	1761
DUXA	4	0.032237	0.086976	0.942024	2	0.14473	1762
SLC15A3	4	0.032257	0.087003	0.942024	3	0.41384	1763
OR10T2	4	0.032288	0.08708	0.942024	1	-0.22962	1764
ANAPC7	4	0.032338	0.087191	0.942024	2	0.05432	1765
SLC24A4	4	0.032343	0.087203	0.942024	3	0.34755	1766
LTA	4	0.032384	0.087273	0.942024	2	0.16491	1767
SNAP23	4	0.03239	0.087289	0.942024	3	0.50096	1768
SBF1	4	0.032399	0.087306	0.942024	3	0.32648	1769
VASN	4	0.032414	0.087343	0.942024	2	0.098281	1770
THY1	4	0.032445	0.087403	0.942024	2	0.13557	1771
MIR1_1HG	4	0.03249	0.087503	0.942024	2	0.026389	1772
PROS1	4	0.032492	0.087508	0.942024	2	0.17558	1773
C22orf31	4	0.032492	0.087508	0.942024	2	0.33156	1774
HSDL2	4	0.032495	0.087516	0.942024	3	0.53643	1775
MSH6	4	0.032504	0.087531	0.942024	3	0.45577	1776
PPP1R3F	4	0.032507	0.087534	0.942024	3	0.39284	1777
SPZ1	4	0.032567	0.087658	0.942746	3	0.62528	1778
OR5AS1	4	0.032591	0.0877	0.942746	1	0.052317	1779
C8orf46	4	0.032692	0.087901	0.944376	3	0.3306	1780
NUAK1	4	0.032751	0.088014	0.944959	3	0.23892	1781
OR9Q2	4	0.03279	0.088108	0.944959	3	0.27628	1782
ATRN	4	0.032793	0.088111	0.944959	3	0.23127	1783
EREG	4	0.032823	0.088168	0.944959	3	0.27618	1784
BANF2	4	0.032843	0.088202	0.944959	2	0.039468	1785
ZNF181	4	0.032894	0.088316	0.945644	2	0.16731	1786
TMTC4	4	0.032944	0.088421	0.945824	1	-0.11651	1787
ATF2	4	0.03299	0.088519	0.945824	2	0.36679	1788
GNAI3	4	0.032995	0.088525	0.945824	3	0.22121	1789
TEKT3	4	0.033011	0.088555	0.945824	3	0.43019	1790
DIRAS3	4	0.033075	0.088684	0.945824	3	0.38606	1791
TATDN3	4	0.033126	0.088787	0.945824	3	0.38491	1792
LIN7C	4	0.033159	0.08885	0.945824	3	0.36873	1793
POTEH	4	0.033197	0.088924	0.945824	3	0.39802	1794
BEST4	4	0.033197	0.088926	0.945824	3	0.47274	1795
[truncated: 17,318 more rows]
