# Supplementary material for: Thioparib inhibits homologous recombination repair, activates the type I IFN response, and overcomes olaparib resistance
Source: EMBO Mol Med. 2023 Jan 18;15(3):e16235. doi: 10.15252/emmm.202216235 (PMC9994488; doi:10.15252/emmm.202216235)
Supplement: Supplementary file 4 — Source Data for Expanded View [file EMMM-15-e16235-s008.zip]

Archive with 6 entries (6 files):
- Source Data-Figure EV3.pdf
- __MACOSX/._Source Data-Figure EV3.pdf
- Source Data-Figure EV4.pdf
- __MACOSX/._Source Data-Figure EV4.pdf
- Source Data-Figure EV5.pdf
- __MACOSX/._Source Data-Figure EV5.pdf
